# Supplementary material for: Crystal structures of (Z)-(ethene-1,2-di­yl)bis­(di­phenyl­phosphine sulfide) and its complex with PtII dichloride
Source: Acta Crystallogr E Crystallogr Commun. 2023 Jan 1;79(Pt 1):28–32. doi: 10.1107/S2056989022011847 (PMC9815131; doi:10.1107/S2056989022011847)
Supplement: Supplementary file 1 [file e-79-00028-sup1.cif]

##############################################################################
#                                                                            #
# This CIF contains the data in a paper accepted for publication in          #
# Acta Crystallographica Section E. It conforms to the requirements of       #
# Notes for Authors for Acta Crystallographica Section E, and has been       #
# peer reviewed under the auspices of the IUCr Commission on Journals.       #
#                                                                            #
# Full details of the Crystallographic Information File format               #
# are given in the paper "The Crystallographic Information File (CIF):       #
# a New Standard Archive File for Crystallography" by S. R. Hall, F. H.      #
# Allen and I. D. Brown [Acta Cryst. (1991), A47, 655-685].                  #
#                                                                            #
# The current version of the core CIF dictionary is obtainable from          #
# ftp://ftp.iucr.org/pub/cif_core.dic.                                       #
#                                                                            #
# Software is freely available for graphical display of the structure(s)     #
# in this CIF. For information consult the CIF software page                 #
# http://www.iucr.org/resources/cif/software.                                #
#                                                                            #
# This file may be used for bona fide research purposes within the           #
# scientific community so long as proper attribution is given to the journal # 
# article from which it was obtained.                                        #
#                                                                            #
##############################################################################
data_I
_audit_creation_method
;
Olex2 1.5
(compiled 2022.04.07 svn.rca3783a0 for OlexSys, GUI svn.r6498)
;
_journal_date_recd_electronic     2022-11-07
_journal_date_accepted     2022-12-12
_journal_name_full     'Acta Crystallographica, Section E'
_journal_year     2023
_journal_volume     79
_journal_issue      1
_journal_page_first     0
_journal_page_last     0
_journal_paper_category     GM
_journal_paper_doi     10.1107/S2056989022011847
_journal_coeditor_code     PK2674
_publ_contact_author_name     'Shannon M. Biros'
_publ_contact_author_address
;
Department of Chemistry
Grand Valley State University
Allendale, MI 49401
USA
;
_publ_contact_author_email     'biross@gvsu.edu'
_publ_contact_author_fax     '616-331-3230'
_publ_contact_author_phone     '616-331-8955'
_publ_section_title
;
Crystal structures of (<i>Z</i>)-(ethene-1,2-diyl)bis(diphenylphosphine sulfide)
and its complex with Pt^II^ dichloride
;
_publ_section_title_footnote     .
loop_
    _publ_author_name
    _publ_author_footnote
    _publ_author_address
    'Rawls, Brian' .
;
Department of Chemistry
Grand Valley State University
Allendale, MI 49401
USA
;
    'Cunningham, Jeremy' .
;
Department of Chemistry
Grand Valley State University
Allendale, MI 49401
USA
;
    'Bender, John E.' .
;
Department of Chemistry
Grand Valley State University
Allendale, MI 49401
USA
;
    'Staples, Richard J.' .
;
Center for Crystallographic Research
Department of Chemistry
Michigan State University
East Lansing, MI 48824
USA
;
    'Biros, Shannon M.' .
;
Department of Chemistry
Grand Valley State University
Allendale, MI 49401
USA
;
_publ_section_synopsis
;
The crystal structures of the disulfide derivative of
(<i>Z</i>)-ethene-1,2-bis(diphenylphosphine) as well as its complex with
Pt^II^ are described here. The structure of the phosphine sulfide features
intramolecular \p--\p interactions and C---H...S hydrogen bonds, as well as
intermolecular \p--\p and C---H...\p interactions. The structure of the
platinum(II) complex features intermolecular C---H...Cl and C---H...S hydrogen
bonds.
;
_chemical_name_systematic
;
(<i>Z</i>)-(Ethene-1,2-diyl)bis(diphenylphosphine sulfide
;
_chemical_name_common     ?
_chemical_formula_moiety     'C26 H22 P2 S2'
_chemical_formula_sum     'C26 H22 P2 S2'
_chemical_formula_iupac     'C26 H22 P2 S2'
_chemical_formula_weight     460.49
_chemical_melting_point     ?
_chemical_absolute_configuration     ad
_space_group_crystal_system     orthorhombic
_space_group_name_H-M_alt     'P 21 21 21'
_space_group_name_Hall     'P 2ac 2ab'
loop_
    _space_group_symop_operation_xyz
    'x, y, z'
    '-x+1/2, -y, z+1/2'
    'x+1/2, -y+1/2, -z'
    '-x, y+1/2, -z+1/2'
_cell_length_a     12.315(3)
_cell_length_b     13.092(3)
_cell_length_c     14.211(4)
_cell_angle_alpha     90
_cell_angle_beta     90
_cell_angle_gamma     90
_cell_volume     2291.2(10)
_cell_formula_units_Z     4
_cell_measurement_reflns_used     7213
_cell_measurement_theta_min     2.188
_cell_measurement_theta_max     25.294
_cell_measurement_temperature     173.15
_exptl_crystal_description     chunk
_exptl_crystal_colour     yellow
_exptl_crystal_size_max     0.218
_exptl_crystal_size_mid     0.172
_exptl_crystal_size_min     0.108
_exptl_crystal_density_diffrn     1.335
_exptl_crystal_density_meas     ?
_exptl_crystal_density_method     ?
_exptl_crystal_F_000     960
loop_
    _exptl_crystal_face_index_h
    _exptl_crystal_face_index_k
    _exptl_crystal_face_index_l
    _exptl_crystal_face_perp_dist
    1.00 0.00 1.00 0.0550
    -1.00 0.00 -1.00 0.0650
    -2.00 0.00 1.00 0.0560
    1.00 0.00 -1.00 0.0850
    1.00 1.00 -2.00 0.0770
    -1.00 -1.00 2.00 0.0500
    2.00 1.00 2.00 0.0420
    2.00 1.00 -2.00 0.0750
    -2.00 -1.00 2.00 0.0530
    1.00 0.00 2.00 0.0390
    -1.00 0.00 -2.00 0.0710
    -2.00 1.00 -1.00 0.0680
    -1.00 1.00 2.00 0.0430
    0.00 -1.00 -2.00 0.0610
    0.00 1.00 2.00 0.0340
    1.00 -2.00 1.00 0.1140
    -1.00 2.00 -1.00 0.0510
    -2.00 -2.00 -1.00 0.0500
    -1.00 -2.00 -1.00 0.0650
    1.00 2.00 1.00 0.0450
    0.00 1.00 0.00 0.0470
_exptl_absorpt_coefficient_mu     0.384
_exptl_absorpt_correction_type     multi-scan
_exptl_absorpt_process_details
;
(SADABS; Krause <i>et al.</i>,  2015)
;
_exptl_absorpt_correction_T_min     0.6546
_exptl_absorpt_correction_T_max     0.7452
_diffrn_ambient_temperature     173.15
_diffrn_source     ?
_diffrn_source_power     2.0
_diffrn_source_voltage     50.0
_diffrn_source_current     40.0
_diffrn_radiation_type     MoK\a
_diffrn_radiation_wavelength     0.71073
_diffrn_measurement_device_type     'Bruker APEXII CCD'
_diffrn_measurement_method     '\f and \w scans'
_diffrn_detector_area_resol_mean     ?
_diffrn_reflns_number     18678
_diffrn_reflns_av_R_equivalents     0.0568
_diffrn_reflns_av_unetI/netI     0.0482
_diffrn_reflns_theta_min     2.115
_diffrn_reflns_theta_max     25.360
_diffrn_reflns_theta_full     25.242
_diffrn_measured_fraction_theta_max     1.000
_diffrn_measured_fraction_theta_full     1.000
_diffrn_reflns_limit_h_min     -14
_diffrn_reflns_limit_h_max     14
_diffrn_reflns_limit_k_min     -15
_diffrn_reflns_limit_k_max     15
_diffrn_reflns_limit_l_min     -17
_diffrn_reflns_limit_l_max     17
_diffrn_standards_number     0
_refine_special_details     ?
_reflns_number_total     4213
_reflns_number_gt     3676
_reflns_threshold_expression     'I > 2\s(I)'
_refine_ls_structure_factor_coef     Fsqd
_refine_ls_matrix_type     full
_refine_ls_R_factor_all     0.0477
_refine_ls_R_factor_gt     0.0383
_refine_ls_wR_factor_gt     0.0822
_refine_ls_wR_factor_ref     0.0878
_refine_ls_goodness_of_fit_ref     1.039
_refine_ls_restrained_S_all     1.039
_refine_ls_number_reflns     4213
_refine_ls_number_parameters     271
_refine_ls_number_restraints     0
_refine_ls_hydrogen_treatment     constr
_refine_ls_weighting_scheme     calc
_refine_ls_weighting_details
              'w=1/[\s^2^(Fo^2^)+(0.0374P)^2^+0.5294P] where P=(Fo^2^+2Fc^2^)/3'
_atom_sites_solution_hydrogens     geom
_atom_sites_solution_primary     iterative
_atom_sites_solution_secondary     ?
_refine_ls_shift/su_max     0.000
_refine_ls_shift/su_mean     0.000
_refine_diff_density_max     0.372
_refine_diff_density_min     -0.199
_refine_ls_extinction_method     none
_refine_ls_extinction_coef     .
_refine_ls_abs_structure_details
;
Flack <i>x</i> determined using 1430 quotients
[(<i>I</i>^+^)-(<i>I</i>^-^)]/[(<i>I</i>^+^)+(<i>I</i>^-^)]
(Parsons <i>et al.</i>, 2013)
;
_refine_ls_abs_structure_Flack     -0.10(5)
loop_
    _atom_type_symbol
    _atom_type_description
    _atom_type_scat_dispersion_real
    _atom_type_scat_dispersion_imag
    _atom_type_scat_source
    'C' 'C' 0.0033 0.0016
                         'International Tables Vol C Tables 4.2.6.8 and 6.1.1.4'
    'H' 'H' 0.0000 0.0000
                         'International Tables Vol C Tables 4.2.6.8 and 6.1.1.4'
    'P' 'P' 0.1023 0.0942
                         'International Tables Vol C Tables 4.2.6.8 and 6.1.1.4'
    'S' 'S' 0.1246 0.1234
                         'International Tables Vol C Tables 4.2.6.8 and 6.1.1.4'
_computing_data_collection
;
APEX2 (Bruker, 2013)
;
_computing_cell_refinement
;
SAINT (Bruker, 2013)
;
_computing_data_reduction
;
SAINT (Bruker, 2013)
;
_computing_structure_solution
;
<i>olex2.solve</i> (Bourhis <i>et al.</i>,  2015)
;
_computing_structure_refinement
;
<i>SHELXL2019/2</i> (Sheldrick, 2015)
;
_computing_molecular_graphics
;
Olex2 (Dolomanov <i>et al.</i>,  2009; Bourhis <i>et al.</i>,
2015)
;
_computing_publication_material
;
CrystalMaker (Palmer, 2007)
;
loop_
    _atom_site_type_symbol
    _atom_site_label
    _atom_site_fract_x
    _atom_site_fract_y
    _atom_site_fract_z
    _atom_site_U_iso_or_equiv
    _atom_site_adp_type
    _atom_site_calc_flag
    _atom_site_occupancy
    _atom_site_disorder_assembly
    _atom_site_disorder_group
    S S1 0.55697(10) 0.38129(8) 0.13055(8) 0.0420(3) Uani d 1 . .
    S S2 0.39195(10) 0.80901(8) -0.04312(8) 0.0398(3) Uani d 1 . .
    P P1 0.53899(8) 0.52703(8) 0.15692(7) 0.0300(3) Uani d 1 . .
    P P2 0.44444(9) 0.67175(8) -0.07181(7) 0.0281(2) Uani d 1 . .
    C C1 0.6036(3) 0.6052(3) 0.0686(3) 0.0306(9) Uani d 1 . .
    H H1 0.677946 0.617631 0.082123 0.037 Uiso calc 1 . .
    C C2 0.5716(3) 0.6497(3) -0.0115(3) 0.0297(9) Uani d 1 . .
    H H2 0.631332 0.676857 -0.045572 0.036 Uiso calc 1 . .
    C C3 0.6119(3) 0.5670(3) 0.2624(3) 0.0299(9) Uani d 1 . .
    C C4 0.6408(4) 0.6679(3) 0.2775(3) 0.0415(11) Uani d 1 . .
    H H4 0.621187 0.718677 0.232846 0.050 Uiso calc 1 . .
    C C5 0.6981(4) 0.6949(4) 0.3576(3) 0.0476(12) Uani d 1 . .
    H H5 0.717475 0.764283 0.367629 0.057 Uiso calc 1 . .
    C C6 0.7273(3) 0.6222(4) 0.4226(3) 0.0397(10) Uani d 1 . .
    H H6 0.767874 0.640847 0.476863 0.048 Uiso calc 1 . .
    C C7 0.6973(3) 0.5225(4) 0.4085(3) 0.0445(12) Uani d 1 . .
    H H7 0.716344 0.472267 0.453822 0.053 Uiso calc 1 . .
    C C8 0.6397(3) 0.4940(3) 0.3292(3) 0.0382(10) Uani d 1 . .
    H H8 0.619223 0.424702 0.320333 0.046 Uiso calc 1 . .
    C C9 0.3997(3) 0.5681(3) 0.1732(3) 0.0285(9) Uani d 1 . .
    C C10 0.3184(3) 0.4950(3) 0.1773(3) 0.0358(10) Uani d 1 . .
    H H10 0.336454 0.424670 0.171665 0.043 Uiso calc 1 . .
    C C11 0.2115(3) 0.5236(4) 0.1896(3) 0.0398(11) Uani d 1 . .
    H H11 0.155785 0.473502 0.191199 0.048 Uiso calc 1 . .
    C C12 0.1863(4) 0.6263(4) 0.1997(3) 0.0421(11) Uani d 1 . .
    H H12 0.112958 0.646480 0.208632 0.051 Uiso calc 1 . .
    C C13 0.2669(4) 0.6990(3) 0.1967(3) 0.0406(11) Uani d 1 . .
    H H13 0.248927 0.769140 0.203727 0.049 Uiso calc 1 . .
    C C14 0.3735(3) 0.6705(3) 0.1836(3) 0.0345(10) Uani d 1 . .
    H H14 0.428998 0.720940 0.181615 0.041 Uiso calc 1 . .
    C C15 0.4870(3) 0.6581(3) -0.1938(3) 0.0322(9) Uani d 1 . .
    C C16 0.5569(4) 0.5795(3) -0.2208(3) 0.0391(10) Uani d 1 . .
    H H16 0.585269 0.533863 -0.174979 0.047 Uiso calc 1 . .
    C C17 0.5849(4) 0.5681(4) -0.3153(3) 0.0514(13) Uani d 1 . .
    H H17 0.633985 0.515797 -0.333780 0.062 Uiso calc 1 . .
    C C18 0.5419(4) 0.6322(4) -0.3812(3) 0.0547(14) Uani d 1 . .
    H H18 0.559414 0.622751 -0.445721 0.066 Uiso calc 1 . .
    C C19 0.4738(4) 0.7098(4) -0.3555(3) 0.0481(12) Uani d 1 . .
    H H19 0.445533 0.754590 -0.402084 0.058 Uiso calc 1 . .
    C C20 0.4456(4) 0.7235(3) -0.2617(3) 0.0396(10) Uani d 1 . .
    H H20 0.398261 0.777529 -0.244058 0.047 Uiso calc 1 . .
    C C21 0.3463(3) 0.5701(3) -0.0566(3) 0.0302(9) Uani d 1 . .
    C C22 0.3761(4) 0.4679(3) -0.0612(3) 0.0359(10) Uani d 1 . .
    H H22 0.450739 0.449838 -0.063759 0.043 Uiso calc 1 . .
    C C23 0.2974(4) 0.3922(3) -0.0619(3) 0.0422(11) Uani d 1 . .
    H H23 0.318214 0.322403 -0.064286 0.051 Uiso calc 1 . .
    C C24 0.1897(4) 0.4180(4) -0.0592(3) 0.0486(13) Uani d 1 . .
    H H24 0.135887 0.366066 -0.060870 0.058 Uiso calc 1 . .
    C C25 0.1589(4) 0.5196(4) -0.0539(3) 0.0493(13) Uani d 1 . .
    H H25 0.084124 0.537013 -0.051412 0.059 Uiso calc 1 . .
    C C26 0.2363(3) 0.5953(3) -0.0524(3) 0.0384(10) Uani d 1 . .
    H H26 0.214848 0.664858 -0.048423 0.046 Uiso calc 1 . .
loop_
    _atom_site_aniso_label
    _atom_site_aniso_U_11
    _atom_site_aniso_U_22
    _atom_site_aniso_U_33
    _atom_site_aniso_U_12
    _atom_site_aniso_U_13
    _atom_site_aniso_U_23
    S1 0.0477(7) 0.0281(5) 0.0503(6) 0.0058(5) 0.0037(6) -0.0026(5)
    S2 0.0449(7) 0.0288(6) 0.0457(6) 0.0060(5) -0.0003(5) -0.0047(5)
    P1 0.0292(6) 0.0273(5) 0.0335(6) 0.0022(5) 0.0029(5) 0.0011(4)
    P2 0.0285(5) 0.0265(5) 0.0293(5) 0.0007(5) 0.0001(5) -0.0009(4)
    C1 0.023(2) 0.037(2) 0.032(2) -0.0012(18) 0.0015(17) -0.0013(18)
    C2 0.026(2) 0.030(2) 0.032(2) -0.0026(17) 0.0026(17) -0.0007(17)
    C3 0.025(2) 0.033(2) 0.032(2) 0.0029(18) 0.0009(18) 0.0031(18)
    C4 0.051(3) 0.034(2) 0.039(2) 0.005(2) -0.012(2) 0.007(2)
    C5 0.055(3) 0.039(3) 0.050(3) 0.001(2) -0.014(2) -0.001(2)
    C6 0.033(2) 0.054(3) 0.032(2) 0.003(2) -0.0022(19) 0.001(2)
    C7 0.035(2) 0.054(3) 0.045(3) 0.005(2) -0.003(2) 0.020(2)
    C8 0.036(2) 0.036(2) 0.043(3) 0.004(2) 0.001(2) 0.008(2)
    C9 0.027(2) 0.033(2) 0.026(2) -0.0001(18) 0.0009(17) 0.0013(17)
    C10 0.037(2) 0.032(2) 0.038(2) -0.002(2) 0.0031(19) 0.0012(19)
    C11 0.033(2) 0.044(3) 0.043(2) -0.010(2) 0.006(2) 0.001(2)
    C12 0.026(2) 0.058(3) 0.042(3) 0.007(2) 0.0074(19) -0.001(2)
    C13 0.041(3) 0.035(3) 0.046(3) 0.008(2) 0.004(2) -0.003(2)
    C14 0.032(2) 0.030(2) 0.041(2) -0.0025(19) 0.0039(19) -0.0013(19)
    C15 0.030(2) 0.032(2) 0.034(2) -0.0089(18) 0.0019(17) -0.0035(18)
    C16 0.032(2) 0.047(3) 0.038(2) -0.004(2) -0.001(2) -0.0075(19)
    C17 0.034(3) 0.074(4) 0.047(3) -0.003(2) 0.008(2) -0.021(3)
    C18 0.044(3) 0.087(4) 0.033(2) -0.020(3) 0.007(2) -0.010(3)
    C19 0.048(3) 0.064(3) 0.032(2) -0.017(3) -0.003(2) 0.009(2)
    C20 0.040(3) 0.041(3) 0.038(2) -0.008(2) 0.001(2) 0.0036(19)
    C21 0.032(2) 0.034(2) 0.025(2) -0.0023(18) 0.0013(17) -0.0023(18)
    C22 0.039(2) 0.035(2) 0.033(2) 0.000(2) 0.0060(19) -0.0055(19)
    C23 0.051(3) 0.037(3) 0.038(3) -0.012(2) 0.008(2) -0.004(2)
    C24 0.052(3) 0.056(3) 0.038(3) -0.026(3) 0.006(2) -0.006(2)
    C25 0.032(2) 0.068(3) 0.048(3) -0.011(2) 0.005(2) 0.000(3)
    C26 0.032(2) 0.046(3) 0.038(2) 0.002(2) 0.0012(19) 0.000(2)
_geom_special_details
;
 All esds (except the esd in the dihedral angle between two l.s. planes)
 are estimated using the full covariance matrix.  The cell esds are taken
 into account individually in the estimation of esds in distances, angles
 and torsion angles; correlations between esds in cell parameters are only
 used when they are defined by crystal symmetry.  An approximate (isotropic)
 treatment of cell esds is used for estimating esds involving l.s. planes.
;
loop_
    _geom_bond_atom_site_label_1
    _geom_bond_atom_site_label_2
    _geom_bond_site_symmetry_2
    _geom_bond_distance
    _geom_bond_publ_flag
    S1 P1 . 1.9571(15) ?
    S2 P2 . 1.9529(15) ?
    P1 C1 . 1.804(4) ?
    P1 C3 . 1.824(4) ?
    P1 C9 . 1.812(4) ?
    P2 C2 . 1.808(4) ?
    P2 C15 . 1.819(4) ?
    P2 C21 . 1.810(4) ?
    C1 H1 . 0.9500 ?
    C1 C2 . 1.338(5) ?
    C2 H2 . 0.9500 ?
    C3 C4 . 1.384(6) ?
    C3 C8 . 1.389(6) ?
    C4 H4 . 0.9500 ?
    C4 C5 . 1.386(6) ?
    C5 H5 . 0.9500 ?
    C5 C6 . 1.375(6) ?
    C6 H6 . 0.9500 ?
    C6 C7 . 1.372(6) ?
    C7 H7 . 0.9500 ?
    C7 C8 . 1.383(6) ?
    C8 H8 . 0.9500 ?
    C9 C10 . 1.387(6) ?
    C9 C14 . 1.387(5) ?
    C10 H10 . 0.9500 ?
    C10 C11 . 1.380(6) ?
    C11 H11 . 0.9500 ?
    C11 C12 . 1.387(6) ?
    C12 H12 . 0.9500 ?
    C12 C13 . 1.376(6) ?
    C13 H13 . 0.9500 ?
    C13 C14 . 1.378(6) ?
    C14 H14 . 0.9500 ?
    C15 C16 . 1.396(6) ?
    C15 C20 . 1.387(6) ?
    C16 H16 . 0.9500 ?
    C16 C17 . 1.395(6) ?
    C17 H17 . 0.9500 ?
    C17 C18 . 1.365(7) ?
    C18 H18 . 0.9500 ?
    C18 C19 . 1.367(7) ?
    C19 H19 . 0.9500 ?
    C19 C20 . 1.390(6) ?
    C20 H20 . 0.9500 ?
    C21 C22 . 1.389(6) ?
    C21 C26 . 1.395(6) ?
    C22 H22 . 0.9500 ?
    C22 C23 . 1.386(6) ?
    C23 H23 . 0.9500 ?
    C23 C24 . 1.369(7) ?
    C24 H24 . 0.9500 ?
    C24 C25 . 1.384(7) ?
    C25 H25 . 0.9500 ?
    C25 C26 . 1.375(6) ?
    C26 H26 . 0.9500 ?
loop_
    _geom_angle_atom_site_label_1
    _geom_angle_atom_site_label_2
    _geom_angle_atom_site_label_3
    _geom_angle_site_symmetry_1
    _geom_angle_site_symmetry_3
    _geom_angle
    _geom_angle_publ_flag
    C1 P1 S1 . . 111.69(14) ?
    C1 P1 C3 . . 101.08(18) ?
    C1 P1 C9 . . 109.73(18) ?
    C3 P1 S1 . . 112.42(14) ?
    C9 P1 S1 . . 114.89(14) ?
    C9 P1 C3 . . 106.02(18) ?
    C2 P2 S2 . . 109.54(13) ?
    C2 P2 C15 . . 100.75(18) ?
    C2 P2 C21 . . 113.85(18) ?
    C15 P2 S2 . . 112.62(14) ?
    C21 P2 S2 . . 115.48(14) ?
    C21 P2 C15 . . 103.53(18) ?
    P1 C1 H1 . . 112.4 ?
    C2 C1 P1 . . 135.2(3) ?
    C2 C1 H1 . . 112.4 ?
    P2 C2 H2 . . 111.6 ?
    C1 C2 P2 . . 136.7(3) ?
    C1 C2 H2 . . 111.6 ?
    C4 C3 P1 . . 121.8(3) ?
    C4 C3 C8 . . 119.2(4) ?
    C8 C3 P1 . . 119.0(3) ?
    C3 C4 H4 . . 120.0 ?
    C3 C4 C5 . . 120.1(4) ?
    C5 C4 H4 . . 120.0 ?
    C4 C5 H5 . . 119.7 ?
    C6 C5 C4 . . 120.6(5) ?
    C6 C5 H5 . . 119.7 ?
    C5 C6 H6 . . 120.3 ?
    C7 C6 C5 . . 119.3(4) ?
    C7 C6 H6 . . 120.3 ?
    C6 C7 H7 . . 119.5 ?
    C6 C7 C8 . . 121.0(4) ?
    C8 C7 H7 . . 119.5 ?
    C3 C8 H8 . . 120.1 ?
    C7 C8 C3 . . 119.8(4) ?
    C7 C8 H8 . . 120.1 ?
    C10 C9 P1 . . 118.9(3) ?
    C10 C9 C14 . . 119.7(4) ?
    C14 C9 P1 . . 121.4(3) ?
    C9 C10 H10 . . 119.8 ?
    C11 C10 C9 . . 120.4(4) ?
    C11 C10 H10 . . 119.8 ?
    C10 C11 H11 . . 120.3 ?
    C10 C11 C12 . . 119.4(4) ?
    C12 C11 H11 . . 120.3 ?
    C11 C12 H12 . . 119.8 ?
    C13 C12 C11 . . 120.4(4) ?
    C13 C12 H12 . . 119.8 ?
    C12 C13 H13 . . 119.8 ?
    C12 C13 C14 . . 120.3(4) ?
    C14 C13 H13 . . 119.8 ?
    C9 C14 H14 . . 120.1 ?
    C13 C14 C9 . . 119.8(4) ?
    C13 C14 H14 . . 120.1 ?
    C16 C15 P2 . . 120.8(3) ?
    C20 C15 P2 . . 119.7(3) ?
    C20 C15 C16 . . 119.4(4) ?
    C15 C16 H16 . . 120.1 ?
    C17 C16 C15 . . 119.8(4) ?
    C17 C16 H16 . . 120.1 ?
    C16 C17 H17 . . 120.0 ?
    C18 C17 C16 . . 119.9(5) ?
    C18 C17 H17 . . 120.0 ?
    C17 C18 H18 . . 119.6 ?
    C17 C18 C19 . . 120.8(4) ?
    C19 C18 H18 . . 119.6 ?
    C18 C19 H19 . . 119.8 ?
    C18 C19 C20 . . 120.4(4) ?
    C20 C19 H19 . . 119.8 ?
    C15 C20 C19 . . 119.7(4) ?
    C15 C20 H20 . . 120.1 ?
    C19 C20 H20 . . 120.1 ?
    C22 C21 P2 . . 121.7(3) ?
    C22 C21 C26 . . 119.1(4) ?
    C26 C21 P2 . . 118.7(3) ?
    C21 C22 H22 . . 119.9 ?
    C23 C22 C21 . . 120.3(4) ?
    C23 C22 H22 . . 119.9 ?
    C22 C23 H23 . . 120.0 ?
    C24 C23 C22 . . 120.0(4) ?
    C24 C23 H23 . . 120.0 ?
    C23 C24 H24 . . 119.9 ?
    C23 C24 C25 . . 120.2(4) ?
    C25 C24 H24 . . 119.9 ?
    C24 C25 H25 . . 119.9 ?
    C26 C25 C24 . . 120.2(4) ?
    C26 C25 H25 . . 119.9 ?
    C21 C26 H26 . . 119.9 ?
    C25 C26 C21 . . 120.1(4) ?
    C25 C26 H26 . . 119.9 ?
loop_
    _geom_torsion_atom_site_label_1
    _geom_torsion_atom_site_label_2
    _geom_torsion_atom_site_label_3
    _geom_torsion_atom_site_label_4
    _geom_torsion_site_symmetry_1
    _geom_torsion_site_symmetry_2
    _geom_torsion_site_symmetry_3
    _geom_torsion_site_symmetry_4
    _geom_torsion
    _geom_torsion_publ_flag
    S1 P1 C1 C2 . . . . 92.9(4) ?
    S1 P1 C3 C4 . . . . 158.3(3) ?
    S1 P1 C3 C8 . . . . -21.4(4) ?
    S1 P1 C9 C10 . . . . 7.6(4) ?
    S1 P1 C9 C14 . . . . -173.9(3) ?
    S2 P2 C2 C1 . . . . 96.9(4) ?
    S2 P2 C15 C16 . . . . 159.7(3) ?
    S2 P2 C15 C20 . . . . -23.4(4) ?
    S2 P2 C21 C22 . . . . -170.6(3) ?
    S2 P2 C21 C26 . . . . 17.8(4) ?
    P1 C1 C2 P2 . . . . 9.2(7) ?
    P1 C3 C4 C5 . . . . -178.6(4) ?
    P1 C3 C8 C7 . . . . 178.4(3) ?
    P1 C9 C10 C11 . . . . -180.0(3) ?
    P1 C9 C14 C13 . . . . -179.4(3) ?
    P2 C15 C16 C17 . . . . 177.4(3) ?
    P2 C15 C20 C19 . . . . -176.7(3) ?
    P2 C21 C22 C23 . . . . -171.3(3) ?
    P2 C21 C26 C25 . . . . 171.0(3) ?
    C1 P1 C3 C4 . . . . 39.0(4) ?
    C1 P1 C3 C8 . . . . -140.6(3) ?
    C1 P1 C9 C10 . . . . 134.4(3) ?
    C1 P1 C9 C14 . . . . -47.1(4) ?
    C2 P2 C15 C16 . . . . 43.0(4) ?
    C2 P2 C15 C20 . . . . -140.0(3) ?
    C2 P2 C21 C22 . . . . -42.5(4) ?
    C2 P2 C21 C26 . . . . 145.8(3) ?
    C3 P1 C1 C2 . . . . -147.3(4) ?
    C3 P1 C9 C10 . . . . -117.2(3) ?
    C3 P1 C9 C14 . . . . 61.3(4) ?
    C3 C4 C5 C6 . . . . 0.2(7) ?
    C4 C3 C8 C7 . . . . -1.2(6) ?
    C4 C5 C6 C7 . . . . -1.2(7) ?
    C5 C6 C7 C8 . . . . 1.0(7) ?
    C6 C7 C8 C3 . . . . 0.2(7) ?
    C8 C3 C4 C5 . . . . 1.0(7) ?
    C9 P1 C1 C2 . . . . -35.7(5) ?
    C9 P1 C3 C4 . . . . -75.4(4) ?
    C9 P1 C3 C8 . . . . 104.9(3) ?
    C9 C10 C11 C12 . . . . -1.3(6) ?
    C10 C9 C14 C13 . . . . -0.8(6) ?
    C10 C11 C12 C13 . . . . 0.5(7) ?
    C11 C12 C13 C14 . . . . 0.1(7) ?
    C12 C13 C14 C9 . . . . 0.1(6) ?
    C14 C9 C10 C11 . . . . 1.4(6) ?
    C15 P2 C2 C1 . . . . -144.2(4) ?
    C15 P2 C21 C22 . . . . 65.9(4) ?
    C15 P2 C21 C26 . . . . -105.8(3) ?
    C15 C16 C17 C18 . . . . -1.7(7) ?
    C16 C15 C20 C19 . . . . 0.3(6) ?
    C16 C17 C18 C19 . . . . 2.0(7) ?
    C17 C18 C19 C20 . . . . -1.2(7) ?
    C18 C19 C20 C15 . . . . 0.0(7) ?
    C20 C15 C16 C17 . . . . 0.5(6) ?
    C21 P2 C2 C1 . . . . -34.1(5) ?
    C21 P2 C15 C16 . . . . -74.9(4) ?
    C21 P2 C15 C20 . . . . 102.0(3) ?
    C21 C22 C23 C24 . . . . 0.7(6) ?
    C22 C21 C26 C25 . . . . -0.8(6) ?
    C22 C23 C24 C25 . . . . -1.2(7) ?
    C23 C24 C25 C26 . . . . 0.6(7) ?
    C24 C25 C26 C21 . . . . 0.4(7) ?
    C26 C21 C22 C23 . . . . 0.3(6) ?
loop_
    _geom_hbond_atom_site_label_D
    _geom_hbond_atom_site_label_H
    _geom_hbond_atom_site_label_A
    _geom_hbond_site_symmetry_A
    _geom_hbond_distance_DH
    _geom_hbond_distance_HA
    _geom_hbond_distance_DA
    _geom_hbond_angle_DHA
    _geom_hbond_publ_flag
    C1 H1 S2 3_565 0.95 2.86 3.742(4) 155 yes
    C7 H7 S2 4_645 0.95 2.82 3.561(5) 135 yes
    C8 H8 S1 . 0.95 2.86 3.344(4) 113 yes
    C10 H10 S1 . 0.95 2.84 3.360(4) 116 yes
    C20 H20 S2 . 0.95 2.89 3.367(4) 113 yes
    C26 H26 S2 . 0.95 2.89 3.394(4) 115 yes
    C11 H11 Cg 2_565 0.95 2.63 3.573(5) 171 yes
_shelx_space_group_comment
;
The symmetry employed for this shelxl refinement is uniquely defined
by the following loop, which should always be used as a source of
symmetry information in preference to the above space-group names.
They are only intended as comments.
;
_shelx_estimated_absorpt_T_min     0.921
_shelx_estimated_absorpt_T_max     0.960
_shelx_hkl_file
;
   1   0   0   -0.07    0.06
  -1   0   0   -0.08    0.06
  -2   0   0   95.13    3.82
   2   0   0   96.76    3.80
  -2   0   0   91.69    3.78
   3   0   0   -0.15    0.16
  -3   0   0    0.04    0.16
  -3   0   0   -0.10    0.17
   4   0   0   50.82    2.22
  -4   0   0   47.14    2.24
  -4   0   0   48.91    2.21
  -5   0   0   -0.24    0.14
   5   0   0    0.00    0.20
  -5   0   0    0.07    0.22
   6   0   0   66.54    2.99
  -6   0   0   61.16    2.93
  -6   0   0   65.99    3.05
   7   0   0   -0.29    0.18
  -7   0   0   -0.07    0.21
  -7   0   0   -0.11    0.21
  -8   0   0   54.40    2.78
  -8   0   0   54.07    2.66
   8   0   0   50.67    2.65
   9   0   0    0.18    0.28
  -9   0   0    0.10    0.27
  -9   0   0   -0.16    0.20
 -10   0   0   15.08    1.34
  10   0   0   16.36    1.27
  10   0   0   15.35    1.26
 -11   0   0    0.13    0.34
  11   0   0   -0.33    0.29
  11   0   0    0.00    0.31
  12   0   0   33.47    2.29
 -12   0   0   43.52    2.62
 -13   0   0    0.31    0.47
  13   0   0   -0.07    0.48
 -14   0   0    7.26    1.29
   0   1   0   -0.14    0.07
   1  -1   0   17.91    0.84
  -1   1   0   17.73    0.78
   1   1   0   18.08    0.77
  -1  -1   0   18.94    0.85
  -1   1   0   18.37    0.82
   2  -1   0   45.03    1.91
   2   1   0   43.59    1.82
  -2  -1   0   43.55    1.92
  -2   1   0   43.25    1.86
   3   1   0  354.75   13.72
   3  -1   0  339.17   13.80
  -3   1   0  356.21   13.75
  -3  -1   0  358.43   13.84
  -4   1   0  237.15    9.39
  -4  -1   0  242.11    9.50
   4  -1   0  233.26    9.45
   4   1   0  232.53    9.36
  -5   1   0  135.48    5.58
   5  -1   0  134.30    5.61
  -5   1   0  133.10    5.53
  -5  -1   0  136.07    5.66
   5   1   0  129.80    5.50
   6   1   0   -0.24    0.14
  -6  -1   0   -0.06    0.24
  -6   1   0    0.42    0.25
   6  -1   0   -0.25    0.21
  -6   1   0    0.08    0.22
  -7   1   0    0.44    0.26
   7   1   0   -0.16    0.17
  -7   1   0    0.10    0.28
  -7  -1   0    0.30    0.28
   7  -1   0    0.04    0.24
  -8  -1   0    4.40    0.66
  -8   1   0    3.39    0.61
   8  -1   0    2.99    0.59
  -8   1   0    3.03    0.58
   8   1   0    4.28    0.57
   9  -1   0    1.93    0.54
   9  -1   0    2.89    0.58
  -9  -1   0    3.78    0.76
   9   1   0    2.05    0.48
  -9   1   0    2.64    0.54
  -9   1   0    1.09    0.45
  10  -1   0    0.86    0.41
 -10   1   0   -0.39    0.29
  10  -1   0    0.04    0.31
 -10   1   0    0.26    0.36
 -10  -1   0   -0.05    0.31
  10   1   0   -0.11    0.28
  11  -1   0    1.08    0.50
  11  -1   0    0.75    0.41
 -11  -1   0    1.78    0.62
 -11   1   0    0.44    0.41
  11   1   0    1.66    0.55
  11   1   0    1.14    0.46
  12   1   0    0.08    0.47
 -12  -1   0    0.45    0.51
 -12   1   0   -0.26    0.33
  12  -1   0    0.82    0.54
 -13   1   0    1.90    0.73
 -13  -1   0    0.23    0.51
  13  -1   0    0.24    0.47
  14  -1   0    1.82    0.78
 -14  -1   0    1.51    0.72
 -14   1   0    2.44    0.82
   0   2   0  143.31    5.73
   0  -2   0  145.20    5.68
   1   2   0  380.40   14.27
   1   2   0  364.75   14.38
   1  -2   0  375.91   14.29
  -1  -2   0  363.47   14.38
  -1   2   0  372.80   14.37
  -1  -2   0  366.19   14.26
   1  -2   0  355.26   14.36
  -1   2   0  376.38   14.29
  -2   2   0   46.96    1.99
   2   2   0   47.50    2.09
  -2  -2   0   47.48    2.12
  -2   2   0   46.25    2.06
   2   2   0   48.75    1.96
   2  -2   0   48.96    2.11
  -3  -2   0   17.05    1.00
   3   2   0   17.76    0.95
   3   2   0   15.00    0.81
  -3   2   0   16.43    0.92
  -3   2   0   15.87    0.86
   3  -2   0   16.40    0.96
  -4   2   0   13.35    0.85
  -4  -2   0   14.12    0.96
  -4   2   0   14.89    0.87
   4   2   0   13.70    0.79
   4   2   0   13.23    0.87
   4  -2   0   12.74    0.90
  -5  -2   0    2.47    0.50
  -5   2   0    2.12    0.38
   5   2   0    1.78    0.32
   5   2   0    1.15    0.52
   5  -2   0    2.22    0.45
   6   2   0   27.03    1.45
  -6  -2   0   29.91    1.70
  -6   2   0   27.37    1.52
   6  -2   0   26.37    1.60
  -7   2   0    0.06    0.20
  -7  -2   0    0.15    0.29
   7   2   0   -0.09    0.19
   7  -2   0   -0.07    0.20
   8  -2   0    4.11    0.65
  -8   2   0    5.41    0.66
  -8  -2   0    5.20    0.74
  -8   2   0    5.14    0.65
   8   2   0    5.47    0.63
  -9  -2   0    2.12    0.59
  -9   2   0    1.23    0.44
  -9   2   0    2.36    0.54
   9  -2   0    2.06    0.56
   9  -2   0    2.43    0.61
   9   2   0    2.55    0.52
 -10  -2   0    0.11    0.33
  10   2   0    0.67    0.37
 -10   2   0    0.53    0.36
  10  -2   0    0.65    0.39
  10  -2   0    0.35    0.40
 -10   2   0    0.98    0.44
 -11   2   0    3.82    0.81
 -11  -2   0    3.91    0.87
  11  -2   0    4.65    0.83
  11  -2   0    2.15    0.64
  12  -2   0    1.23    0.53
 -12  -2   0    0.28    0.45
 -12   2   0   -0.22    0.39
 -13  -2   0    0.59    0.57
 -13   2   0    0.02    0.41
  13  -2   0    0.03    0.43
 -14  -2   0    0.09    0.50
  14  -2   0    1.74    0.73
   0   3   0   -0.28    0.18
   0  -3   0   -0.13    0.15
   1  -3   0   31.28    1.36
   1   3   0   30.69    1.48
  -1  -3   0   29.93    1.33
  -1   3   0   30.66    1.47
   1  -3   0   28.87    1.42
  -1  -3   0   31.94    1.45
   2  -3   0  189.74    7.37
  -2  -3   0  182.12    7.37
  -2   3   0  182.28    7.21
  -2   3   0  189.78    7.35
   2   3   0  174.41    7.16
  -2  -3   0  183.65    7.17
   2   3   0  178.67    7.35
   3   3   0    2.26    0.27
  -3  -3   0    2.81    0.48
  -3   3   0    2.59    0.42
   3  -3   0    2.67    0.44
   3   3   0    2.70    0.40
  -3   3   0    2.31    0.31
  -4   3   0   32.25    1.63
  -4   3   0   31.43    1.53
   4   3   0   31.37    1.48
   4  -3   0   30.71    1.68
  -4  -3   0   34.00    1.75
   4   3   0   32.37    1.66
   5  -3   0   80.31    3.53
  -5   3   0   77.99    3.34
   5   3   0   73.05    3.42
  -5   3   0   75.75    3.41
   5   3   0   79.16    3.27
  -5  -3   0   71.65    3.52
  -6  -3   0   17.51    1.23
  -6   3   0   16.25    1.02
   6   3   0   12.93    1.03
   6  -3   0   14.84    1.13
  -6   3   0   16.20    1.08
   6   3   0   15.63    0.96
  -7   3   0   52.69    2.78
   7   3   0   52.97    2.64
  -7  -3   0   53.09    2.79
  -7   3   0   50.06    2.57
   7  -3   0   52.19    2.73
   7   3   0   52.95    2.48
  -8  -3   0    6.12    0.82
   8   3   0    7.45    0.71
  -8   3   0    6.63    0.74
   8   3   0    6.26    0.76
   8  -3   0    5.45    0.75
  -9   3   0   16.08    1.25
   9   3   0   17.43    1.21
   9  -3   0   16.03    1.36
  -9  -3   0   16.86    1.44
 -10  -3   0   13.25    1.30
 -10   3   0   11.21    1.10
  10  -3   0   12.00    1.20
  11  -3   0   -0.24    0.33
 -11  -3   0    0.05    0.33
  11  -3   0    0.08    0.34
 -12  -3   0    1.37    0.62
 -12   3   0    0.60    0.50
  12  -3   0    1.51    0.62
  13  -3   0    1.53    0.65
 -13  -3   0    3.51    0.95
  14  -3   0   -0.10    0.43
 -14  -3   0    0.04    0.56
   0   4   0   65.22    2.82
   0  -4   0   61.20    2.71
   1  -4   0    0.03    0.15
  -1   4   0   -0.08    0.20
  -1  -4   0    0.61    0.23
   1  -4   0   -0.10    0.18
   1   4   0    0.42    0.25
  -1  -4   0    0.11    0.15
  -2  -4   0   15.33    0.76
  -2   4   0   14.11    0.93
  -2  -4   0   14.48    0.94
   2  -4   0   14.67    0.79
  -2   4   0   14.49    0.79
   2   4   0   13.95    0.94
   2  -4   0   14.45    0.92
   3   4   0   13.84    0.74
   3   4   0   13.20    0.94
   3  -4   0   15.19    0.99
  -3   4   0   14.93    0.95
  -3   4   0   14.78    0.82
  -3  -4   0   14.72    0.99
  -4   4   0    4.74    0.53
  -4  -4   0    4.03    0.58
   4  -4   0    4.32    0.56
   4   4   0    3.88    0.38
   4   4   0    4.42    0.55
  -4   4   0    4.02    0.43
   5   4   0   69.09    2.94
  -5   4   0   68.07    3.01
   5  -4   0   64.81    3.22
  -5   4   0   68.11    3.15
  -5  -4   0   69.68    3.30
   5   4   0   70.25    3.21
   6   4   0   44.81    2.26
   6   4   0   39.80    1.98
  -6  -4   0   43.54    2.34
   6  -4   0   41.52    2.28
  -6   4   0   41.21    2.06
  -6   4   0   43.02    2.20
  -7   4   0    0.69    0.31
  -7   4   0    1.86    0.47
   7  -4   0    1.91    0.51
   7   4   0    1.27    0.33
  -7  -4   0    1.58    0.49
   7   4   0    1.42    0.43
   8  -4   0    9.13    0.95
   8   4   0    8.07    0.74
  -8  -4   0    6.72    0.89
   8   4   0    7.65    0.87
  -8   4   0    8.40    0.80
  -8   4   0    6.58    0.78
   9  -4   0   13.25    1.24
  -9   4   0   12.85    1.14
   9   4   0   13.83    1.23
  -9  -4   0   12.83    1.28
  -9   4   0   15.04    1.14
 -10   4   0   -0.23    0.25
 -10  -4   0    0.64    0.45
  10  -4   0    0.35    0.40
 -10   4   0    0.78    0.42
  10   4   0   -0.19    0.32
 -11   4   0   17.12    2.00
 -11  -4   0   18.08    1.66
  11  -4   0   16.03    1.53
  12  -4   0    0.81    0.54
 -12  -4   0    0.11    0.55
  13  -4   0    8.14    1.26
 -13  -4   0    7.68    1.22
  14  -4   0    1.93    0.77
 -14  -4   0    1.42    0.77
   0  -5   0    0.03    0.19
   0   5   0    0.02    0.19
   1  -5   0    2.26    0.34
  -1  -5   0    2.90    0.34
  -1  -5   0    2.82    0.44
   1   5   0    2.21    0.45
   1  -5   0    2.82    0.39
  -1   5   0    2.81    0.49
  -2  -5   0   40.25    1.99
  -2  -5   0   41.34    1.78
   2   5   0   38.71    2.01
  -2   5   0   39.12    1.81
  -2   5   0   40.92    2.02
   2  -5   0   39.78    1.98
   2  -5   0   38.34    1.81
  -3   5   0   35.83    1.69
   3   5   0   35.71    1.63
   3  -5   0   34.67    1.88
   3   5   0   38.09    1.94
  -3  -5   0   37.71    1.64
  -3   5   0   36.02    1.87
  -3  -5   0   35.10    1.91
  -4   5   0   91.05    4.02
  -4   5   0   89.84    3.81
   4  -5   0   87.97    4.06
   4   5   0   91.65    4.08
   4   5   0   89.09    3.72
  -4  -5   0   92.66    4.13
  -4  -5   0   90.64    3.72
  -5   5   0   94.20    4.03
   5   5   0   96.69    3.94
  -5  -5   0   90.94    4.35
   5   5   0   91.76    4.27
  -5   5   0   95.71    4.23
   5  -5   0   98.45    4.38
  -6  -5   0   17.24    1.33
   6   5   0   18.49    1.31
   6   5   0   16.63    1.00
  -6   5   0   17.43    1.10
  -6   5   0   19.33    1.27
   6  -5   0   17.75    1.34
   7   5   0    7.45    0.86
   7   5   0    9.90    0.81
   7  -5   0    7.74    0.90
  -7   5   0    9.00    0.77
  -7   5   0    6.98    0.79
  -7  -5   0    9.62    1.00
  -8   5   0    2.55    0.60
   8   5   0    3.80    0.72
  -8  -5   0    2.54    0.68
   8  -5   0    2.04    0.60
  -8   5   0    3.99    0.57
  -9  -5   0   -0.10    0.31
   9   5   0   -0.29    0.26
   9  -5   0    0.14    0.37
  -9   5   0    0.37    0.37
  -9   5   0   -0.02    0.30
 -10   5   0    3.15    0.73
  10  -5   0    4.44    0.90
 -10  -5   0    2.50    0.73
  10   5   0    3.43    0.75
  11   5   0   22.09    1.69
 -11  -5   0   21.54    1.86
  11  -5   0   17.63    1.66
  12  -5   0    0.35    0.45
 -12  -5   0    0.10    0.46
  13  -5   0    5.03    1.11
 -13  -5   0    8.19    1.31
 -14  -5   0    5.86    1.28
  14  -5   0    6.64    1.28
   0  -6   0  124.07    5.08
   0   6   0  116.63    5.20
  -1  -6   0   63.61    2.71
   1  -6   0   62.19    2.82
  -1   6   0   60.16    2.93
  -1  -6   0   61.98    2.86
   1   6   0   62.71    2.97
   1  -6   0   59.62    2.74
   2  -6   0   12.62    0.93
  -2  -6   0   12.35    0.93
  -2   6   0   11.42    0.95
  -2  -6   0   12.94    0.76
   2  -6   0   11.78    0.78
   2   6   0   12.56    1.10
   3  -6   0   26.27    1.59
  -3  -6   0   28.39    1.63
   3   6   0   26.95    1.64
  -3  -6   0   29.69    1.34
  -3   6   0   27.51    1.39
   3  -6   0   26.28    1.39
  -3   6   0   27.22    1.61
  -4   6   0    0.26    0.19
   4   6   0    0.05    0.15
  -4  -6   0    0.05    0.15
   4  -6   0    0.13    0.26
   4   6   0   -0.54    0.27
  -4  -6   0    0.27    0.29
  -4   6   0    0.20    0.27
  -5  -6   0   29.06    1.89
   5  -6   0   32.48    1.90
   5   6   0   30.71    1.51
  -5   6   0   32.20    1.62
  -5   6   0   33.06    1.86
  -5  -6   0   32.29    1.53
   5   6   0   31.58    1.87
  -6   6   0    9.40    0.91
  -6  -6   0    8.23    0.94
  -6   6   0    9.05    0.74
   6   6   0    9.55    0.96
   6  -6   0   10.35    1.00
  -7   6   0   26.02    1.49
   7   6   0   24.79    1.69
  -7  -6   0   24.98    1.80
  -7   6   0   25.79    1.65
   7  -6   0   24.75    1.75
   8  -6   0    0.15    0.34
  -8   6   0    0.18    0.35
  -8  -6   0    0.22    0.40
   8   6   0   -0.52    0.33
  -8   6   0    0.32    0.26
  -9   6   0   43.99    2.51
  -9  -6   0   42.99    2.72
   9   6   0   43.05    2.54
   9  -6   0   40.44    2.62
  10  -6   0    4.50    0.93
  10   6   0    4.29    0.86
 -10   6   0    4.41    0.84
 -10  -6   0    4.06    0.96
 -11  -6   0    7.78    1.18
  11   6   0    7.03    0.99
  11  -6   0    8.17    1.15
  12  -6   0    6.20    1.17
  12   6   0    6.99    1.09
 -12  -6   0    6.83    1.31
  13  -6   0    2.56    0.89
 -13  -6   0    1.65    0.84
   0   7   0   -0.12    0.28
   0  -7   0    0.04    0.21
   1   7   0    1.11    0.39
  -1   7   0    1.13    0.44
   1  -7   0    1.12    0.32
   1  -7   0    2.13    0.40
  -1  -7   0    1.32    0.30
  -1  -7   0    0.92    0.33
  -2  -7   0    0.07    0.23
  -2  -7   0    0.22    0.17
   2  -7   0    0.39    0.30
  -2   7   0    1.06    0.39
   2  -7   0   -0.02    0.18
   2   7   0   -0.56    0.35
   3  -7   0    0.01    0.18
  -3   7   0    0.20    0.18
  -3   7   0   -0.10    0.24
   3  -7   0   -0.02    0.21
   3   7   0    0.41    0.32
  -3  -7   0    0.09    0.25
  -3  -7   0    0.18    0.17
  -4  -7   0   -0.24    0.11
   4  -7   0   -0.01    0.23
  -4  -7   0   -0.33    0.19
  -4   7   0   -0.02    0.18
   4   7   0    0.22    0.33
  -4   7   0    0.17    0.26
   5   7   0   23.75    1.62
  -5   7   0   25.05    1.60
  -5  -7   0   23.59    1.65
  -5   7   0   25.78    1.36
   5  -7   0   26.05    1.66
  -5  -7   0   21.77    1.21
  -6  -7   0   18.32    1.42
  -6   7   0   16.02    1.06
   6   7   0   15.53    1.31
   6  -7   0   17.88    1.39
  -6   7   0   16.66    1.30
  -7  -7   0   10.30    1.12
   7   7   0    9.31    1.04
   7  -7   0    8.83    1.02
  -7   7   0    8.65    0.96
   8   7   0   17.91    1.49
  -8   7   0   19.95    1.51
   8  -7   0   19.77    1.62
  -8  -7   0   18.13    1.60
   9   7   0    7.38    1.03
  -9  -7   0    8.16    1.14
  -9   7   0    9.09    1.06
   9  -7   0    7.97    1.10
  10   7   0   -0.03    0.38
  10  -7   0    1.00    0.55
 -10  -7   0    1.21    0.62
 -11  -7   0    2.68    0.90
  11  -7   0    2.74    0.84
  11   7   0    4.81    0.98
  12  -7   0    0.73    0.58
  12   7   0    0.39    0.56
 -12  -7   0    0.11    0.54
 -13  -7   0    0.50    0.66
  13  -7   0   -0.08    0.50
   0  -8   0    8.61    0.78
   0   8   0    8.73    0.94
   0  -8   0    9.91    0.80
  -1  -8   0   37.77    1.99
   1  -8   0   33.73    1.84
  -1  -8   0   34.03    1.79
   1   8   0   35.49    2.09
   1  -8   0   33.69    1.91
  -1   8   0   38.25    2.13
   2  -8   0    2.19    0.43
  -2   8   0    2.11    0.56
   2  -8   0    2.61    0.52
  -2  -8   0    3.18    0.61
   2   8   0    2.53    0.61
  -2  -8   0    1.68    0.35
  -3   8   0   33.40    2.01
  -3   8   0   34.52    1.72
   3  -8   0   32.85    1.70
   3  -8   0   35.46    1.97
  -3  -8   0   31.71    1.95
   3   8   0   32.49    2.02
  -3  -8   0   31.49    1.63
   4   8   0   35.72    2.15
  -4   8   0   35.92    1.78
  -4   8   0   32.15    2.05
  -4  -8   0   34.97    2.10
  -4  -8   0   35.08    1.70
   4  -8   0   35.71    2.07
   5   8   0    0.35    0.36
  -5  -8   0   -0.08    0.24
  -5   8   0    0.20    0.25
  -5   8   0   -0.07    0.28
   5  -8   0    0.24    0.31
  -6   8   0    6.91    0.86
   6  -8   0    6.71    0.89
  -6  -8   0    7.00    0.93
   6   8   0    6.19    0.94
  -7  -8   0    2.56    0.72
   7  -8   0    2.08    0.65
   7   8   0    1.16    0.55
  -7   8   0    1.70    0.57
  -8   8   0   16.22    1.39
   8  -8   0   17.66    1.56
   8   8   0   17.25    1.50
  -8  -8   0   14.87    1.49
  -9  -8   0    8.85    1.22
   9   8   0   10.07    1.19
   9  -8   0   10.25    1.26
  -9   8   0    9.51    1.14
  10  -8   0    4.18    0.96
 -10  -8   0    5.00    1.08
  10   8   0    4.69    0.99
  11   8   0    8.70    1.24
 -11  -8   0    7.93    1.43
  11  -8   0    9.52    1.31
  12   8   0   -0.02    0.53
 -12  -8   0    0.36    0.66
  12  -8   0   -0.35    0.46
   0  -9   0    0.15    0.26
   0  -9   0    0.00    0.25
   0   9   0    0.31    0.41
  -1  -9   0    1.27    0.44
  -1  -9   0    1.26    0.34
   1  -9   0    0.70    0.34
  -1   9   0   -0.11    0.31
   1   9   0    0.17    0.39
  -2   9   0   53.56    3.07
   2  -9   0   60.85    3.00
   2  -9   0   56.61    2.79
  -2  -9   0   61.92    3.05
  -2  -9   0   62.28    2.77
   2   9   0   58.92    3.15
   3   9   0   32.69    2.13
  -3  -9   0   33.75    1.72
  -3  -9   0   35.13    2.08
  -3   9   0   35.47    1.79
   3  -9   0   30.35    1.96
  -3   9   0   35.15    2.15
   4  -9   0    1.94    0.55
   4   9   0    1.29    0.51
  -4   9   0    1.36    0.48
  -4  -9   0    0.83    0.44
   5  -9   0   10.27    1.06
   5   9   0    9.00    1.23
  -5  -9   0   11.29    1.14
  -5   9   0   12.47    1.18
  -6  -9   0    1.08    0.56
   6  -9   0    1.83    0.61
  -6   9   0    1.35    0.50
   6   9   0    1.85    0.63
   7  -9   0    3.09    0.76
  -7   9   0    2.27    0.63
   7   9   0    2.09    0.68
  -7  -9   0    2.53    0.72
  -8   9   0    0.64    0.44
   8   9   0    0.42    0.50
  -8  -9   0    0.49    0.44
   8  -9   0   -0.07    0.40
   9  -9   0    2.21    0.73
   9   9   0    4.02    0.92
  -9  -9   0    2.66    0.83
  -9   9   0    1.89    0.65
 -10  -9   0    3.51    0.98
  10   9   0    2.98    0.81
  10  -9   0    3.13    0.89
 -11  -9   0    1.96    0.86
  11  -9   0    1.87    0.80
  11   9   0    1.59    0.73
  12  -9   0    2.29    0.92
  12   9   0    3.47    0.98
 -12  -9   0    2.96    1.12
   0  10   0   25.25    1.86
   0 -10   0   28.40    1.72
   0 -10   0   25.96    1.61
  -1 -10   0   24.16    1.61
   1 -10   0   24.75    1.53
   1  10   0   20.03    1.68
  -1 -10   0   23.51    1.43
  -1  10   0   23.61    1.75
  -2 -10   0   13.54    1.00
  -2 -10   0   12.13    1.14
  -2  10   0   15.07    1.33
   2 -10   0   13.91    1.15
   2  10   0   16.74    1.47
   3  10   0   10.84    1.26
  -3 -10   0    8.67    0.97
  -3  10   0   11.27    1.15
   3 -10   0    7.55    0.92
   4  10   0   -0.09    0.35
  -4  10   0    0.66    0.44
  -4 -10   0    0.16    0.33
   4 -10   0    0.59    0.42
  -5  10   0    1.70    0.62
   5  10   0    1.97    0.68
  -5 -10   0    1.96    0.62
   5 -10   0    0.37    0.39
  -6 -10   0    1.56    0.63
   6  10   0    0.70    0.51
   6 -10   0    1.75    0.58
  -6  10   0    0.58    0.47
   7 -10   0    0.41    0.45
  -7  10   0    1.20    0.57
  -7 -10   0    0.74    0.50
   7  10   0    1.80    0.69
  -8 -10   0   -0.15    0.41
  -8  10   0    0.43    0.45
   8  10   0    0.21    0.44
   8 -10   0    0.80    0.57
  -9  10   0    8.85    1.15
   9 -10   0   10.77    1.36
  -9 -10   0    8.88    1.28
   9  10   0    7.75    1.19
  10  10   0    1.00    0.75
 -10 -10   0    2.12    0.81
  10 -10   0    1.73    0.78
  11  10   0   -0.01    0.62
 -11 -10   0    0.46    0.68
  11 -10   0    0.86    0.63
   0 -11   0    0.03    0.26
   0  11   0    0.58    0.49
   0 -11   0    0.09    0.33
   1  11   0   -0.02    0.44
  -1 -11   0    0.75    0.43
  -1 -11   0    0.29    0.29
  -1  11   0    0.22    0.47
  -2 -11   0    1.16    0.53
  -2  11   0    2.07    0.65
   2  11   0    1.53    0.67
   2 -11   0    0.87    0.42
  -3 -11   0    2.02    0.61
   3 -11   0    1.68    0.50
  -3  11   0    1.88    0.62
   3  11   0    2.86    0.80
  -4 -11   0    8.44    1.01
   4 -11   0    7.12    0.92
   4  11   0    5.33    1.06
  -4  11   0    6.77    1.03
  -5  11   0   25.79    1.96
   5  11   0   25.15    2.13
  -5 -11   0   24.66    1.90
   5 -11   0   25.34    1.88
  -6 -11   0   13.31    1.41
   6 -11   0   12.58    1.33
   6  11   0   10.91    1.44
  -6  11   0   12.74    1.34
  -7 -11   0   12.39    1.43
   7 -11   0   13.83    1.45
  -7  11   0   14.36    1.41
   7  11   0   12.22    1.45
   8  11   0    4.77    1.10
  -8  11   0    5.24    1.03
   8 -11   0    4.89    1.05
  -8 -11   0    3.53    0.95
  -9 -11   0    0.41    0.59
  -9  11   0    0.64    0.59
   9  11   0   -0.30    0.58
   9 -11   0    0.72    0.60
  10  11   0    0.53    0.62
  10 -11   0    0.16    0.58
 -10 -11   0    0.33    0.62
   0  12   0    0.39    0.58
   0 -12   0    0.11    0.42
  -1  12   0    7.12    1.11
   1  12   0   10.43    1.37
   2 -12   0    0.42    0.35
  -2 -12   0    0.07    0.38
   2  12   0    0.12    0.74
  -2  12   0    0.64    0.52
   3  12   0   11.68    1.38
  -3  12   0    9.02    1.19
   3 -12   0    7.98    1.03
  -3 -12   0    9.13    1.13
   4 -12   0    2.81    0.74
  -4 -12   0    4.39    0.88
  -4  12   0    2.08    0.71
   4  12   0    2.66    0.87
  -5  12   0   14.01    1.44
  -5 -12   0   11.95    1.39
   5  12   0   13.35    1.52
   5 -12   0   12.71    1.34
  -6 -12   0    0.13    0.42
   6  12   0    0.83    0.70
   6 -12   0    0.89    0.54
  -6  12   0    0.20    0.51
   7  12   0    0.41    0.58
  -7 -12   0    0.57    0.60
   7 -12   0    0.48    0.52
  -7  12   0   -0.39    0.48
   8  12   0   -0.59    0.56
   8 -12   0   -0.05    0.46
  -8 -12   0    0.43    0.69
  -8  12   0   -0.04    0.51
   9 -12   0    3.97    1.07
   9  12   0    2.57    0.97
  -9 -12   0    3.54    1.05
   0  13   0   -0.12    0.49
  -1  13   0    7.08    1.29
   1  13   0    8.36    1.36
  -2  13   0   -0.16    0.46
   2 -13   0    0.22    0.40
   2  13   0    0.15    0.57
  -3 -13   0   17.87    1.66
   3 -13   0   20.13    1.62
   3  13   0   19.64    1.89
  -3  13   0   20.99    1.85
   4 -13   0    2.08    0.72
  -4  13   0    2.29    0.82
  -4 -13   0    1.78    0.70
   4  13   0    2.01    0.88
   5 -13   0    5.41    1.07
  -5  13   0    5.29    1.13
   5  13   0    6.15    1.23
  -5 -13   0    5.83    1.12
  -6  13   0    0.25    0.57
  -6 -13   0    0.55    0.56
   6 -13   0    1.09    0.61
   6  13   0    0.55    0.68
  -7  13   0    1.57    0.74
   7  13   0    2.69    0.97
  -7 -13   0    1.55    0.77
   7 -13   0    2.36    0.80
   8 -13   0   -0.14    0.54
  -8 -13   0    0.77    0.70
  -8  13   0    0.59    0.61
   8  13   0    1.05    0.81
   0  14   0   17.73    1.84
  -1  14   0   42.15    2.90
   1  14   0   37.62    2.83
   2  14   0    7.42    1.41
  -2  14   0    6.28    1.26
  -3  14   0    4.78    1.09
   3 -14   0    5.80    1.06
   3  14   0    6.38    1.33
   4 -14   0    0.35    0.48
  -4  14   0    0.78    0.66
   4  14   0    0.37    0.81
   5 -14   0    2.10    0.76
  -5 -14   0    3.58    0.97
   5  14   0    2.28    0.95
  -5  14   0    1.47    0.77
  -6 -14   0    4.53    1.09
  -6  14   0    3.37    0.95
   6 -14   0    3.70    1.00
   6  14   0    4.11    1.18
   0  15   0   -0.24    0.59
   1  15   0    2.44    0.98
  -1  15   0    2.02    0.91
   2  15   0    6.53    1.39
  -2  15   0   10.24    1.52
  -3  15   0    1.29    0.81
   3  15   0    3.17    1.11
  -4  15   0   14.87    1.75
   4  15   0   18.89    2.05
   4 -15   0   12.86    2.37
   1   0  -1    7.18    0.40
   1   0   1    6.55    0.35
  -1   0  -1    6.53    0.40
  -1   0   1    6.88    0.40
   2   0  -1  141.08    5.74
  -2   0   1  150.94    5.77
   2   0  -1  148.29    5.63
  -2   0  -1  139.76    5.75
   2   0   1  140.40    5.69
  -2   0   1  144.66    5.63
   3   0  -1  145.17    6.10
  -3   0   1  153.26    6.00
  -3   0  -1  149.47    6.13
   3   0   1  153.55    6.06
   3   0  -1  156.06    6.01
  -3   0   1  152.41    6.14
   4   0  -1   14.95    0.89
   4   0   1   14.22    0.82
  -4   0   1   13.37    0.89
  -4   0   1   13.96    0.77
  -4   0  -1   12.47    0.85
   4   0  -1   14.79    0.80
   4   0   1   13.43    0.89
  -4   0  -1   12.64    0.87
  -5   0   1    1.57    0.40
   5   0  -1    1.46    0.35
  -5   0   1    1.48    0.30
   5   0  -1    1.71    0.32
  -5   0  -1    1.43    0.37
  -5   0  -1    1.49    0.35
   5   0   1    1.52    0.38
   5   0   1    1.13    0.31
   6   0  -1   29.45    1.64
  -6   0   1   29.44    1.69
   6   0   1   29.57    1.66
  -6   0   1   29.12    1.53
   6   0   1   32.32    1.63
  -6   0  -1   30.05    1.65
  -6   0  -1   29.26    1.66
   6   0  -1   29.88    1.54
   7   0   1    2.36    0.46
   7   0  -1    2.07    0.42
  -7   0  -1    2.19    0.49
  -7   0   1    2.36    0.44
  -7   0   1    2.74    0.56
  -7   0  -1    3.13    0.58
   7   0  -1    2.75    0.54
   7   0   1    1.73    0.44
   8   0   1   12.83    1.06
   8   0  -1   12.90    0.96
  -8   0  -1   12.98    1.07
  -8   0   1   13.66    1.14
  -8   0   1   12.37    0.97
  -8   0  -1   12.77    1.07
   8   0  -1   13.88    1.08
   8   0   1   12.31    1.00
   9   0  -1    0.45    0.32
   9   0   1    0.70    0.36
  -9   0  -1    0.38    0.33
  -9   0  -1    0.11    0.29
  -9   0   1    1.05    0.48
   9   0   1    0.11    0.28
   9   0  -1    0.26    0.32
  10   0  -1    4.71    0.81
 -10   0  -1    2.87    0.69
  10   0   1    4.47    0.68
 -10   0   1    3.68    0.78
  10   0   1    3.24    0.69
  10   0  -1    3.54    0.64
 -10   0  -1    3.52    0.70
  11   0   1    7.31    0.91
 -11   0   1    5.76    0.92
  11   0  -1    6.81    0.94
 -11   0  -1    6.82    0.93
 -12   0   1    0.69    0.53
  12   0   1    0.65    0.50
 -12   0  -1    0.62    0.46
  12   0  -1    0.03    0.36
 -13   0  -1    1.33    0.69
 -13   0   1    2.71    0.87
  13   0  -1    2.17    0.70
 -14   0  -1    2.66    0.83
 -14   0   1    3.31    0.95
   0  -1   1  100.84    3.92
   0  -1  -1   98.29    3.92
   0   1  -1   97.49    3.91
   0   1  -1   99.25    3.98
   0   1   1   92.81    3.89
   0  -1   1  101.58    3.85
   0  -1  -1  100.58    3.86
   1  -1   1  118.03    4.51
  -1   1   1  112.56    4.51
   1   1  -1  108.97    4.49
  -1  -1  -1  111.00    4.52
  -1   1   1  109.58    4.43
  -1  -1   1  109.58    4.50
   1  -1  -1  120.10    4.51
   1   1   1  114.97    4.53
  -1   1  -1  114.46    4.52
   2   1  -1  106.31    4.19
  -2  -1  -1  107.47    4.29
   2   1  -1  105.68    4.25
  -2   1   1  107.71    4.16
  -2   1   1  106.13    4.27
   2  -1   1   99.86    4.25
   2  -1  -1  108.69    4.29
  -2   1  -1  101.60    4.16
  -2   1  -1  101.22    4.27
   2   1   1  101.87    4.29
   2   1   1  108.77    4.14
  -2  -1   1  108.28    4.31
   3  -1   1   85.95    3.88
  -3   1   1   93.55    3.78
  -3  -1  -1   97.42    3.95
  -3  -1  -1   90.20    3.94
  -3   1   1   94.13    3.91
   3   1  -1   99.28    3.89
   3   1   1   92.92    3.94
  -3  -1   1   94.24    3.96
   3  -1  -1   91.19    3.92
  -3   1  -1   99.21    3.92
   3   1   1   93.44    3.78
  -3   1  -1   94.92    3.82
   4   1  -1   70.80    3.01
   4  -1   1   68.06    3.07
  -4   1   1   70.49    2.97
  -4  -1  -1   70.73    3.13
   4   1  -1   69.54    3.06
  -4  -1  -1   69.65    3.13
  -4   1   1   72.86    3.12
   4   1   1   75.00    3.15
  -4   1  -1   66.54    3.08
  -4  -1   1   70.86    3.16
   4  -1  -1   73.65    3.14
   4   1   1   72.18    2.99
  -5  -1  -1   23.01    1.29
  -5  -1  -1   21.44    1.29
   5  -1   1   20.01    1.22
  -5   1   1   23.60    1.29
   5   1  -1   22.75    1.24
   5   1  -1   20.67    1.16
  -5   1   1   21.07    1.14
  -5   1  -1   20.33    1.23
   5   1   1   21.90    1.28
   5  -1  -1   23.69    1.31
   5   1   1   20.00    1.13
  -5  -1   1   21.93    1.32
   6   1  -1   68.51    3.14
  -6  -1  -1   72.66    3.24
  -6  -1  -1   68.62    3.23
  -6   1   1   66.91    3.04
   6  -1   1   64.31    3.14
   6   1  -1   67.71    3.08
  -6   1   1   67.55    3.20
   6   1   1   72.92    3.24
   6   1   1   69.83    3.07
  -6  -1   1   71.39    3.30
   6  -1  -1   69.31    3.22
  -6   1  -1   66.51    3.16
   7   1  -1    3.06    0.46
  -7   1   1    2.15    0.52
  -7   1   1    3.17    0.46
   7   1  -1    4.81    0.57
   7  -1   1    3.44    0.58
  -7  -1  -1    3.13    0.60
   7  -1   1    2.17    0.48
   7   1   1    3.25    0.47
   7  -1  -1    3.22    0.60
  -7  -1   1    2.52    0.55
   7   1   1    3.43    0.60
  -7   1  -1    3.50    0.50
  -7   1  -1    2.85    0.53
   7  -1  -1    3.06    0.45
   8  -1   1   19.42    1.33
  -8   1   1   18.57    1.21
   8  -1   1   18.52    1.30
   8   1  -1   18.93    1.24
   8   1  -1   18.19    1.28
  -8  -1  -1   19.09    1.38
  -8   1   1   18.51    1.36
   8   1   1   18.60    1.22
   8   1   1   18.79    1.34
   8  -1  -1   18.22    1.33
  -8  -1   1   17.43    1.37
  -8   1  -1   19.76    1.34
   8  -1  -1   19.61    1.23
  -8   1  -1   18.58    1.30
  -9   1   1   22.28    1.61
   9   1  -1   24.25    1.50
  -9  -1  -1   21.02    1.59
  -9   1   1   25.38    1.50
   9   1  -1   26.24    1.61
   9  -1   1   21.37    1.52
   9  -1   1   22.20    1.56
   9  -1  -1   23.85    1.49
   9   1   1   23.31    1.49
  -9  -1   1   22.30    1.65
  -9   1  -1   23.02    1.57
  -9   1  -1   25.88    1.63
   9  -1  -1   20.71    1.54
   9   1   1   24.61    1.61
 -10  -1  -1    8.60    1.04
  10  -1   1   11.46    1.07
 -10   1   1    9.09    1.08
  10   1  -1   11.70    1.05
  10   1  -1    9.65    0.95
  10  -1  -1    9.14    0.94
 -10   1  -1   10.60    1.08
  10   1   1   10.64    1.00
 -10  -1   1   11.26    1.16
  10  -1  -1   11.46    1.14
  10   1   1   11.10    1.07
 -10   1  -1   10.53    1.05
  11   1  -1    8.38    0.97
 -11  -1  -1    6.22    0.93
  11  -1   1    5.68    0.88
 -11   1   1    4.94    0.92
 -11  -1   1    6.21    1.08
  11   1   1    6.42    0.87
 -11   1  -1    6.86    0.89
  11   1   1    6.60    0.83
 -11   1  -1    6.83    0.94
  11  -1  -1    6.57    0.94
  12  -1   1    0.65    0.44
 -12   1   1    0.88    0.49
  12   1  -1    0.41    0.47
 -12  -1  -1    0.41    0.45
  12  -1  -1    0.77    0.53
 -12   1  -1    1.00    0.51
 -12  -1   1   -0.02    0.42
 -13  -1  -1    0.48    0.51
  13  -1   1    0.71    0.55
 -13   1   1    2.15    0.74
  13  -1  -1    1.62    0.69
 -13   1  -1    1.55    0.65
 -13  -1   1    2.46    0.84
 -14   1   1    4.21    1.06
 -14  -1  -1    4.32    1.09
 -14   1  -1    4.93    1.03
 -14  -1   1    3.39    1.00
  14  -1  -1    4.52    1.01
   0   2  -1    5.17    0.40
   0  -2   1    4.98    0.37
   0   2   1    4.83    0.38
   0  -2   1    4.33    0.30
   0  -2  -1    6.33    0.41
   0  -2  -1    4.87    0.32
   1   2  -1  217.71    8.43
   1  -2   1  207.72    8.47
  -1  -2  -1  214.79    8.50
  -1   2   1  213.99    8.43
   1   2  -1  217.93    8.47
   1  -2  -1  222.86    8.46
  -1   2  -1  211.71    8.49
  -1  -2   1  220.62    8.46
   1   2   1  212.28    8.50
   1  -2  -1  212.57    8.45
   2   2  -1  330.60   13.26
  -2   2   1  336.00   13.25
   2  -2   1  357.52   13.37
  -2  -2  -1  346.02   13.38
  -2   2  -1  342.20   13.15
  -2   2  -1  326.17   13.33
   2   2   1  353.07   13.11
  -2  -2   1  340.14   13.36
   2  -2  -1  330.77   13.34
   2   2   1  342.01   13.37
   3   2  -1   34.49    1.72
   3  -2   1   39.48    1.84
  -3  -2  -1   35.26    1.83
  -3   2   1   39.29    1.71
  -3  -2   1   41.42    1.87
   3   2   1   35.76    1.60
   3  -2  -1   37.47    1.83
  -3   2  -1   42.51    1.67
   3   2   1   36.99    1.83
  -3   2  -1   39.64    1.82
  -4   2   1   89.90    3.71
   4   2  -1   91.14    3.75
   4   2  -1   80.10    4.15
  -4  -2  -1   86.91    3.87
   4  -2   1   88.31    3.84
  -4  -2   1   87.27    3.88
  -4   2  -1   93.28    3.84
   4   2   1   87.24    3.85
   4   2   1   88.51    3.63
   4  -2  -1   91.90    3.88
  -4   2  -1   89.34    3.68
   5  -2   1   80.10    3.58
  -5   2   1   76.81    3.53
  -5  -2  -1   82.54    3.66
  -5   2   1   78.49    3.43
   5   2  -1   83.15    3.50
   5   2  -1   80.50    3.48
  -5   2  -1   73.14    3.51
   5  -2  -1   82.89    3.63
   5   2   1   79.82    3.38
  -5   2  -1   80.07    3.44
   5   2   1   84.06    3.62
  -5  -2   1   80.92    3.66
  -6   2   1   11.64    0.85
   6   2  -1   14.43    0.93
   6  -2   1   12.36    0.96
   6   2  -1   13.14    0.90
  -6  -2  -1   13.99    1.04
   6   2   1   12.70    0.98
  -6   2  -1   11.25    0.86
  -6  -2   1   12.44    1.02
   6   2   1   12.67    0.83
   6  -2  -1   10.69    0.94
  -6   2  -1   13.87    0.99
  -7   2   1   21.71    1.26
   7  -2   1   24.12    1.45
  -7   2   1   21.90    1.38
   7   2  -1   19.24    1.26
   7   2  -1   20.32    1.30
  -7  -2  -1   20.82    1.42
   7   2   1   20.99    1.23
  -7   2  -1   19.70    1.34
   7  -2  -1   20.15    1.39
   7   2   1   19.13    1.35
  -7  -2   1   21.69    1.47
  -8  -2  -1   26.53    1.68
   8  -2   1   22.61    1.55
   8   2  -1   23.98    1.51
  -8   2   1   24.17    1.58
  -8   2   1   22.69    1.42
   8   2  -1   27.16    1.54
   8  -2  -1   22.66    1.59
  -8  -2   1   23.45    1.66
  -8   2  -1   25.80    1.58
   8   2   1   22.07    1.40
   8   2   1   24.40    1.58
   9   2  -1   14.13    1.10
  -9   2   1   13.36    1.15
   9   2  -1   12.12    1.07
  -9   2   1   14.45    1.09
   9  -2   1   13.97    1.18
  -9  -2  -1   13.59    1.25
   9   2   1   13.00    1.03
   9  -2  -1   15.45    1.11
  -9   2  -1   14.50    1.21
  -9  -2   1   14.51    1.31
   9   2   1   13.91    1.17
   9  -2  -1   15.00    1.25
 -10   2   1   24.91    1.79
  10  -2   1   25.69    1.78
  10  -2   1   27.04    2.03
  10   2  -1   28.01    1.73
  10   2  -1   23.61    1.67
 -10  -2  -1   24.14    1.82
 -10  -2   1   25.37    1.91
  10   2   1   23.28    1.60
  10   2   1   28.27    1.82
  10  -2  -1   26.65    1.84
 -10   2  -1   26.58    1.78
  10  -2  -1   28.83    1.70
 -11   2   1   18.60    1.54
  11   2  -1   18.86    1.45
 -11  -2  -1   18.35    1.59
  11  -2   1   17.72    1.50
 -11   2  -1   17.91    1.53
 -11   2  -1   19.38    1.53
 -11  -2   1   22.45    1.78
  11  -2  -1   18.98    1.58
  11   2   1   18.42    1.49
 -12  -2  -1    1.42    0.68
 -12   2   1    0.65    0.50
  12  -2   1    1.03    0.53
 -12   2  -1    1.52    0.61
 -12  -2   1    0.83    0.57
  12  -2  -1    1.16    0.57
  12   2   1    0.77    0.55
 -13  -2  -1   17.01    1.67
  13  -2   1   17.45    1.62
 -13   2   1   17.05    1.65
  13  -2  -1   15.02    1.59
 -13  -2   1   17.34    1.73
 -13   2  -1   15.44    1.73
 -14  -2  -1    3.49    0.97
 -14   2   1    4.10    0.95
  14  -2   1    3.06    0.85
  14  -2  -1    3.61    0.93
 -14  -2   1    3.97    1.06
   0   3   1   15.05    0.89
   0   3  -1   16.91    0.93
   0  -3  -1   15.93    0.88
   0  -3   1   16.65    0.80
   0  -3   1   15.09    0.85
   0  -3  -1   16.82    0.80
  -1   3   1   31.57    1.48
   1   3  -1   31.21    1.50
   1   3  -1   28.16    1.41
  -1  -3  -1   29.30    1.50
   1  -3   1   31.55    1.32
  -1  -3  -1   31.92    1.31
   1  -3   1   30.35    1.48
   1   3   1   31.51    1.53
   1  -3  -1   34.24    1.48
  -1   3  -1   31.83    1.53
  -1  -3   1   30.76    1.45
   2   3  -1    2.75    0.33
   2  -3   1    2.58    0.39
   2   3  -1    3.48    0.43
  -2   3   1    3.13    0.37
  -2  -3  -1    2.83    0.20
  -2  -3  -1    2.57    0.43
  -2   3  -1    3.57    0.25
  -2  -3   1    3.70    0.43
   2  -3  -1    3.38    0.39
   2  -3  -1    3.46    0.41
   2   3   1    3.07    0.43
  -2   3  -1    3.10    0.42
  -3   3   1   98.83    3.95
   3   3  -1   92.95    3.97
   3  -3   1   91.72    4.04
   3   3  -1   96.20    3.90
  -3  -3  -1   96.52    4.08
   3   3   1   91.38    4.06
  -3   3  -1   94.80    3.79
  -3   3  -1   94.24    4.02
  -3  -3   1   95.80    4.09
   3  -3  -1   89.23    4.02
   3   3   1   94.23    3.73
  -4   3   1    0.43    0.22
   4  -3   1    0.64    0.32
   4   3  -1    0.19    0.18
  -4  -3  -1   -0.04    0.23
   4  -3  -1    0.29    0.28
  -4   3  -1    0.17    0.16
   4   3   1    0.45    0.16
   4   3   1    0.26    0.24
  -4   3  -1    0.01    0.20
  -4  -3   1    0.32    0.27
   5   3  -1   25.25    1.33
  -5   3   1   24.92    1.33
  -5  -3  -1   23.95    1.48
   5  -3   1   23.39    1.44
   5  -3  -1   27.51    1.52
  -5   3  -1   23.79    1.26
  -5  -3   1   24.24    1.50
  -5   3  -1   23.47    1.41
   5   3   1   24.23    1.19
   5   3   1   24.27    1.45
   6  -3   1   15.78    1.14
  -6   3   1   15.15    0.99
   6   3  -1   15.27    0.99
  -6  -3  -1   12.96    1.10
  -6   3  -1   16.34    0.97
  -6  -3   1   14.21    1.15
   6   3   1   13.33    0.87
   6   3   1   14.10    1.08
  -6   3  -1   16.71    1.11
   6  -3  -1   15.19    1.13
   7  -3   1   23.31    1.57
  -7   3   1   24.51    1.44
   7   3  -1   25.96    1.48
  -7  -3  -1   24.61    1.65
  -7  -3   1   26.07    1.71
   7  -3  -1   24.94    1.64
   7   3   1   24.22    1.57
   7   3   1   24.78    1.37
  -7   3  -1   26.32    1.59
  -7   3  -1   26.86    1.47
   8   3  -1    3.91    0.64
  -8   3   1    3.65    0.58
  -8  -3  -1    4.97    0.74
   8  -3   1    2.56    0.60
   8   3  -1    3.84    0.71
  -8   3   1    3.26    0.53
   8  -3  -1    4.35    0.76
  -8   3  -1    3.64    0.56
   8   3   1    4.24    0.67
  -8  -3   1    3.85    0.76
  -8   3  -1    3.88    0.63
   8   3   1    4.22    0.53
   9   3  -1   44.39    2.36
  -9   3   1   48.49    2.52
  -9  -3  -1   44.20    2.60
  -9   3   1   44.67    2.35
   9  -3   1   44.39    2.54
   9   3  -1   44.59    2.39
  -9  -3   1   44.89    2.68
   9   3   1   40.22    2.43
  -9   3  -1   43.50    2.45
  -9   3  -1   43.75    2.35
   9  -3  -1   41.42    2.51
 -10   3   1   20.30    1.54
  10   3  -1   24.30    1.56
  10  -3   1   21.85    1.65
 -10  -3  -1   18.36    1.62
  10   3  -1   22.18    1.54
 -10   3  -1   23.01    1.58
  10  -3  -1   17.50    1.58
 -10   3  -1   21.05    1.58
  10   3   1   22.85    1.65
 -10  -3   1   20.40    1.72
 -11   3   1    1.58    0.56
 -11  -3  -1    2.09    0.70
  11  -3   1    2.78    0.71
 -11   3  -1    1.21    0.55
 -11  -3   1    3.41    0.84
  11   3   1    0.51    0.47
  11  -3  -1    1.25    0.55
 -12   3   1    2.15    0.69
  12  -3   1    2.54    0.73
 -12  -3  -1    2.92    0.84
  12   3   1    2.74    0.76
 -12  -3   1    1.86    0.75
  12  -3  -1    2.74    0.77
 -13   3   1    7.82    1.09
 -13  -3  -1    5.82    1.14
  13  -3   1    6.74    1.20
  13  -3  -1    8.25    1.17
 -13  -3   1    7.26    1.34
  14  -3   1    0.15    0.51
 -14  -3  -1    0.03    0.47
  14  -3  -1   -0.36    0.44
 -14  -3   1   -0.12    0.56
   0  -4   1    0.34    0.17
   0  -4   1    0.30    0.18
   0   4   1    0.50    0.25
   0   4  -1    0.08    0.19
   0  -4  -1    0.00    0.13
   0  -4  -1    0.09    0.21
   1   4  -1    5.96    0.56
   1  -4   1    5.21    0.50
  -1  -4  -1    5.49    0.37
  -1  -4  -1    5.53    0.53
   1  -4   1    5.98    0.39
  -1   4   1    4.80    0.50
  -1   4  -1    6.11    0.58
   1   4   1    4.64    0.52
  -1  -4   1    4.90    0.46
   1  -4  -1    4.61    0.45
  -2   4   1   87.62    3.73
   2  -4   1   87.31    3.79
   2   4  -1   84.16    3.77
   2   4  -1   86.10    3.65
   2  -4   1   85.09    3.53
  -2  -4  -1   91.30    3.84
  -2   4   1   84.67    3.75
  -2  -4  -1   89.55    3.50
  -2   4  -1   86.52    3.81
  -2  -4   1   85.83    3.65
   2  -4  -1   91.53    3.71
  -2  -4   1   91.20    3.80
  -2   4  -1   87.72    3.53
   2  -4  -1   89.23    3.77
   2   4   1   92.30    3.85
  -3   4   1    3.27    0.41
  -3   4   1    3.03    0.42
  -3  -4  -1    3.92    0.27
  -3  -4  -1    4.57    0.55
   3  -4   1    2.92    0.47
   3   4  -1    3.60    0.38
   3   4  -1    2.59    0.46
   3   4   1    2.79    0.51
  -3   4  -1    3.60    0.32
   3  -4  -1    2.92    0.47
  -3  -4   1    2.63    0.48
  -3   4  -1    3.39    0.49
   3   4   1    4.16    0.27
  -4   4   1   31.25    1.66
  -4  -4  -1   31.83    1.79
  -4   4   1   31.48    1.63
   4  -4   1   32.30    1.78
   4   4  -1   36.12    1.76
   4   4  -1   34.73    1.60
  -4   4  -1   32.21    1.75
  -4  -4   1   30.81    1.78
   4  -4  -1   34.24    1.81
   4   4   1   30.52    1.75
   4   4   1   32.75    1.42
  -4   4  -1   34.09    1.51
   5  -4   1   56.07    2.83
  -5   4   1   59.41    2.71
  -5  -4  -1   68.33    3.01
   5   4  -1   57.91    2.76
  -5   4   1   55.61    2.68
   5   4  -1   58.69    2.63
   5  -4  -1   58.30    2.87
   5   4   1   58.83    2.47
   5   4   1   59.26    2.86
  -5   4  -1   55.61    2.55
  -5  -4   1   54.31    2.87
  -5   4  -1   60.00    2.82
   6   4  -1    7.60    0.75
  -6   4   1    9.31    0.81
   6   4  -1    7.88    0.68
  -6   4   1    7.95    0.72
  -6  -4  -1    7.52    0.84
   6  -4   1    8.45    0.84
  -6   4  -1    7.79    0.81
  -6  -4   1   10.04    0.94
   6   4   1    7.56    0.79
   6  -4  -1    8.40    0.85
   6   4   1    8.41    0.59
  -7   4   1   48.20    2.37
   7   4  -1   49.84    2.33
   7  -4   1   47.30    2.55
  -7  -4  -1   45.24    2.59
   7   4   1   46.56    2.50
  -7   4  -1   42.68    2.23
   7  -4  -1   44.43    2.53
   7   4   1   47.93    2.19
  -7  -4   1   46.85    2.62
  -7   4  -1   46.69    2.47
   8   4  -1   11.07    0.95
  -8  -4  -1   13.74    1.23
   8  -4   1   10.70    1.09
  -8   4   1   12.40    1.00
   8   4   1   14.17    1.15
  -8   4  -1   12.37    1.07
   8  -4  -1   11.89    1.14
  -8  -4   1   12.51    1.21
  -8   4  -1   13.13    0.98
  -9  -4  -1    4.05    0.80
   9  -4   1    3.24    0.75
   9   4  -1    3.02    0.59
  -9   4   1    3.17    0.62
   9   4   1    3.20    0.71
  -9   4  -1    4.54    0.64
   9  -4  -1    4.26    0.82
  -9  -4   1    4.78    0.92
  -9   4  -1    3.66    0.74
 -10  -4  -1    1.81    0.63
  10  -4   1    1.65    0.57
 -10   4  -1    2.48    0.66
 -10   4  -1    2.98    0.61
 -10  -4   1    2.73    0.76
  10   4   1    1.36    0.51
  10  -4  -1    3.56    0.79
 -11  -4  -1    1.41    0.65
  11   4  -1    0.71    0.51
  11  -4   1    1.47    0.64
  11  -4  -1    1.09    0.54
  11   4   1    0.97    0.50
 -11  -4   1    2.03    0.73
 -11   4  -1    0.61    0.48
  12  -4   1    4.48    0.93
 -12  -4  -1    2.57    0.81
 -12  -4   1    4.80    1.08
  12   4   1    4.27    0.92
  12  -4  -1    4.24    0.94
 -13  -4  -1    8.01    1.26
  13  -4   1    7.83    1.19
  13  -4  -1    6.95    1.28
 -13  -4   1   10.34    1.40
 -14  -4  -1    2.74    0.98
  14  -4   1    3.51    0.94
  14  -4  -1    3.56    1.00
 -14  -4   1    2.27    0.91
   0  -5   1    3.98    0.41
   0  -5  -1    2.75    0.36
   0   5   1    3.35    0.49
   0  -5   1    3.61    0.46
   0   5  -1    3.90    0.52
   0  -5  -1    3.27    0.44
  -1  -5  -1   26.38    1.26
  -1  -5  -1   25.55    1.46
   1   5  -1   26.34    1.50
   1  -5   1   28.53    1.46
  -1   5   1   27.01    1.49
   1  -5   1   27.44    1.29
  -1   5  -1   28.70    1.54
  -1  -5   1   27.07    1.40
   1   5   1   28.21    1.52
   1  -5  -1   25.69    1.39
  -2  -5  -1    6.39    0.40
   2  -5   1    5.67    0.42
  -2  -5  -1    5.48    0.61
  -2   5   1    6.42    0.53
  -2   5   1    5.66    0.60
   2   5  -1    6.57    0.65
   2  -5   1    6.31    0.60
   2  -5  -1    5.69    0.57
  -2   5  -1    5.72    0.63
  -2  -5   1    4.00    0.52
   2  -5  -1    5.32    0.51
   2   5   1    6.15    0.62
  -2  -5   1    5.50    0.49
  -3   5   1   40.72    2.01
   3  -5   1   42.16    2.06
   3   5  -1   41.29    2.04
  -3  -5  -1   39.17    1.67
  -3  -5  -1   42.56    2.09
   3   5  -1   38.80    1.83
  -3   5   1   36.10    1.86
  -3   5  -1   36.89    2.01
  -3   5  -1   38.21    1.73
  -3  -5   1   36.70    2.00
   3   5   1   41.39    2.09
  -3  -5   1   40.85    1.85
   3  -5  -1   39.56    1.90
   3  -5  -1   40.25    2.03
  -4   5   1   21.83    1.28
   4   5  -1   22.15    1.14
  -4   5   1   19.13    1.16
  -4  -5  -1   19.96    0.95
   4  -5   1   18.49    1.30
   4   5  -1   19.93    1.30
  -4  -5  -1   20.36    1.37
  -4   5  -1   20.23    1.32
  -4  -5   1   23.48    1.40
   4   5   1   19.20    1.32
   4   5   1   20.56    0.96
  -4   5  -1   20.67    1.05
   4  -5  -1   24.31    1.40
  -5  -5  -1   19.07    1.36
   5  -5   1   16.83    1.28
  -5   5   1   20.78    1.20
   5   5  -1   20.63    1.11
  -5   5   1   19.01    1.24
   5   5  -1   19.47    1.31
  -5   5  -1   18.19    1.27
   5  -5  -1   22.56    1.41
   5   5   1   19.11    0.95
   5   5   1   20.56    1.36
  -5   5  -1   18.57    1.04
  -5  -5   1   20.79    1.39
   6  -5   1   24.04    1.55
  -6  -5  -1   24.14    1.60
  -6   5   1   23.06    1.41
   6   5  -1   22.45    1.26
   6   5  -1   19.87    1.40
  -6   5   1   21.49    1.33
   6  -5  -1   19.39    1.47
  -6  -5   1   22.45    1.56
   6   5   1   23.08    1.52
  -6   5  -1   23.22    1.23
  -6   5  -1   25.94    1.53
   6   5   1   21.52    1.13
   7  -5   1   15.36    1.28
  -7   5   1   18.70    1.19
  -7   5   1   13.92    1.12
   7   5  -1   17.15    1.08
   7   5  -1   15.61    1.20
  -7  -5  -1   13.12    1.25
  -7   5  -1   15.42    1.21
  -7  -5   1   17.16    1.37
   7   5   1   16.32    1.27
  -7   5  -1   13.91    0.99
   7  -5  -1   18.82    1.38
  -8  -5  -1   11.11    1.15
  -8   5   1   12.15    1.03
   8  -5   1   11.14    1.12
  -8   5   1   12.00    1.02
   8   5  -1   10.74    1.01
   8  -5  -1   11.55    1.15
  -8   5  -1   11.04    1.07
  -8   5  -1   12.11    0.92
  -8  -5   1   10.50    1.14
   8   5   1   11.96    1.11
   9  -5   1   11.10    1.15
  -9   5   1    9.60    0.97
  -9   5   1   11.25    1.03
  -9  -5  -1   12.92    1.28
   9  -5  -1   10.18    1.14
   9   5   1    9.43    1.05
  -9  -5   1    9.83    1.16
  -9   5  -1   10.67    1.08
  10  -5   1    4.33    0.90
 -10  -5  -1    3.53    0.86
 -10   5   1    6.71    0.85
  10  -5  -1    3.89    0.86
  10   5   1    6.62    0.97
 -10  -5   1    3.67    0.90
 -10   5  -1    6.02    0.89
  11  -5   1    5.67    1.07
 -11  -5  -1    4.22    1.00
 -11   5  -1    7.58    1.02
 -11  -5   1    5.80    1.12
  11  -5  -1    8.72    1.15
  11   5   1    6.23    0.94
  12  -5   1    0.91    0.58
 -12  -5  -1    0.16    0.49
  12   5   1    0.96    0.52
 -12  -5   1    0.21    0.54
  12  -5  -1   -0.07    0.45
 -13  -5  -1   -0.09    0.50
  13  -5   1   -0.10    0.46
  13  -5  -1    0.39    0.57
 -13  -5   1   -0.07    0.50
  14  -5   1   -0.38    0.55
 -14  -5  -1    2.21    0.93
  14  -5  -1   -0.36    0.54
 -14  -5   1   -0.07    0.49
   0  -6   1   68.31    3.11
   0   6  -1   73.48    3.35
   0  -6  -1   71.35    3.10
   0  -6  -1   74.12    3.24
   0   6   1   69.88    3.31
   1  -6   1    4.11    0.43
   1  -6   1    4.81    0.53
   1   6  -1    5.97    0.69
  -1  -6  -1    5.30    0.59
  -1   6   1    5.03    0.64
  -1  -6  -1    4.84    0.42
   1   6   1    4.99    0.64
  -1  -6   1    3.61    0.47
  -1   6  -1    4.38    0.60
   1  -6  -1    4.42    0.53
  -1  -6   1    3.81    0.53
   2  -6   1   47.41    2.43
   2  -6   1   48.13    2.20
  -2  -6  -1   51.45    2.52
   2   6  -1   48.76    2.54
  -2  -6  -1   50.70    2.17
  -2   6   1   51.28    2.51
   2   6   1   51.11    2.60
   2  -6  -1   49.42    2.35
  -2  -6   1   51.89    2.46
  -2  -6   1   49.67    2.28
   2  -6  -1   52.35    2.43
  -2   6  -1   51.48    2.55
  -3  -6  -1   45.18    2.02
  -3   6   1   47.66    2.26
   3   6  -1   50.61    2.48
  -3  -6  -1   49.73    2.48
  -3   6   1   46.26    2.39
   3  -6   1   49.03    2.44
   3  -6  -1   46.30    2.25
   3  -6  -1   51.18    2.42
  -3   6  -1   47.11    2.44
   3   6   1   45.78    2.46
  -3   6  -1   48.76    2.10
  -3  -6   1   48.07    2.19
  -3  -6   1   46.66    2.41
   4   6  -1    9.41    0.96
  -4   6   1   12.81    0.85
  -4  -6  -1   10.81    0.60
   4   6  -1   11.94    0.78
   4  -6   1    9.98    0.93
  -4   6   1   11.42    0.93
  -4  -6  -1   11.22    0.98
   4   6   1    9.40    0.95
   4  -6  -1   10.95    0.95
  -4  -6   1   11.54    0.98
  -4   6  -1   13.11    1.03
  -4  -6   1   10.56    0.74
  -4   6  -1   11.73    0.70
   5  -6   1   23.64    1.54
  -5   6   1   22.64    1.44
  -5  -6  -1   20.40    1.51
   5   6  -1   21.16    1.46
  -5  -6  -1   22.68    1.07
   5   6  -1   21.66    1.22
  -5   6   1   26.30    1.38
   5   6   1   20.53    1.49
  -5   6  -1   23.98    1.20
  -5   6  -1   20.98    1.44
  -5  -6   1   24.52    1.58
   5  -6  -1   22.96    1.52
   6   6  -1    7.22    0.64
   6   6  -1    7.85    0.85
  -6  -6  -1    7.72    0.90
   6  -6   1    7.55    0.85
  -6   6   1    7.36    0.79
  -6   6   1    9.17    0.77
   6  -6  -1    7.42    0.87
   6   6   1    7.38    0.85
  -6   6  -1    7.95    0.88
  -6   6  -1    7.02    0.60
  -6  -6   1    7.06    0.87
   7  -6   1    2.27    0.58
  -7   6   1    3.11    0.62
  -7  -6  -1    3.06    0.71
   7   6  -1    2.50    0.57
  -7   6   1    2.08    0.49
   7   6   1    1.53    0.51
   7  -6  -1    2.89    0.66
  -7  -6   1    2.11    0.64
  -7   6  -1    2.83    0.64
  -8  -6  -1    1.79    0.59
  -8   6   1    1.93    0.53
   8  -6   1    1.13    0.49
   8   6  -1    0.09    0.46
  -8   6   1    0.78    0.39
   8  -6  -1    1.56    0.55
   8   6   1    1.42    0.53
  -8  -6   1    1.78    0.62
  -8   6  -1    1.58    0.55
   9  -6   1   19.01    1.57
  -9  -6  -1   13.39    1.43
  -9   6   1   14.72    1.29
  -9   6   1   16.75    1.28
   9   6  -1   16.63    1.38
  -9   6  -1   19.09    1.46
  -9  -6   1   15.23    1.49
   9   6   1   14.47    1.35
   9  -6  -1   18.56    1.56
  10  -6   1    1.63    0.66
 -10  -6  -1    1.01    0.61
  10   6  -1    0.57    0.50
  10   6   1    0.72    0.56
  10  -6  -1    1.13    0.57
 -10   6  -1    1.76    0.62
 -10  -6   1    1.32    0.60
  11  -6   1    3.91    0.95
 -11  -6  -1    2.00    0.77
  11   6   1    3.04    0.81
  11  -6  -1    2.70    0.80
 -11  -6   1    3.39    0.90
 -12  -6  -1    7.04    1.31
  12  -6   1    4.84    1.08
 -12  -6   1    5.95    1.24
  12  -6  -1    6.42    1.24
  12   6   1    5.97    0.97
  13  -6   1   -0.08    0.47
 -13  -6  -1    0.42    0.59
  13  -6  -1   -0.50    0.44
 -13  -6   1   -0.51    0.45
   0  -7   1  177.86    7.11
   0  -7  -1  172.36    7.06
   0   7  -1  173.97    7.34
   0  -7  -1  169.34    7.18
   0   7   1  169.20    7.32
  -1  -7  -1   36.08    1.86
  -1   7   1   30.93    1.86
   1  -7   1   32.11    1.75
   1  -7   1   29.74    1.60
   1   7  -1   31.41    1.89
  -1  -7  -1   31.10    1.58
  -1  -7   1   34.92    1.77
   1   7   1   36.39    1.98
   1  -7  -1   32.76    1.75
  -1   7  -1   33.65    1.91
  -1  -7   1   30.25    1.66
  -2   7   1   61.93    3.07
   2  -7   1   61.58    2.75
   2   7  -1   60.44    3.12
   2  -7   1   66.35    3.04
  -2  -7  -1   64.00    3.07
  -2  -7  -1   65.33    2.72
  -2  -7   1   62.08    2.83
  -2  -7   1   63.12    2.99
   2   7   1   62.06    3.14
   2  -7  -1   66.93    3.00
  -2   7  -1   60.02    3.11
   2  -7  -1   61.44    2.90
   3   7  -1   53.23    2.67
   3  -7   1   48.76    2.58
  -3  -7  -1   50.45    2.19
  -3   7   1   49.08    2.58
  -3   7   1   46.75    2.38
  -3  -7  -1   53.57    2.68
   3  -7   1   52.19    2.26
   3  -7  -1   49.16    2.54
  -3  -7   1   50.23    2.33
   3   7   1   45.70    2.61
  -3   7  -1   50.99    2.63
   3  -7  -1   51.80    2.42
  -3   7  -1   50.30    2.25
  -3  -7   1   52.67    2.61
  -4  -7  -1    6.13    0.76
   4  -7   1    5.37    0.70
  -4  -7  -1    6.27    0.43
  -4   7   1    5.10    0.57
  -4   7   1    5.28    0.69
   4   7  -1    4.22    0.73
  -4   7  -1    4.78    0.46
  -4  -7   1    5.07    0.68
   4  -7  -1    4.82    0.66
  -4  -7   1    5.83    0.52
  -4   7  -1    4.17    0.64
   4   7   1    4.86    0.71
   5   7  -1   27.78    1.78
  -5   7   1   30.67    1.62
   5   7  -1   28.15    1.49
  -5  -7  -1   26.64    1.80
  -5   7   1   30.83    1.78
   5  -7   1   29.07    1.84
   5   7   1   26.70    1.81
  -5   7  -1   28.34    1.43
  -5  -7   1   28.15    1.48
   5  -7  -1   29.08    1.82
  -5  -7   1   27.62    1.83
  -5   7  -1   28.06    1.80
   6   7  -1   17.89    1.38
  -6  -7  -1   18.12    1.46
  -6   7   1   18.34    1.21
  -6   7   1   17.75    1.33
   6  -7   1   17.84    1.41
  -6  -7   1   18.63    1.10
   6  -7  -1   16.20    1.36
  -6  -7   1   19.39    1.48
  -6   7  -1   17.91    1.37
   6   7   1   16.35    1.37
  -7  -7  -1   51.25    2.92
   7   7  -1   50.48    2.82
  -7   7   1   49.45    2.66
   7  -7   1   49.64    2.83
  -7   7   1   51.82    2.55
   7  -7  -1   50.55    2.87
  -7   7  -1   47.98    2.73
   7   7   1   47.65    2.79
  -7  -7   1   47.85    2.86
   8   7  -1   14.40    1.28
  -8   7   1   12.77    1.15
   8  -7   1   12.33    1.29
  -8  -7  -1   15.34    1.44
  -8   7  -1   14.13    1.30
   8  -7  -1   12.47    1.31
   8   7   1   15.77    1.39
  -8  -7   1   15.29    1.43
  -9   7   1    1.01    0.47
   9   7  -1    0.56    0.46
  -9  -7  -1    0.85    0.51
   9  -7   1    0.13    0.42
   9  -7  -1    0.64    0.43
   9   7   1    1.06    0.56
  -9   7  -1    0.48    0.47
  -9  -7   1    0.29    0.48
 -10  -7  -1   10.12    1.30
  10   7  -1    9.16    1.13
  10  -7   1    8.49    1.19
  10   7   1   10.68    1.26
  10  -7  -1    7.05    1.09
 -10   7  -1   11.39    1.22
 -10  -7   1    8.35    1.22
 -11  -7  -1    0.24    0.50
  11   7  -1    0.25    0.42
  11  -7   1   -0.05    0.42
 -11  -7   1   -0.16    0.45
  11  -7  -1   -0.25    0.42
  11   7   1   -0.16    0.45
  12  -7   1    6.25    1.22
 -12  -7  -1    6.01    1.26
  12   7   1    6.29    1.21
  12  -7  -1    6.37    1.23
 -12  -7   1    7.83    1.44
  13  -7   1    2.67    0.92
 -13  -7  -1    2.68    0.94
 -13  -7   1    3.87    1.04
  13  -7  -1    2.22    0.87
   0   8   1   21.22    1.47
   0   8  -1   20.26    1.46
   0  -8   1   20.80    1.27
   0  -8  -1   21.86    1.25
   0  -8  -1   18.37    1.31
  -1   8   1   17.56    1.37
  -1  -8  -1   19.77    1.14
   1   8  -1   19.95    1.45
   1  -8   1   18.62    1.27
  -1  -8  -1   18.25    1.31
   1  -8   1   19.56    1.17
  -1   8  -1   18.31    1.39
   1   8   1   20.10    1.44
  -1  -8   1   20.40    1.22
  -1  -8   1   20.26    1.28
   1  -8  -1   20.59    1.29
   2  -8   1   83.77    3.63
  -2  -8  -1   85.40    3.59
   2   8  -1   82.92    4.02
  -2  -8  -1   81.39    3.95
   2  -8   1   87.52    3.93
  -2   8   1   80.11    3.96
   2  -8  -1   82.06    3.83
  -2  -8   1   87.58    3.92
   2   8   1   80.72    4.02
  -2   8  -1   86.27    4.07
  -2  -8   1   82.31    3.69
   2  -8  -1   85.88    3.79
  -3   8   1   10.64    1.00
  -3   8   1   10.79    0.86
   3  -8   1    9.88    1.00
   3   8  -1   10.71    1.04
   3  -8   1   12.44    1.07
  -3  -8  -1   11.69    1.05
  -3  -8  -1   11.03    0.71
   3  -8  -1   12.79    0.91
  -3   8  -1   10.56    1.03
   3  -8  -1   10.24    0.94
   3   8   1   10.43    1.04
  -3  -8   1   10.67    0.96
  -3   8  -1   10.06    0.72
  -3  -8   1   12.46    0.83
   4   8  -1   50.28    2.68
  -4   8   1   43.76    2.52
  -4  -8  -1   49.45    2.67
  -4   8   1   49.26    2.36
   4  -8   1   45.51    2.58
  -4  -8   1   50.71    2.64
   4  -8  -1   45.74    2.55
   4   8   1   47.39    2.67
  -4  -8   1   49.38    2.27
  -4   8  -1   43.22    2.57
  -5   8   1    1.67    0.50
   5  -8   1    2.37    0.60
  -5   8   1    2.24    0.45
   5   8  -1    2.19    0.64
  -5  -8  -1    1.96    0.56
  -5  -8   1    1.73    0.53
   5  -8  -1    1.50    0.52
  -5  -8   1    2.23    0.41
  -5   8  -1    2.73    0.62
   5   8   1    1.81    0.58
   6  -8   1    0.63    0.42
  -6   8   1    0.57    0.40
   6   8  -1    0.48    0.58
  -6   8   1   -0.03    0.25
  -6  -8  -1    0.14    0.37
  -6  -8   1    0.04    0.30
   6  -8  -1    0.31    0.36
   6   8   1   -0.42    0.37
  -6   8  -1    0.53    0.39
  -7  -8  -1    2.47    0.68
   7   8  -1    2.88    0.74
   7  -8   1    2.21    0.65
  -7   8   1    2.54    0.65
   7  -8  -1    2.40    0.64
  -7  -8   1    3.46    0.81
  -7   8  -1    2.03    0.60
   7   8   1    3.69    0.79
  -8  -8  -1    2.46    0.71
  -8   8   1    1.92    0.60
   8   8  -1    1.76    0.60
   8  -8   1    2.37    0.71
  -8   8  -1    1.49    0.60
  -8  -8   1    1.78    0.66
   8   8   1    2.28    0.68
   8  -8  -1    1.30    0.52
   9   8  -1   15.01    1.43
  -9  -8  -1   13.19    1.44
   9  -8   1   11.99    1.35
   9   8   1   11.28    1.29
  -9  -8   1   12.82    1.44
  -9   8  -1   13.33    1.32
   9  -8  -1   12.64    1.38
  10   8  -1    6.37    1.04
 -10  -8  -1    5.62    1.16
  10  -8   1    7.23    1.13
  10   8   1    8.26    1.10
 -10   8  -1    6.95    1.07
  10  -8  -1    4.13    0.98
 -10  -8   1    5.68    1.18
  11  -8   1    2.71    0.85
  11   8  -1    2.26    0.78
 -11  -8  -1    2.60    0.84
  11  -8  -1    3.58    0.97
  11   8   1    3.60    0.94
 -11  -8   1    2.17    0.93
 -12  -8  -1    4.40    1.15
  12  -8   1    5.56    1.17
 -12  -8   1    5.16    1.22
  12  -8  -1    6.41    1.30
  12   8   1    5.26    1.12
   0   9   1   15.98    1.35
   0  -9   1   15.81    1.13
   0  -9  -1   16.74    1.11
   0  -9  -1   15.88    1.20
   0   9  -1   15.24    1.32
   1  -9   1    3.73    0.56
  -1  -9  -1    3.23    0.49
  -1   9   1    2.81    0.67
  -1  -9  -1    3.85    0.62
   1   9  -1    4.45    0.83
   1  -9   1    3.03    0.52
  -1  -9   1    4.17    0.57
   1   9   1    2.00    0.58
   1  -9  -1    3.65    0.59
  -1   9  -1    4.82    0.74
  -1  -9   1    3.56    0.57
   2   9  -1    5.33    0.80
   2  -9   1    4.10    0.63
  -2  -9  -1    4.71    0.69
  -2   9   1    4.34    0.81
  -2  -9  -1    4.73    0.51
   2   9   1    2.59    0.67
  -2  -9   1    4.94    0.57
  -2   9  -1    4.38    0.82
  -2  -9   1    4.49    0.68
   2  -9  -1    4.79    0.63
   2  -9  -1    5.06    0.63
   3  -9   1    1.00    0.43
  -3  -9  -1    0.42    0.36
   3   9  -1    0.43    0.41
  -3   9   1    0.13    0.25
  -3   9   1    0.41    0.34
  -3   9  -1    0.13    0.34
   3  -9  -1    0.36    0.34
   3  -9  -1    0.58    0.30
  -3  -9   1    0.18    0.24
   3   9   1    0.00    0.30
  -3  -9   1    0.30    0.33
   4   9  -1   16.16    1.40
  -4   9   1   15.90    1.35
   4  -9   1   15.67    1.32
  -4  -9  -1   18.17    1.42
  -4   9   1   16.06    1.13
   4  -9  -1   16.40    1.31
   4   9   1   14.15    1.35
  -4  -9   1   17.71    1.35
  -4   9  -1   16.02    1.36
  -4  -9   1   17.64    1.22
   5   9  -1    6.04    1.08
   5  -9   1    6.75    0.88
  -5  -9  -1    4.84    0.90
  -5   9   1    7.04    0.86
  -5   9  -1    5.88    0.84
  -5  -9   1    5.96    0.85
   5  -9  -1    7.72    0.90
   5   9   1    4.98    0.97
  -6  -9  -1   10.12    1.15
   6  -9   1   11.31    1.17
  -6   9   1   10.66    1.11
   6   9  -1   11.92    1.22
   6  -9  -1    9.64    1.09
  -6  -9   1    9.61    1.13
  -6   9  -1   11.22    1.14
   6   9   1    8.66    1.11
  -7  -9  -1    2.92    0.75
   7  -9   1    2.49    0.71
  -7   9   1    2.19    0.61
   7   9  -1    2.46    0.74
  -7  -9   1    1.86    0.68
  -7   9  -1    1.94    0.62
   7  -9  -1    2.69    0.75
   7   9   1    2.78    0.76
   8   9  -1    6.10    1.08
  -8   9   1    6.17    0.87
   8  -9   1    5.21    1.00
  -8  -9  -1    6.60    1.05
   8   9   1    6.43    1.14
  -8   9  -1    6.18    1.06
   8  -9  -1    7.18    1.06
  -8  -9   1    7.38    1.09
   9   9  -1    3.62    0.86
  -9  -9  -1    2.46    0.85
   9  -9   1    3.42    0.86
  -9   9  -1    3.66    0.85
  -9  -9   1    3.98    0.95
   9   9   1    2.33    0.77
   9  -9  -1    3.76    0.92
  10  -9   1    0.77    0.60
 -10  -9  -1    1.07    0.64
  10   9  -1    0.24    0.53
  10   9   1    0.24    0.49
 -10  -9   1    1.38    0.69
 -10   9  -1    0.56    0.52
  10  -9  -1    0.22    0.48
 -11  -9  -1    4.38    1.11
  11   9  -1    4.12    1.00
  11  -9   1    4.02    1.03
 -11  -9   1    3.22    1.02
  11  -9  -1    4.46    1.08
  11   9   1    5.58    1.17
 -12  -9  -1   -0.37    0.50
  12  -9   1    0.33    0.61
  12  -9  -1   -0.14    0.51
 -12  -9   1   -0.25    0.64
  12   9   1   -0.38    0.50
   0 -10   1    0.11    0.26
   0 -10  -1    0.98    0.35
   0  10  -1    0.01    0.35
   0 -10  -1   -0.04    0.28
   0  10   1   -0.20    0.39
  -1 -10  -1    1.60    0.40
  -1 -10  -1    1.13    0.45
  -1  10   1    1.33    0.57
   1 -10   1    1.00    0.43
   1  10  -1    1.22    0.59
   1 -10  -1    1.09    0.39
  -1  10  -1    0.52    0.45
  -1 -10   1    1.01    0.42
  -1 -10   1    1.10    0.40
   1  10   1    1.00    0.49
   2 -10   1    3.13    0.64
   2  10  -1    4.60    0.95
  -2 -10  -1    3.17    0.69
  -2  10   1    3.54    0.77
  -2 -10   1    2.61    0.51
  -2 -10   1    2.75    0.60
   2 -10  -1    2.84    0.61
  -2  10  -1    2.01    0.63
   2  10   1    2.63    0.77
   2 -10  -1    3.81    0.66
  -3  10   1    5.36    0.66
   3 -10   1    5.49    0.77
   3  10  -1    7.11    1.06
  -3  10   1    6.08    0.87
  -3 -10  -1    4.75    0.78
   3  10   1    3.09    0.81
  -3  10  -1    4.43    0.88
  -3 -10   1    4.70    0.73
   3 -10  -1    5.81    0.75
  -4  10   1   18.01    1.45
   4  10  -1   17.20    1.50
  -4 -10  -1   16.11    1.40
   4 -10   1   16.43    1.40
   4  10   1   14.04    1.40
  -4 -10   1   18.11    1.46
   4 -10  -1   15.18    1.35
  -4  10  -1   15.50    1.44
  -5  10   1    4.44    0.88
   5 -10   1    4.70    0.88
   5  10  -1    5.96    0.97
  -5 -10  -1    5.44    1.01
   5 -10  -1    4.92    0.88
  -5 -10   1    6.03    1.01
   5  10   1    5.26    1.00
  -5  10  -1    4.62    0.89
   6  10  -1    2.65    0.77
   6 -10   1    2.38    0.70
  -6 -10  -1    2.85    0.77
  -6  10   1    2.47    0.69
   6 -10  -1    1.61    0.58
   6  10   1    2.00    0.69
  -6 -10   1    2.59    0.72
  -6  10  -1    2.12    0.69
   7 -10   1    2.73    0.78
  -7  10   1    4.87    0.92
   7  10  -1    4.67    0.99
  -7 -10  -1    3.71    0.91
   7  10   1    2.89    0.86
   7 -10  -1    3.38    0.87
  -7 -10   1    3.76    0.87
  -7  10  -1    3.33    0.87
  -8  10   1    4.00    0.86
  -8 -10  -1    4.25    0.98
   8  10  -1    5.93    1.08
   8 -10   1    6.68    1.21
   8 -10  -1    6.41    1.15
  -8  10  -1    4.56    0.98
  -8 -10   1    4.93    1.00
   8  10   1    3.38    0.88
  -9 -10  -1    3.84    1.01
   9 -10   1    4.45    1.05
   9  10  -1    4.30    0.97
  -9 -10   1    4.75    1.08
   9  10   1    4.96    1.09
  -9  10  -1    4.30    0.98
   9 -10  -1    3.76    0.93
  10 -10   1   -0.14    0.45
 -10 -10  -1   -0.21    0.48
  10  10  -1   -0.31    0.54
  10 -10  -1    0.51    0.58
  10  10   1   -0.34    0.58
 -10 -10   1    0.70    0.66
 -10  10  -1    0.12    0.54
  11 -10   1   -0.15    0.52
 -11 -10  -1    0.24    0.65
  11  10  -1    0.45    0.63
  11 -10  -1    0.15    0.61
  11  10   1    0.82    0.67
 -11 -10   1    0.43    0.67
   0  11  -1    7.62    1.04
   0 -11  -1    6.90    0.88
   0  11   1    8.04    1.09
   0 -11  -1    6.18    0.74
   1  11  -1    1.12    0.61
  -1 -11  -1    1.35    0.50
   1 -11   1    1.45    0.50
  -1  11   1    1.25    0.60
   1 -11  -1    2.01    0.53
  -1  11  -1    1.77    0.63
   1 -11  -1    1.94    0.48
   1  11   1    1.33    0.61
  -1 -11   1    1.02    0.47
  -1 -11   1    2.23    0.52
  -2 -11  -1    3.88    0.79
   2 -11   1    3.10    0.71
   2  11  -1    2.27    0.81
  -2  11   1    4.80    0.95
   2  11   1    2.85    0.84
  -2  11  -1    3.81    0.89
   2 -11  -1    4.41    0.69
  -2 -11   1    3.21    0.73
   3  11  -1    2.91    0.76
  -3 -11  -1    1.90    0.62
  -3  11   1    2.23    0.69
   3 -11   1    3.73    0.76
   3 -11  -1    1.64    0.58
  -3 -11   1    3.56    0.75
  -3  11  -1    1.92    0.71
   3  11   1    3.21    0.83
   4  11  -1    0.98    0.59
  -4  11   1    2.11    0.70
  -4 -11  -1    2.01    0.67
   4 -11   1    1.04    0.47
  -4  11  -1    1.42    0.63
   4  11   1    3.00    0.82
  -4 -11   1    1.21    0.52
   4 -11  -1    2.46    0.65
  -5 -11  -1    2.67    0.76
   5 -11   1    1.85    0.64
  -5  11   1    2.82    0.76
   5  11  -1    3.52    1.03
  -5 -11   1    2.81    0.75
  -5  11  -1    1.74    0.69
   5 -11  -1    1.34    0.57
   5  11   1    1.74    0.84
  -6  11   1    1.08    0.60
  -6 -11  -1    2.56    0.81
   6 -11   1    0.98    0.58
   6  11  -1    1.76    0.77
   6 -11  -1    2.96    0.79
   6  11   1    2.28    0.78
  -6  11  -1    2.38    0.75
  -6 -11   1    1.43    0.61
  -7 -11  -1   -0.51    0.42
   7 -11   1    1.22    0.64
  -7  11   1    0.48    0.53
   7  11  -1   -0.21    0.43
  -7 -11   1    0.61    0.54
   7 -11  -1    0.46    0.45
   7  11   1    0.00    0.50
  -7  11  -1   -0.13    0.39
   8 -11   1   12.17    1.42
  -8  11   1    9.30    1.22
   8  11  -1    8.77    1.27
  -8 -11  -1    9.12    1.32
   8  11   1    9.63    1.32
   8 -11  -1    9.10    1.27
  -8  11  -1   10.76    1.33
  -8 -11   1    9.29    1.28
   9 -11   1    3.81    0.98
   9  11  -1    2.93    0.98
  -9 -11  -1    2.37    0.89
   9  11   1    3.59    1.02
  -9  11  -1    4.54    1.01
   9 -11  -1    4.50    1.04
  -9 -11   1    4.75    1.12
  10  11  -1    2.80    0.94
 -10 -11  -1    1.29    0.76
  10 -11   1    1.50    0.77
 -10  11  -1    2.01    0.99
 -10 -11   1    1.63    0.81
  10  11   1    1.37    0.84
  10 -11  -1    3.15    0.95
   0  12   1   12.04    1.42
   0  12  -1   10.91    1.33
   1  12  -1    4.60    1.07
  -1 -12  -1    4.62    0.92
   1 -12   1    5.55    0.79
  -1  12   1    5.81    1.12
  -1  12  -1    6.56    1.16
   1 -12  -1    4.75    0.74
   1  12   1    6.02    1.19
   2 -12   1    5.54    0.94
  -2 -12  -1    5.80    1.04
   2  12  -1    6.14    1.21
  -2  12   1    5.98    1.12
  -2  12  -1    3.57    0.90
   2  12   1    5.20    1.19
  -3 -12  -1   23.30    1.86
   3  12  -1   21.14    1.94
  -3  12   1   26.05    2.01
   3 -12   1   28.03    1.91
  -3 -12   1   25.02    1.82
   3 -12  -1   22.96    1.72
  -3  12  -1   24.61    1.98
   3  12   1   21.17    1.92
   4  12  -1   20.24    1.82
  -4  12   1   17.64    1.65
  -4 -12  -1   20.00    1.69
   4 -12   1   18.51    1.60
  -4 -12   1   18.00    1.60
  -4  12  -1   13.45    1.52
   4 -12  -1   20.55    1.62
   4  12   1   20.25    1.89
  -5 -12  -1    3.57    1.06
   5 -12   1    3.22    0.80
  -5  12   1    2.58    0.76
   5  12  -1    5.19    1.12
   5  12   1    3.23    0.93
  -5 -12   1    3.80    0.86
   5 -12  -1    1.93    0.66
  -5  12  -1    3.09    0.88
   6  12  -1    8.12    1.36
  -6  12   1    6.73    1.05
   6 -12   1    6.96    1.20
  -6 -12  -1    7.79    1.22
  -6 -12   1    7.26    1.17
   6  12   1    8.49    1.24
  -6  12  -1    5.16    1.11
   6 -12  -1    5.69    1.07
  -7 -12  -1   13.71    1.58
   7  12  -1   11.25    1.47
  -7  12   1   12.30    1.40
   7 -12   1   12.08    1.45
  -7 -12   1   15.65    1.60
  -7  12  -1   12.70    1.45
   7 -12  -1   16.11    1.59
   7  12   1   13.28    1.57
  -8 -12  -1    4.60    1.10
   8  12  -1    7.24    1.35
  -8  12   1    3.61    0.95
   8 -12   1    4.60    1.06
   8  12   1    3.39    1.03
  -8 -12   1    6.41    1.23
  -8  12  -1    4.00    0.98
   8 -12  -1    6.50    1.21
   9 -12   1    3.95    1.06
   9  12  -1    4.15    1.13
  -9 -12  -1    2.64    0.92
   9 -12  -1    4.30    1.06
  -9 -12   1    1.65    0.76
  -9  12  -1    2.04    0.76
   9  12   1    6.21    1.34
   0  13  -1   14.83    1.63
   0  13   1   19.92    1.83
   1  13  -1    0.18    0.56
  -1  13   1    0.79    0.64
  -1  13  -1    0.80    0.62
   1  13   1    0.84    0.66
   2 -13   1   15.02    1.37
  -2  13   1   13.21    1.48
   2  13  -1   12.63    1.51
  -2 -13  -1   13.75    1.35
  -2  13  -1   10.75    1.41
   2  13   1   10.72    1.46
  -3 -13  -1    5.67    1.07
  -3  13   1    7.75    1.20
   3 -13   1    7.40    1.01
   3  13  -1    3.33    1.00
  -3  13  -1    7.41    1.17
   3 -13  -1    7.15    1.02
   3  13   1    6.11    1.23
   4  13  -1    2.71    0.92
  -4 -13  -1    2.75    0.83
   4 -13   1    2.69    0.76
  -4  13   1    1.73    0.81
  -4  13  -1    3.43    0.99
  -4 -13   1    3.19    0.84
   4 -13  -1    2.84    0.77
   4  13   1    3.97    1.01
   5 -13   1    7.50    1.15
   5  13  -1    6.46    1.27
  -5  13   1    6.72    1.30
  -5 -13  -1    9.55    1.34
   5  13   1    7.28    1.36
  -5 -13   1    8.79    1.16
  -5  13  -1    9.10    1.29
   5 -13  -1    6.61    1.15
  -6  13   1   10.41    1.35
  -6 -13  -1   14.57    1.63
   6 -13   1   11.49    1.40
   6  13  -1   15.55    1.71
   6 -13  -1   11.16    1.41
  -6  13  -1   10.35    1.48
   6  13   1   12.45    1.61
  -6 -13   1   10.66    1.38
   7 -13   1    4.90    1.12
   7  13  -1    4.49    1.20
  -7  13   1    5.13    1.13
  -7 -13  -1    7.18    1.31
   7 -13  -1    5.52    1.13
  -7 -13   1    4.28    1.06
  -7  13  -1    5.20    1.12
   7  13   1    6.56    1.38
   8 -13   1    0.80    0.65
   8  13  -1    1.26    0.81
  -8 -13  -1    0.94    0.72
  -8  13  -1    1.25    0.69
   8 -13  -1    1.29    0.68
  -8 -13   1   -0.15    0.54
   8  13   1    1.94    0.86
   0  14  -1    0.46    0.63
   0  14   1   -0.28    0.55
   1  14  -1    2.18    0.84
  -1  14   1    2.59    0.90
   1  14   1    1.41    0.81
  -1  14  -1    0.78    0.71
  -2  14   1    1.90    0.82
   2  14  -1    1.11    0.77
   2 -14   1    1.03    0.57
  -2  14  -1    2.61    0.89
   2  14   1    3.06    1.08
  -3  14   1    4.32    1.04
   3 -14   1    3.71    0.92
   3  14  -1    2.72    0.99
   3  14   1    4.75    1.21
  -3  14  -1    4.35    1.09
  -4  14   1    1.60    0.75
   4 -14   1    0.31    0.47
  -4 -14  -1    1.01    0.64
   4  14  -1    1.61    0.95
   4  14   1   -0.60    0.53
  -4  14  -1    0.13    0.61
   4 -14  -1    0.14    0.52
  -5  14   1    3.55    1.03
  -5 -14  -1    2.46    0.89
   5  14  -1    1.62    0.87
   5 -14   1    1.58    0.70
   5  14   1    3.02    0.98
  -5  14  -1    1.71    0.79
   5 -14  -1    2.72    0.82
   6 -14   1   -0.44    0.40
   6  14  -1   -0.68    0.63
  -6  14   1    0.33    0.58
  -6 -14  -1    0.27    0.55
   6 -14  -1   -0.09    0.54
  -6  14  -1    0.16    0.63
  -6 -14   1    0.31    0.57
   6  14   1   -0.57    0.64
   0  15   1   -0.61    0.63
   0  15  -1    0.42    0.67
   1  15  -1   10.56    1.52
  -1  15   1   12.44    1.63
   1  15   1   11.46    1.85
  -1  15  -1   12.56    1.65
  -2  15   1    3.18    1.07
   2  15  -1    2.91    1.00
  -2  15  -1    1.43    0.82
   2  15   1    3.77    1.13
   3  15  -1    0.84    0.85
  -3  15   1    1.38    0.72
   3  15   1    0.48    0.81
  -3  15  -1    1.23    0.79
   4  15  -1    7.34    1.51
   4 -15   1    4.56    1.04
  -4  15   1    5.59    1.21
  -4  15  -1    7.84    1.47
   4  15   1    8.80    1.64
   0   0  -2    1.42    0.21
   0   0   2    1.59    0.21
  -1   0   2   -0.19    0.13
  -1   0  -2    0.05    0.14
   1   0  -2    0.00    0.15
   1   0   2    0.06    0.10
   1   0  -2    0.02    0.07
   2   0   2   36.09    1.59
  -2   0  -2   34.16    1.67
  -2   0   2   37.48    1.70
   2   0  -2   38.60    1.70
   3   0  -2  525.38   19.49
   3   0   2  488.53   19.61
  -3   0  -2  502.02   19.75
   3   0  -2  503.42   19.72
  -3   0   2  506.62   19.75
   4   0   2    8.47    0.71
   4   0  -2    9.15    0.53
   4   0  -2    9.12    0.70
  -4   0   2    7.36    0.69
   4   0   2    8.50    0.60
  -4   0  -2    8.48    0.71
  -5   0  -2  157.86    6.53
   5   0  -2  158.91    6.51
   5   0  -2  161.72    6.26
  -5   0   2  157.99    6.55
   5   0   2  146.07    6.50
   5   0   2  151.20    6.36
  -5   0  -2  157.18    6.49
   6   0  -2    8.01    0.62
  -6   0  -2    7.75    0.77
  -6   0   2    9.28    0.85
   6   0   2    9.66    0.84
  -6   0  -2    7.90    0.72
   6   0  -2   10.36    0.84
   6   0   2    9.25    0.73
   7   0   2   33.93    1.93
   7   0   2   33.78    1.81
   7   0  -2   31.81    1.89
  -7   0  -2   34.70    1.93
   7   0  -2   36.33    1.71
  -7   0  -2   30.37    1.81
  -7   0   2   34.03    1.97
   8   0  -2    0.15    0.31
   8   0   2    0.15    0.25
  -8   0  -2    0.41    0.30
   8   0   2   -0.11    0.25
   8   0  -2   -0.18    0.19
  -8   0  -2    0.05    0.28
  -8   0   2    0.27    0.30
   9   0  -2   10.37    0.84
  -9   0   2    8.13    0.96
  -9   0  -2    6.79    0.90
  -9   0  -2    8.29    0.89
   9   0  -2    8.03    0.90
   9   0   2    9.45    0.99
   9   0   2    8.81    0.87
  10   0   2    0.19    0.38
  10   0  -2    0.66    0.41
 -10   0   2    0.98    0.48
 -10   0  -2    0.44    0.41
  10   0   2    0.72    0.36
 -10   0  -2    0.18    0.33
  11   0  -2    3.81    0.77
 -11   0   2    4.18    0.87
 -11   0  -2    4.11    0.81
  11   0   2    5.00    0.88
 -11   0  -2    3.49    0.79
  11   0   2    4.40    0.87
  12   0   2    0.97    0.52
  12   0  -2    0.56    0.44
 -12   0   2    0.72    0.55
 -12   0  -2    0.00    0.46
  13   0   2    1.55    0.69
  13   0  -2    2.44    0.74
 -13   0  -2    1.47    0.67
 -13   0   2    1.73    0.71
 -14   0  -2   -0.02    0.49
  14   0  -2   -0.07    0.51
 -14   0   2    0.14    0.52
   0  -1  -2   33.68    1.52
   0   1   2   34.51    1.47
   0  -1   2   33.93    1.51
   0   1  -2   33.44    1.51
   0  -1   2   34.38    1.44
  -1   1   2   61.65    2.39
  -1  -1  -2   61.20    2.53
  -1   1   2   61.42    2.54
   1   1  -2   58.82    2.42
  -1  -1  -2   61.43    2.39
   1  -1   2   60.28    2.51
   1   1  -2   56.73    2.51
  -1   1  -2   59.78    2.52
   1  -1  -2   59.11    2.50
   1   1   2   60.33    2.39
  -1  -1   2   53.44    2.48
   1   1   2   58.32    2.53
  -1   1  -2   60.30    2.38
   1  -1  -2   63.73    2.55
  -2  -1  -2  275.09   10.69
   2   1  -2  265.52   10.48
   2   1  -2  269.76   10.65
  -2   1   2  273.52   10.67
  -2   1   2  272.49   10.44
  -2  -1  -2  272.10   10.65
   2  -1   2  264.83   10.61
  -2  -1   2  267.73   10.66
  -2   1  -2  265.01   10.49
   2   1   2  269.02   10.48
   2  -1  -2  278.30   10.67
   2   1   2  266.60   10.69
  -2   1  -2  273.87   10.68
   3   1  -2   48.03    2.19
  -3   1   2   47.59    1.98
  -3   1   2   48.36    2.22
  -3  -1  -2   48.45    2.20
   3  -1   2   50.30    2.17
   3   1  -2   49.16    2.02
  -3  -1  -2   48.08    2.24
   3   1   2   47.50    2.04
   3  -1  -2   45.47    2.20
  -3  -1   2   45.44    2.22
  -3   1  -2   47.75    2.22
  -3   1  -2   53.37    2.09
   3   1   2   49.52    2.26
   4   1  -2    1.28    0.24
   4  -1   2    1.67    0.34
  -4   1   2    1.87    0.25
  -4   1   2    2.08    0.41
   4   1  -2    1.54    0.34
  -4  -1  -2    2.25    0.44
  -4  -1  -2    2.77    0.44
  -4   1  -2    2.27    0.33
  -4  -1   2    2.23    0.43
  -4   1  -2    2.41    0.43
   4  -1  -2    2.32    0.43
   4   1   2    2.32    0.45
   4   1   2    1.78    0.29
  -5   1   2   -0.07    0.13
   5  -1   2    0.28    0.22
  -5   1   2    0.07    0.24
  -5  -1  -2   -0.22    0.22
   5   1  -2   -0.03    0.20
  -5  -1  -2    0.13    0.23
   5   1  -2   -0.28    0.12
   5   1   2    0.03    0.17
  -5   1  -2   -0.15    0.18
   5  -1  -2   -0.27    0.19
  -5   1  -2    0.18    0.24
   5   1   2    0.01    0.25
  -5  -1   2    0.06    0.25
  -6   1   2   29.29    1.65
  -6  -1  -2   23.52    1.55
   6   1  -2   29.99    1.60
   6  -1   2   28.48    1.55
  -6   1   2   27.14    1.37
  -6  -1  -2   26.74    1.58
   6   1  -2   29.14    1.42
  -6   1  -2   28.65    1.63
   6   1   2   26.76    1.63
  -6  -1   2   27.29    1.65
   6  -1  -2   27.86    1.38
   6   1   2   24.36    1.40
   6  -1  -2   26.49    1.60
  -7  -1  -2   21.14    1.41
  -7   1   2   21.75    1.43
   7   1  -2   22.92    1.40
   7  -1   2   21.93    1.37
  -7  -1  -2   21.02    1.40
   7   1  -2   20.04    1.20
  -7   1   2   20.32    1.18
  -7   1  -2   22.12    1.44
   7   1   2   21.43    1.26
  -7  -1   2   19.38    1.41
   7  -1  -2   19.71    1.18
   7   1   2   21.73    1.43
   7  -1  -2   22.39    1.44
  -8  -1  -2    8.48    0.88
  -8  -1  -2    7.58    0.86
   8  -1   2    8.89    0.85
  -8   1   2    7.63    0.88
   8   1  -2    9.92    0.90
   8   1  -2    9.60    0.78
   8  -1   2    7.67    0.84
  -8   1   2    8.01    0.72
   8   1   2    8.26    0.87
  -8   1  -2    7.70    0.85
   8  -1  -2    8.61    0.90
   8  -1  -2    9.57    0.76
  -8  -1   2    9.58    0.98
   8   1   2    8.53    0.78
   9  -1   2   17.88    1.42
   9  -1   2   20.07    1.41
  -9  -1  -2   19.26    1.45
   9   1  -2   20.61    1.47
  -9   1   2   18.71    1.47
   9   1  -2   20.17    1.29
  -9   1  -2   20.25    1.47
  -9  -1   2   21.02    1.58
  -9   1  -2   19.54    1.47
   9  -1  -2   21.52    1.53
   9   1   2   18.44    1.46
   9  -1  -2   20.51    1.29
   9   1   2   19.09    1.32
  10   1  -2    0.77    0.43
  10  -1   2    0.73    0.39
  10  -1   2    1.35    0.50
 -10  -1  -2    0.61    0.46
 -10   1   2    0.57    0.48
  10  -1  -2    0.81    0.46
 -10  -1   2    0.09    0.35
 -10   1  -2    1.30    0.51
 -10   1  -2    0.42    0.38
  10   1   2    0.40    0.34
  10   1   2    0.95    0.39
 -11  -1  -2    3.99    0.84
  11  -1   2    5.51    0.84
  11   1  -2    4.96    0.89
  11  -1   2    5.49    0.95
 -11   1   2    6.39    1.00
 -11   1  -2    5.43    0.95
 -11  -1   2    3.96    0.90
  11  -1  -2    4.96    0.89
  11   1   2    3.09    0.73
 -11   1  -2    4.18    0.81
  12  -1   2    3.63    0.83
  12  -1   2    3.69    0.79
 -12  -1  -2    3.26    0.80
 -12   1   2    1.80    0.71
  12   1  -2    3.89    0.81
 -12  -1   2    4.00    0.95
  12  -1  -2    3.25    0.85
 -12   1  -2    3.83    0.85
  12   1   2    4.02    0.89
 -12   1  -2    2.93    0.72
  13  -1   2    2.54    0.76
  13   1  -2    2.84    0.75
 -13   1   2    3.07    0.85
 -13  -1  -2    2.10    0.73
 -13   1  -2    2.99    0.82
 -13  -1   2    3.20    0.89
  13  -1  -2    2.82    0.78
  13   1   2    1.47    0.65
 -14   1   2   13.20    1.59
 -14  -1  -2   13.02    1.54
 -14  -1   2   12.00    1.63
  14  -1  -2   12.93    1.46
   0   2  -2   11.07    0.66
   0   2   2   11.45    0.63
   0   2  -2    9.94    0.64
   0  -2  -2   11.64    0.69
   0  -2   2   10.72    0.66
   0  -2   2   10.56    0.54
  -1  -2  -2   41.02    1.78
   1   2  -2   34.05    1.70
  -1  -2  -2   39.98    1.54
  -1   2   2   37.08    1.64
  -1   2   2   37.40    1.75
   1  -2   2   37.00    1.73
  -1   2  -2   41.24    1.77
  -1  -2   2   37.30    1.68
   1  -2  -2   38.15    1.75
   1   2   2   38.89    1.76
   1  -2  -2   36.60    1.73
  -2  -2  -2   63.15    2.79
  -2   2   2   61.67    2.61
  -2   2   2   62.84    2.76
   2   2  -2   66.08    2.67
   2  -2   2   65.36    2.77
   2   2  -2   66.38    2.75
  -2   2  -2   68.63    2.81
  -2  -2   2   59.79    2.75
  -2   2  -2   65.32    2.50
   2  -2  -2   58.01    2.73
   2   2   2   62.29    2.80
  -3  -2  -2    2.97    0.44
   3  -2   2    2.88    0.42
  -3   2   2    2.94    0.42
  -3   2   2    3.22    0.32
   3   2  -2    3.10    0.42
   3   2  -2    3.40    0.36
  -3   2  -2    3.96    0.48
  -3  -2   2    3.67    0.47
   3  -2  -2    4.10    0.48
   3   2   2    3.52    0.25
   3   2   2    2.66    0.46
  -3   2  -2    3.85    0.30
   4  -2   2   14.54    0.91
   4   2  -2   13.52    0.86
  -4   2   2   11.80    0.85
   4   2  -2   13.38    0.76
  -4   2   2   12.73    0.71
  -4  -2  -2   11.42    0.87
  -4   2  -2   13.39    0.73
   4  -2  -2    9.65    0.83
  -4  -2   2   14.59    0.96
   4   2   2   11.02    0.89
  -4   2  -2   13.50    0.91
   4   2   2   10.87    0.65
  -5   2   2   25.76    1.33
  -5   2   2   28.74    1.55
  -5  -2  -2   24.74    1.53
   5   2  -2   27.23    1.50
   5   2  -2   30.22    1.42
   5  -2   2   26.28    1.52
  -5   2  -2   29.71    1.58
  -5  -2   2   26.97    1.59
   5  -2  -2   29.37    1.61
   5   2   2   27.17    1.32
  -5   2  -2   27.90    1.39
   5   2   2   26.63    1.58
  -6  -2  -2   19.97    1.29
   6   2  -2   16.92    1.14
   6  -2   2   16.97    1.17
  -6   2   2   17.86    1.02
   6   2  -2   17.12    1.05
  -6   2   2   18.23    1.24
   6   2   2   17.60    1.24
  -6   2  -2   19.93    1.26
  -6   2  -2   16.74    1.06
  -6  -2   2   18.27    1.29
   6  -2  -2   19.01    1.27
   6   2   2   17.31    1.00
   7   2  -2   17.88    1.20
   7  -2   2   19.24    1.28
  -7   2   2   15.86    1.21
  -7  -2  -2   16.86    1.25
  -7   2   2   17.30    1.05
   7   2  -2   17.32    1.09
  -7  -2   2   17.78    1.34
   7   2   2   17.66    1.06
   7  -2  -2   19.86    1.33
   7   2   2   16.57    1.26
  -7   2  -2   15.65    1.09
  -7   2  -2   18.55    1.28
  -8  -2  -2   17.76    1.36
  -8   2   2   17.65    1.33
   8   2  -2   17.20    1.26
   8   2  -2   19.91    1.21
  -8   2   2   19.14    1.17
   8  -2   2   18.50    1.33
  -8  -2   2   17.06    1.40
   8  -2  -2   19.38    1.39
   8   2   2   18.00    1.39
   8   2   2   17.43    1.14
  -8   2  -2   19.34    1.39
   9  -2   2   38.30    2.31
   9   2  -2   41.25    2.30
  -9  -2  -2   43.61    2.45
  -9   2   2   39.36    2.36
   9   2  -2   38.10    2.10
   9   2   2   39.04    2.11
   9   2   2   39.42    2.38
   9  -2  -2   40.08    2.39
   9  -2  -2   43.94    2.15
  -9  -2   2   44.31    2.53
  -9   2  -2   40.08    2.47
  -9   2  -2   39.68    2.35
 -10   2   2    2.93    0.73
  10  -2   2    3.27    0.72
  10   2  -2    2.79    0.63
  10  -2   2    4.54    0.85
 -10  -2  -2    2.90    0.72
  10  -2  -2    3.59    0.75
 -10   2  -2    2.96    0.69
  10   2   2    2.38    0.64
 -10  -2   2    3.13    0.76
 -11  -2  -2    0.13    0.35
 -11   2   2   -0.10    0.35
  11  -2   2   -0.23    0.31
  11  -2   2    0.10    0.41
  11   2  -2    0.56    0.43
  11  -2  -2    0.28    0.43
 -11   2  -2    0.02    0.31
  11   2   2    0.39    0.39
 -11  -2   2   -0.35    0.33
  12  -2   2    2.96    0.79
 -12  -2  -2    2.35    0.73
  12  -2   2    3.74    0.82
  12   2  -2    3.29    0.80
 -12   2   2    2.24    0.76
 -12   2  -2    2.18    0.74
 -12  -2   2    3.93    0.98
  12   2   2    1.39    0.65
  12  -2  -2    1.98    0.72
  13  -2   2    1.11    0.58
 -13  -2  -2    1.41    0.65
 -13   2   2    1.07    0.62
  13  -2   2    0.06    0.75
 -13  -2   2    1.24    0.70
  13  -2  -2    0.27    0.54
  13   2   2    0.28    0.47
 -14   2   2    0.44    0.57
 -14  -2  -2    2.18    0.83
  14  -2  -2    1.16    0.68
 -14  -2   2    1.01    0.70
   0   3  -2    2.91    0.42
   0  -3  -2    3.03    0.29
   0  -3   2    2.30    0.36
   0   3   2    2.87    0.39
   0  -3  -2    2.54    0.39
   0  -3   2    2.35    0.27
   1   3  -2   37.28    1.88
  -1   3   2   42.86    1.89
   1   3  -2   42.17    1.92
   1  -3   2   41.48    1.94
   1  -3   2   42.26    1.68
  -1  -3  -2   45.28    1.72
  -1  -3  -2   41.96    1.98
   1  -3  -2   41.43    1.94
  -1   3  -2   40.82    1.96
   1   3   2   42.60    1.96
  -1  -3   2   42.78    1.92
  -1  -3   2   40.54    1.86
  -2   3   2    1.84    0.34
   2   3  -2    2.42    0.38
  -2  -3  -2    2.59    0.42
  -2   3   2    1.70    0.31
   2  -3   2    3.08    0.41
   2  -3  -2    1.85    0.34
  -2  -3   2    2.02    0.37
   2  -3  -2    2.28    0.39
  -2   3  -2    2.77    0.43
   2   3   2    2.63    0.45
  -3   3   2   96.10    4.20
  -3   3   2   98.14    4.09
  -3  -3  -2  102.21    4.30
   3  -3   2   99.99    4.25
   3   3  -2  103.00    4.18
  -3  -3   2  102.94    4.28
  -3   3  -2   98.05    4.27
   3  -3  -2   97.28    4.24
  -3   3  -2   99.79    3.92
   3   3   2   95.60    4.28
   4   3  -2   80.01    3.48
  -4   3   2   77.90    3.41
   4   3  -2   78.72    3.49
   4  -3   2   86.02    3.64
  -4  -3  -2   81.81    3.65
  -4   3   2   77.53    3.55
  -4   3  -2   81.30    3.30
  -4   3  -2   84.54    3.64
   4  -3  -2   83.99    3.63
   4   3   2   75.78    3.62
   4   3   2   81.75    3.23
  -4  -3   2   79.96    3.64
   5   3  -2   19.60    1.20
   5  -3   2   22.23    1.35
  -5   3   2   23.07    1.17
  -5  -3  -2   21.66    1.37
   5   3  -2   20.15    1.22
  -5   3   2   22.25    1.29
   5   3   2   21.87    1.03
  -5   3  -2   18.93    1.07
  -5   3  -2   20.25    1.32
  -5  -3   2   22.57    1.40
   5   3   2   20.83    1.35
   5  -3  -2   21.02    1.35
  -6   3   2   12.44    0.96
   6  -3   2   12.20    0.99
   6   3  -2   12.63    0.90
  -6   3   2   11.76    0.82
  -6  -3  -2   11.18    1.00
   6   3  -2   13.32    0.95
  -6   3  -2   12.93    0.82
   6  -3  -2   11.42    0.99
  -6  -3   2   11.45    1.02
   6   3   2   11.76    1.01
   6   3   2   12.48    0.75
  -6   3  -2   13.37    1.02
   7   3  -2   19.52    1.20
   7  -3   2   17.86    1.31
  -7   3   2   19.23    1.31
  -7  -3  -2   21.10    1.43
  -7   3   2   18.96    1.15
   7   3  -2   17.61    1.22
  -7   3  -2   18.96    1.34
   7  -3  -2   17.92    1.36
   7   3   2   17.26    1.05
   7   3   2   18.34    1.37
  -7  -3   2   17.84    1.39
  -7   3  -2   19.50    1.15
  -8   3   2   25.10    1.66
   8  -3   2   24.10    1.65
  -8   3   2   26.30    1.48
  -8  -3  -2   22.72    1.67
   8   3  -2   27.75    1.56
   8   3  -2   23.24    1.56
  -8   3  -2   24.83    1.66
  -8   3  -2   25.83    1.51
   8   3   2   27.73    1.77
   8   3   2   27.66    1.47
  -8  -3   2   22.59    1.71
   8  -3  -2   24.04    1.70
   9   3  -2   10.34    1.01
   9  -3   2   10.24    1.07
  -9   3   2   12.25    1.12
  -9  -3  -2   13.61    1.24
   9   3  -2   13.38    1.04
   9   3   2   12.34    1.19
   9  -3  -2   11.52    1.14
  -9  -3   2   11.24    1.19
  -9   3  -2   13.08    1.16
  -9   3  -2   11.21    0.98
  10   3  -2    3.50    0.68
  10  -3   2    3.88    0.78
 -10   3   2    4.13    0.82
 -10  -3  -2    3.62    0.80
  10   3  -2    4.08    0.81
  10  -3  -2    4.99    0.90
 -10  -3   2    4.73    0.95
 -10   3  -2    3.51    0.76
 -10   3  -2    3.46    0.68
  10   3   2    2.87    0.70
 -11  -3  -2    3.79    0.88
  11   3  -2    4.87    0.97
 -11   3   2    4.32    0.86
  11  -3   2    5.29    0.98
  11  -3   2    6.47    0.92
 -11  -3   2    5.80    1.08
  11  -3  -2    5.02    0.97
  11   3   2    5.92    0.89
 -11   3  -2    2.69    0.75
 -12  -3  -2    0.65    0.50
  12  -3   2    0.88    0.55
  12  -3   2    1.65    0.62
 -12   3   2    1.51    0.63
 -12  -3   2    0.90    0.62
 -12   3  -2    1.52    0.63
  12   3   2    1.01    0.58
  12  -3  -2    0.04    0.43
  13  -3   2    5.56    1.05
 -13   3   2    5.52    1.08
 -13  -3  -2    5.90    1.17
  13   3   2    7.38    1.24
 -13  -3   2    8.34    1.45
  13  -3  -2    6.48    1.23
 -14  -3  -2    0.47    0.57
 -14   3   2   -0.25    0.51
  14  -3   2    1.62    0.74
  14  -3  -2    0.21    0.57
 -14  -3   2    0.58    0.71
   0  -4  -2   81.35    3.62
   0  -4   2   83.94    3.58
   0  -4   2   82.63    3.43
   0  -4  -2   85.60    3.46
   0   4  -2   85.46    3.65
   0   4   2   83.24    3.62
   1  -4   2   69.75    3.10
   1  -4   2   71.19    2.84
  -1   4   2   69.62    3.08
   1   4  -2   68.03    3.10
  -1  -4  -2   72.18    2.86
   1   4  -2   67.62    3.04
  -1  -4  -2   68.32    3.13
  -1  -4   2   69.88    3.05
  -1   4  -2   74.21    3.18
  -1  -4   2   75.21    3.03
   1   4   2   71.18    3.16
   1  -4  -2   66.06    3.08
  -2  -4  -2   26.81    1.51
  -2   4   2   28.89    1.42
   2   4  -2   26.37    1.38
   2   4  -2   26.56    1.43
   2  -4   2   26.87    1.47
  -2   4   2   27.71    1.45
  -2  -4  -2   27.08    1.12
  -2   4  -2   28.46    1.12
  -2   4  -2   26.62    1.49
   2  -4  -2   28.36    1.45
   2  -4  -2   28.96    1.45
  -2  -4   2   26.72    1.44
   2   4   2   27.79    1.52
   3   4  -2   59.35    2.75
  -3  -4  -2   58.21    2.85
   3  -4   2   62.64    2.84
   3   4  -2   61.21    2.71
  -3   4   2   60.67    2.71
  -3  -4   2   63.15    2.85
  -3   4  -2   59.30    2.42
   3  -4  -2   61.30    2.82
   3   4   2   59.89    2.86
  -3   4  -2   63.70    2.86
   4   4  -2   32.23    1.63
   4  -4   2   31.22    1.76
  -4  -4  -2   32.80    1.80
  -4   4   2   32.47    1.62
  -4   4  -2   31.61    1.76
  -4   4  -2   33.15    1.41
  -4  -4   2   33.28    1.80
   4   4   2   31.97    1.30
   4   4   2   30.06    1.77
   4  -4  -2   32.90    1.78
  -5  -4  -2   30.19    1.81
   5   4  -2   29.72    1.61
  -5   4   2   30.22    1.58
   5  -4   2   31.10    1.78
   5  -4  -2   34.06    1.83
  -5   4  -2   29.10    1.43
  -5  -4   2   33.24    1.85
  -5   4  -2   30.96    1.77
   5   4   2   31.02    1.78
   5   4   2   30.72    1.34
   6  -4   2   14.86    1.17
   6   4  -2   17.94    1.09
  -6  -4  -2   14.19    1.18
  -6   4   2   14.09    0.98
  -6  -4   2   14.87    1.22
   6   4   2   16.25    0.84
   6  -4  -2   16.05    1.21
  -6   4  -2   15.11    0.90
   6   4   2   16.71    1.21
  -6   4  -2   13.90    1.15
   7   4  -2   23.06    1.42
  -7  -4  -2   24.39    1.65
   7  -4   2   23.08    1.57
  -7   4   2   24.34    1.65
   7   4  -2   25.28    1.47
  -7   4   2   23.46    1.38
   7  -4  -2   21.42    1.57
   7   4   2   22.01    1.57
  -7  -4   2   22.24    1.63
  -7   4  -2   22.15    1.55
  -7   4  -2   24.89    1.32
   8  -4   2    6.52    0.85
   8   4  -2    3.81    0.58
  -8   4   2    5.25    0.68
   8   4  -2    5.23    0.68
  -8   4   2    5.15    0.62
  -8  -4  -2    4.83    0.76
  -8  -4   2    5.26    0.81
   8  -4  -2    5.34    0.78
  -8   4  -2    5.35    0.58
   8   4   2    5.11    0.79
  -8   4  -2    5.69    0.80
  -9  -4  -2   22.50    1.75
   9  -4   2   23.14    1.71
   9   4  -2   26.01    1.60
  -9   4   2   24.33    1.66
   9   4  -2   24.93    1.60
  -9   4  -2   22.12    1.46
   9  -4  -2   22.38    1.74
   9   4   2   23.09    1.73
  -9   4  -2   24.07    1.72
  -9  -4   2   24.09    1.84
 -10   4   2    5.67    0.86
  10   4  -2    7.54    0.85
  10  -4   2    8.30    1.02
 -10  -4  -2    6.09    0.95
 -10   4  -2    6.53    0.94
  10   4   2    6.75    0.93
 -10  -4   2    7.27    1.04
  10  -4  -2    4.21    0.89
 -11  -4  -2    3.35    0.85
  11  -4   2    3.48    0.81
 -11   4   2    4.61    0.93
  11  -4  -2    2.56    0.75
  11   4   2    2.57    0.76
 -11   4  -2    4.02    0.90
 -11  -4   2    4.26    0.95
 -12  -4  -2    6.23    1.15
 -12   4   2    7.82    1.07
  12  -4   2    6.04    1.11
  12   4   2    3.47    0.89
 -12   4  -2    8.47    1.17
  12  -4  -2    5.34    1.08
 -12  -4   2    6.08    1.20
 -13  -4  -2    3.47    0.94
  13  -4   2    1.82    0.72
  13   4   2    2.62    0.80
 -13  -4   2    3.08    1.03
  13  -4  -2    2.92    0.84
 -14  -4  -2    1.22    0.77
  14  -4   2    0.78    0.68
 -14  -4   2    0.02    0.60
  14  -4  -2    0.98    0.67
   0  -5  -2    0.82    0.23
   0   5   2    0.31    0.26
   0  -5   2    0.99    0.29
   0  -5  -2    0.69    0.29
   0  -5   2    1.18    0.25
   0   5  -2    1.25    0.38
   1  -5   2  202.31    8.01
  -1   5   2  195.52    8.00
  -1  -5  -2  203.36    8.07
  -1  -5  -2  193.76    7.72
   1   5  -2  195.82    8.04
   1  -5   2  196.78    7.72
  -1  -5   2  191.67    7.93
   1   5   2  191.98    8.05
  -1  -5   2  193.82    7.89
  -1   5  -2  195.26    8.07
   1  -5  -2  195.52    7.98
   2   5  -2   20.93    1.23
   2  -5   2   24.14    1.01
   2  -5   2   24.52    1.37
   2   5  -2   23.40    1.36
  -2  -5  -2   24.35    1.40
  -2   5   2   21.40    1.28
  -2  -5  -2   21.57    0.99
  -2   5  -2   22.82    1.37
   2  -5  -2   21.83    1.28
   2   5   2   22.91    1.38
   2  -5  -2   21.17    1.26
  -2  -5   2   21.15    1.26
   3   5  -2   38.41    1.94
  -3  -5  -2   39.53    2.14
  -3   5   2   41.56    2.03
   3  -5   2   40.36    2.10
   3   5  -2   39.05    2.07
  -3   5  -2   41.58    1.69
   3  -5  -2   42.48    2.04
  -3   5  -2   42.89    2.15
   3  -5  -2   41.64    2.09
  -3  -5   2   40.22    2.09
  -3  -5   2   38.36    1.96
   3   5   2   42.60    2.17
   4   5  -2   15.37    0.99
   4   5  -2   16.96    1.11
  -4   5   2   17.02    1.06
  -4  -5  -2   14.48    1.15
   4  -5   2   15.53    1.15
   4   5   2   17.94    1.22
  -4  -5   2   15.55    1.15
  -4   5  -2   14.84    1.12
   4  -5  -2   15.61    1.14
  -4   5  -2   16.91    0.79
   5   5  -2    7.08    0.64
  -5  -5  -2    7.53    0.39
  -5  -5  -2    6.53    0.77
   5   5  -2    7.00    0.75
   5  -5   2    8.18    0.82
  -5   5   2    6.52    0.67
  -5   5  -2    7.87    0.80
   5   5   2    7.92    0.50
  -5  -5   2    7.80    0.81
   5  -5  -2    6.98    0.78
   5   5   2    7.02    0.79
  -5   5  -2    7.63    0.50
  -6   5   2    4.10    0.54
  -6  -5  -2    2.95    0.64
   6   5  -2    4.60    0.54
   6  -5   2    3.64    0.68
  -6   5  -2    5.17    0.45
  -6  -5   2    4.85    0.82
   6  -5  -2    3.64    0.68
  -6   5  -2    5.08    0.72
   6   5   2    2.96    0.65
  -7   5   2   18.27    1.22
   7  -5   2   16.42    1.34
  -7  -5  -2   16.84    1.39
   7   5  -2   18.25    1.19
   7   5   2   18.59    1.41
   7  -5  -2   18.45    1.42
  -7  -5   2   16.68    1.40
  -7   5  -2   17.64    1.35
  -7   5  -2   16.77    1.03
  -8   5   2   18.76    1.30
  -8  -5  -2   17.14    1.48
   8   5  -2   20.67    1.32
   8  -5   2   20.39    1.54
   8  -5  -2   21.67    1.59
   8   5   2   17.56    1.46
  -8   5  -2   19.03    1.45
  -8  -5   2   18.08    1.55
  -9  -5  -2    9.87    1.13
   9   5  -2    9.15    0.95
   9  -5   2    8.55    1.03
  -9   5  -2    9.53    1.04
  -9  -5   2    8.26    1.09
   9   5   2    9.33    1.08
   9  -5  -2    8.72    1.06
 -10  -5  -2    3.51    0.88
  10   5  -2    2.33    0.61
  10  -5   2    3.24    0.83
  10  -5  -2    3.17    0.80
  10   5   2    4.16    0.85
 -10  -5   2    2.68    0.79
 -10   5  -2    1.91    0.63
  11  -5   2   11.17    1.29
 -11  -5  -2   11.64    1.35
  11   5   2   10.61    1.28
 -11   5  -2    9.36    1.18
  11  -5  -2   10.86    1.29
 -11  -5   2    9.92    1.30
 -12  -5  -2    0.29    0.51
  12  -5   2    0.93    0.64
  12  -5  -2    0.59    0.54
  12   5   2    0.32    0.53
 -12  -5   2    0.48    0.54
 -13  -5  -2    1.09    0.69
  13  -5   2    1.06    0.64
  13   5   2    1.92    0.80
 -13  -5   2    1.86    0.78
  13  -5  -2    0.01    0.49
   0   6   2    3.41    0.65
   0   6  -2    4.70    0.65
   0  -6   2    3.54    0.43
   0  -6   2    3.69    0.49
   0  -6  -2    4.05    0.42
   0  -6  -2    4.09    0.56
  -1  -6  -2  120.19    4.95
  -1  -6  -2  120.15    5.29
   1  -6   2  118.84    4.96
  -1   6   2  132.20    5.35
   1  -6   2  122.94    5.24
   1   6  -2  124.81    5.33
   1  -6  -2  119.25    5.22
  -1   6  -2  120.79    5.34
   1   6   2  122.71    5.36
  -1  -6   2  122.89    5.14
   2  -6   2   53.26    2.30
   2  -6   2   54.24    2.67
  -2   6   2   59.60    2.69
  -2  -6  -2   53.81    2.28
  -2  -6  -2   51.03    2.69
   2   6  -2   54.01    2.69
  -2   6  -2   56.23    2.74
   2  -6  -2   54.79    2.59
   2  -6  -2   52.62    2.58
   2   6   2   55.83    2.76
  -2  -6   2   58.17    2.63
  -3   6   2   44.88    2.39
   3   6  -2   48.01    2.48
   3   6  -2   50.68    2.33
   3  -6   2   49.39    2.49
  -3  -6  -2   47.79    1.99
  -3  -6  -2   45.85    2.51
   3   6   2   51.58    2.58
  -3   6  -2   49.37    2.05
   3  -6  -2   49.31    2.45
  -3   6  -2   51.11    2.55
  -3  -6   2   50.00    2.32
   3  -6  -2   49.66    2.39
  -3  -6   2   48.93    2.46
   4   6  -2   32.69    1.69
   4  -6   2   35.02    1.95
   4   6  -2   37.18    1.92
  -4  -6  -2   31.11    1.94
  -4   6   2   32.80    1.80
  -4   6  -2   30.55    1.89
  -4   6  -2   34.82    1.46
  -4  -6   2   33.41    1.72
  -4  -6   2   33.68    1.91
   4   6   2   30.71    1.91
   4  -6  -2   29.66    1.84
  -5   6   2   56.71    2.85
  -5   6   2   63.16    2.90
   5   6  -2   61.05    2.77
  -5  -6  -2   58.44    3.07
   5  -6   2   63.42    3.12
   5   6  -2   57.75    2.93
  -5  -6   2   60.68    3.06
   5  -6  -2   61.19    3.09
   5   6   2   54.32    3.02
  -5   6  -2   60.25    2.52
  -5   6  -2   61.02    3.04
  -6   6   2   78.81    3.70
   6   6  -2   83.00    3.82
  -6   6   2   87.40    3.77
   6   6  -2   85.62    3.64
  -6  -6  -2   80.10    3.97
   6  -6   2   78.37    3.93
  -6  -6   2   73.63    3.90
  -6   6  -2   77.20    3.89
   6   6   2   80.78    3.96
   6  -6  -2   78.59    3.92
   7  -6   2    4.86    0.84
  -7  -6  -2    5.07    0.78
   7   6  -2    5.03    0.71
  -7   6   2    4.03    0.62
  -7   6   2    5.67    0.69
   7   6  -2    3.12    0.54
   7   6   2    4.22    0.79
  -7   6  -2    3.67    0.73
  -7  -6   2    4.87    0.90
   7  -6  -2    5.55    0.79
  -8  -6  -2   16.58    1.50
  -8   6   2   15.54    1.28
  -8   6   2   19.43    1.35
   8  -6   2   18.16    1.49
   8  -6  -2   17.08    1.47
  -8   6  -2   17.46    1.44
   8   6   2   18.94    1.50
  -8  -6   2   19.08    1.57
  -9   6   2    6.10    0.88
   9  -6   2    4.80    0.95
  -9  -6  -2    5.02    0.98
  -9  -6   2    4.64    0.94
  -9   6  -2    6.00    0.86
   9   6   2    5.25    0.86
   9  -6  -2    8.36    1.04
 -10  -6  -2    0.42    0.50
  10  -6   2    0.04    0.40
  10   6   2    1.12    0.57
 -10   6  -2    0.59    0.50
 -10  -6   2    0.29    0.45
  10  -6  -2    0.18    0.39
  11  -6   2   -0.12    0.40
 -11  -6  -2   -0.54    0.35
 -11   6  -2   -0.24    0.39
  11   6   2   -0.21    0.36
 -11  -6   2    0.20    0.48
  11  -6  -2    0.21    0.44
  12  -6   2    8.17    1.24
 -12  -6  -2   10.60    1.42
 -12  -6   2    7.62    1.41
  12   6   2   11.10    1.30
  12  -6  -2   11.62    1.42
 -13  -6  -2    1.94    0.85
  13  -6   2    1.28    0.69
  13   6   2    3.06    0.89
 -13  -6   2    2.37    0.88
  13  -6  -2    1.64    0.85
   0  -7   2    0.26    0.25
   0  -7  -2   -0.20    0.22
   0  -7   2    0.16    0.20
   0  -7  -2   -0.22    0.14
   0   7  -2    0.49    0.38
   0   7   2    0.01    0.34
  -1   7   2    9.44    0.91
  -1  -7  -2    9.63    0.63
  -1  -7  -2    9.09    0.84
   1  -7   2    8.81    0.63
   1   7  -2    9.59    1.01
   1  -7   2    5.96    0.72
  -1  -7   2    8.09    0.71
   1   7   2   10.67    0.98
  -1   7  -2    7.61    0.84
   1  -7  -2    8.79    0.79
   1  -7  -2    9.02    0.89
  -2  -7  -2   26.08    1.57
  -2  -7  -2   25.14    1.16
   2   7  -2   23.54    1.54
  -2   7   2   23.85    1.50
   2  -7   2   20.73    1.42
   2  -7   2   22.76    1.15
   2  -7  -2   25.14    1.45
   2  -7  -2   24.05    1.41
  -2   7  -2   21.86    1.53
  -2  -7   2   21.99    1.67
   2   7   2   22.52    1.54
  -2  -7   2   24.60    1.44
   3   7  -2   14.38    1.13
  -3   7   2   14.73    1.10
  -3  -7  -2   15.00    0.72
  -3   7   2   14.13    1.38
   3  -7   2   12.30    1.05
  -3  -7  -2   13.37    1.12
   3  -7  -2   14.09    1.02
  -3   7  -2   14.65    0.76
   3   7   2   12.11    1.11
   3  -7  -2   15.07    1.11
  -3  -7   2   13.31    1.06
  -3  -7   2   13.73    0.95
  -3   7  -2   13.75    1.14
   4  -7   2   20.00    1.48
  -4  -7  -2   22.87    1.58
   4   7  -2   22.97    1.33
   4   7  -2   20.49    1.49
  -4   7   2   22.03    1.45
  -4   7   2   23.84    1.41
   4  -7  -2   23.35    1.52
  -4  -7   2   23.48    1.54
   4   7   2   25.14    1.65
  -4   7  -2   22.41    1.55
  -4  -7   2   23.44    1.33
  -5  -7  -2    0.61    0.37
   5   7  -2    0.13    0.31
  -5   7   2    0.27    0.27
   5  -7   2    0.29    0.32
   5   7  -2    0.03    0.23
  -5   7   2    0.36    0.30
  -5  -7   2    0.26    0.31
  -5   7  -2   -0.08    0.30
  -5  -7   2    0.25    0.22
   5   7   2    0.47    0.36
   5  -7  -2   -0.16    0.26
  -6  -7  -2    4.54    0.86
  -6   7   2    6.62    0.76
   6  -7   2    7.11    0.87
  -6   7   2    7.31    0.77
   6   7  -2    6.59    0.85
   6   7  -2    5.61    0.63
  -6  -7   2    5.57    0.61
  -6  -7   2    7.27    0.90
   6   7   2    6.50    0.85
  -6   7  -2    5.64    0.78
   6  -7  -2    6.00    0.82
  -7   7   2    2.36    0.55
   7  -7   2    1.09    0.49
  -7  -7  -2    1.65    0.57
  -7   7   2    2.70    0.58
   7   7  -2    2.69    0.88
   7  -7  -2    1.96    0.60
  -7  -7   2    2.89    0.73
  -7   7  -2    2.41    0.62
   7   7   2    2.15    0.67
  -8  -7  -2   10.29    1.21
  -8   7   2   13.18    1.13
   8   7  -2   13.16    1.25
  -8   7   2   11.10    1.03
   8  -7   2   11.34    1.22
   8  -7  -2   13.26    1.32
  -8   7  -2   12.16    1.22
  -8  -7   2   13.19    1.34
   8   7   2   11.27    1.21
  -9  -7  -2    6.45    1.17
   9   7  -2    8.97    1.11
   9  -7   2    8.22    1.11
   9   7   2    7.38    1.08
  -9  -7   2    9.06    1.19
  -9   7  -2    7.48    1.00
   9  -7  -2    8.56    1.11
  10  -7   2    4.10    0.91
 -10  -7  -2    3.67    0.92
 -10  -7   2    2.87    0.87
  10   7   2    2.58    0.77
  10  -7  -2    2.83    0.82
 -10   7  -2    3.62    0.84
  11  -7   2    6.93    1.26
 -11  -7  -2    8.01    1.21
  11   7   2    6.98    1.08
  11  -7  -2    5.44    1.13
 -11  -7   2    6.53    1.25
 -11   7  -2    4.97    1.04
 -12  -7  -2    1.22    0.62
  12  -7   2    1.34    0.74
  12   7   2    1.74    0.71
 -12  -7   2    0.50    0.59
  12  -7  -2    0.58    0.61
 -13  -7  -2    0.42    0.58
  13  -7   2    0.24    0.55
 -13  -7   2   -0.70    0.42
  13   7   2   -0.20    0.59
  13  -7  -2   -0.05    0.55
   0   8   2    2.72    0.64
   0   8  -2    3.96    0.72
   0  -8   2    3.80    0.55
   0  -8  -2    5.35    0.68
   0  -8   2    4.10    0.51
   0  -8  -2    4.60    0.51
  -1   8   2    1.73    0.50
   1  -8   2    2.43    0.50
   1   8  -2    1.13    0.47
   1  -8   2    2.30    0.39
  -1  -8  -2    2.21    0.51
  -1  -8  -2    0.95    0.27
   1  -8  -2    1.65    0.43
   1  -8  -2    0.94    0.32
  -1  -8   2    1.38    0.39
  -1   8  -2    1.92    0.52
   1   8   2    2.42    0.59
  -2  -8  -2    4.94    0.72
   2   8  -2    6.48    0.85
  -2   8   2    6.82    0.80
  -2  -8  -2    7.42    0.53
   2  -8   2    5.47    0.71
   2   8   2    6.36    0.81
   2  -8  -2    7.78    0.73
  -2  -8   2    6.45    0.66
  -2  -8   2    6.72    0.70
  -2   8  -2    6.07    0.80
   2  -8  -2    7.50    0.75
   3  -8   2    4.01    0.70
   3   8  -2    3.66    0.72
  -3   8   2    4.00    0.56
  -3   8   2    3.63    0.68
  -3  -8  -2    3.22    0.67
   3  -8  -2    3.93    0.57
  -3  -8   2    3.71    0.68
   3  -8  -2    4.85    0.63
  -3   8  -2    3.71    0.74
   3   8   2    3.77    0.74
  -3  -8   2    5.11    0.56
   4   8  -2   37.35    2.27
   4  -8   2   40.84    2.32
  -4   8   2   41.89    2.14
  -4   8   2   38.27    2.21
  -4  -8  -2   35.35    2.28
   4   8   2   38.73    2.35
   4  -8  -2   41.49    2.28
  -4  -8   2   38.83    2.01
  -4   8  -2   41.38    2.35
  -4  -8   2   40.30    2.27
  -5   8   2   10.20    0.89
  -5  -8  -2    9.23    1.03
  -5   8   2   10.15    0.95
   5   8  -2   10.00    0.94
   5   8  -2    9.26    0.99
   5  -8   2    9.54    1.02
   5   8   2    8.39    1.01
  -5  -8   2    9.68    0.81
  -5   8  -2    8.64    0.99
  -5  -8   2    8.17    0.95
   5  -8  -2    9.90    1.01
  -6  -8  -2   58.22    3.33
  -6   8   2   59.58    3.12
   6  -8   2   67.01    3.40
   6   8  -2   64.17    3.35
  -6   8   2   65.79    3.08
  -6  -8   2   58.30    3.28
  -6   8  -2   58.92    3.26
   6  -8  -2   57.60    3.25
   6   8   2   61.85    3.37
  -6  -8   2   65.30    3.64
  -7   8   2   22.85    1.60
   7   8  -2   21.43    1.68
  -7  -8  -2   23.35    1.82
   7  -8   2   21.80    1.72
  -7   8   2   24.03    1.56
   7  -8  -2   21.71    1.76
  -7   8  -2   23.88    1.78
   7   8   2   22.91    1.78
  -7  -8   2   23.37    1.81
  -8   8   2    9.73    1.18
   8   8  -2    8.55    1.06
   8  -8   2    5.11    0.99
  -8  -8  -2    8.04    1.08
  -8  -8   2    8.34    1.11
   8   8   2    9.42    1.12
   8  -8  -2    7.33    1.04
  -8   8  -2    4.97    0.97
   9  -8   2    1.66    0.66
  -9  -8  -2    1.24    0.61
   9   8  -2    1.73    0.65
  -9  -8   2    1.39    0.64
   9   8   2    2.24    0.79
   9  -8  -2    0.91    0.55
  -9   8  -2    2.07    0.71
  10   8  -2    3.66    0.84
  10  -8   2    2.39    0.82
 -10  -8  -2    1.46    0.69
 -10  -8   2    1.18    0.71
  10  -8  -2    1.70    0.72
 -10   8  -2    2.01    0.72
  10   8   2    3.03    0.84
  11  -8   2    0.63    0.56
 -11  -8  -2   -0.30    0.42
 -11  -8   2    0.98    0.70
 -11   8  -2    0.65    0.57
  11   8   2    0.16    0.48
  11  -8  -2    1.19    0.63
 -12  -8  -2    0.41    0.53
  12  -8   2    0.35    0.61
 -12  -8   2    0.96    0.72
  12   8   2    0.51    0.59
  12  -8  -2    2.39    0.84
   0   9  -2   37.91    2.33
   0  -9   2   37.05    2.12
   0  -9   2   40.68    2.07
   0   9   2   38.59    2.33
   0  -9  -2   41.47    2.26
   0  -9  -2   40.39    2.02
   1   9  -2   13.41    1.27
  -1  -9  -2   17.39    1.29
  -1  -9  -2   16.64    1.01
  -1   9   2   16.18    1.33
   1  -9   2   15.55    1.21
  -1   9  -2   16.23    1.35
   1  -9  -2   15.98    1.12
  -1  -9   2   14.88    1.13
   1   9   2   14.75    1.32
   1  -9  -2   14.69    1.18
   2  -9   2   59.72    3.06
   2   9  -2   60.53    3.22
  -2  -9  -2   60.01    3.15
  -2   9   2   57.68    3.14
  -2   9  -2   64.98    3.29
  -2  -9   2   60.61    2.92
  -2  -9   2   61.73    3.02
   2  -9  -2   58.77    2.99
   2   9   2   58.92    3.21
   3  -9   2    6.00    0.76
   3   9  -2    4.10    0.80
  -3  -9  -2    3.42    0.76
  -3   9   2    3.30    0.69
  -3   9   2    4.60    0.61
   3   9   2    3.67    0.76
  -3  -9   2    4.81    0.68
   3  -9  -2    4.52    0.64
   3  -9  -2    4.52    0.74
  -3   9  -2    6.32    0.84
  -3  -9   2    4.91    0.59
  -4  -9  -2    5.25    0.82
   4   9  -2    6.07    0.90
  -4   9   2    5.42    0.80
   4  -9   2    5.58    0.80
  -4   9   2    7.02    0.75
  -4   9  -2    5.92    0.85
   4  -9  -2    6.27    0.73
  -4  -9   2    6.23    0.81
   4   9   2    6.11    0.88
   4  -9  -2    5.67    0.80
  -4  -9   2    6.59    0.67
  -5   9   2    2.21    0.59
   5   9  -2    3.20    0.77
  -5   9   2    2.15    0.51
  -5  -9  -2    2.17    0.66
   5  -9   2    2.73    0.68
  -5   9  -2    3.18    0.77
  -5  -9   2    2.52    0.64
   5   9   2    2.43    0.71
   5  -9  -2    2.68    0.67
   6   9  -2    7.13    1.07
  -6  -9  -2    7.85    1.06
   6  -9   2    8.33    1.06
  -6   9   2    9.86    1.00
  -6  -9   2   10.06    1.11
   6   9   2    7.57    1.05
   6  -9  -2    8.63    1.04
  -6   9  -2    9.83    1.09
  -7   9   2    5.31    0.82
  -7  -9  -2    2.73    0.80
   7  -9   2    4.18    0.91
   7   9  -2    4.79    0.92
   7   9   2    5.82    1.04
   7  -9  -2    7.59    1.02
  -7   9  -2    6.18    0.91
  -7  -9   2    3.95    0.89
   8   9  -2   17.01    1.62
  -8  -9  -2   18.28    1.69
   8  -9   2   22.09    1.78
  -8   9  -2   15.88    1.54
  -8  -9   2   19.71    1.74
   8  -9  -2   18.43    1.66
   8   9   2   19.96    1.72
  -9  -9  -2    1.70    0.72
   9  -9   2    3.70    0.92
   9   9  -2    2.72    0.81
  -9   9  -2    1.28    0.61
   9   9   2    2.21    0.72
  -9  -9   2    1.88    0.77
   9  -9  -2    4.11    0.96
  10  -9   2    9.98    1.34
  10   9  -2   12.07    1.40
 -10  -9  -2    7.80    1.29
 -10   9  -2    9.89    1.26
 -10  -9   2    9.28    1.35
  10   9   2   14.00    1.53
  10  -9  -2   12.26    1.45
 -11  -9  -2    2.46    0.87
  11  -9   2    2.83    0.88
  11   9   2    2.60    0.86
  11  -9  -2    2.81    0.93
 -11  -9   2    1.96    0.88
 -11   9  -2    3.69    0.97
 -12  -9  -2    0.70    0.65
  12  -9   2   -0.12    0.59
  12  -9  -2    0.10    0.62
 -12  -9   2    0.49    0.67
  12   9   2    0.17    0.53
   0  10  -2    4.72    0.90
   0  10   2    3.74    0.80
   0 -10  -2    4.83    0.60
   0 -10   2    4.88    0.70
   0 -10  -2    3.31    0.68
  -1  10   2    0.00    0.40
  -1 -10  -2    0.31    0.39
   1 -10   2   -0.42    0.17
   1  10  -2    0.50    0.48
  -1  10  -2    0.15    0.40
   1 -10  -2    0.06    0.28
   1 -10  -2    0.25    0.25
  -1 -10   2    0.00    0.27
   1  10   2   -0.28    0.33
   2 -10   2    1.04    0.45
  -2 -10  -2    0.55    0.40
  -2  10   2    2.11    0.65
  -2 -10   2    0.51    0.35
   2 -10  -2    1.55    0.48
   2  10   2    0.27    0.53
  -2  10  -2    0.65    0.43
  -2 -10   2    0.80    0.35
   3  10  -2   13.01    1.30
  -3  10   2   13.33    1.08
  -3 -10  -2   11.18    1.19
   3 -10   2   13.00    1.18
  -3  10   2   11.91    1.18
  -3 -10   2   10.17    0.92
   3 -10  -2   11.14    1.02
  -3  10  -2   10.88    1.17
  -3 -10   2   14.41    1.18
   3 -10  -2   12.46    1.10
   3  10   2   10.44    1.18
  -4  10   2    4.56    0.85
   4  10  -2    6.99    0.99
   4 -10   2    5.73    0.85
  -4  10   2    4.94    0.71
  -4 -10  -2    6.86    0.98
   4 -10  -2    6.53    0.89
  -4 -10   2    6.07    0.81
  -4  10  -2    6.15    0.90
   4  10   2    5.80    1.06
   5  10  -2    3.79    0.85
  -5  10   2    2.97    0.73
  -5 -10  -2    3.16    0.78
   5 -10   2    2.87    0.71
   5  10   2    2.72    0.76
  -5 -10   2    3.28    0.74
  -5  10  -2    4.05    0.87
   5 -10  -2    2.12    0.60
   6  10  -2    5.07    1.05
  -6 -10  -2    6.97    1.04
   6 -10   2    8.16    1.05
  -6  10   2    6.66    0.89
   6 -10  -2    7.68    1.03
   6  10   2    8.49    1.18
  -6  10  -2    6.55    0.96
  -6 -10   2    6.02    0.94
   7 -10   2    6.47    1.02
  -7  10   2    6.80    0.93
   7  10  -2    4.63    1.00
  -7 -10  -2    7.70    1.17
  -7 -10   2    6.43    1.03
   7 -10  -2    7.43    1.05
  -7  10  -2    7.15    1.08
   7  10   2    6.83    1.21
   8 -10   2    4.08    0.99
  -8 -10  -2    4.22    1.01
   8  10  -2    5.79    1.12
  -8  10  -2    5.63    1.06
   8 -10  -2    4.11    0.98
   8  10   2    7.80    1.20
  -8 -10   2    3.42    0.90
   9 -10   2   20.77    1.88
  -9 -10  -2   17.04    1.82
   9  10  -2   18.08    1.72
  -9  10  -2   19.28    1.81
   9  10   2   21.12    1.92
   9 -10  -2   17.99    1.77
  -9 -10   2   17.75    1.81
  10 -10   2   11.46    1.48
  10  10  -2   11.61    1.47
 -10 -10  -2   11.90    1.58
  10 -10  -2   12.27    1.49
  10  10   2   13.28    1.56
 -10  10  -2   10.92    1.43
 -10 -10   2   11.47    1.52
  11 -10   2    3.25    0.97
 -11 -10  -2    2.29    0.91
 -11 -10   2    1.64    0.82
  11 -10  -2    2.45    0.89
 -11  10  -2    2.36    1.03
  11  10   2    2.51    1.01
   0  11   2    9.81    1.24
   0  11  -2    7.44    1.06
   0 -11   2    9.85    0.96
   0 -11  -2    8.36    0.97
  -1 -11  -2    4.00    0.83
   1 -11   2    3.04    0.66
  -1  11   2    3.23    0.85
   1  11  -2    3.65    0.90
   1  11   2    3.40    0.84
   1 -11  -2    2.66    0.62
   1 -11  -2    3.53    0.64
  -1  11  -2    2.48    0.71
  -2 -11  -2    5.70    0.86
  -2  11   2    7.50    1.02
   2  11  -2    6.61    1.03
   2 -11   2    6.22    0.85
  -2  11  -2    6.84    0.99
  -2 -11   2    6.27    0.77
   2  11   2    7.38    1.07
   2 -11  -2    4.93    0.79
  -2 -11   2    5.22    0.78
  -3 -11  -2    6.79    1.00
   3 -11   2    5.87    0.86
  -3  11   2    6.60    0.97
   3  11  -2    4.14    0.95
  -3  11   2    6.24    0.94
  -3  11  -2    8.81    1.09
   3  11   2    6.61    1.01
  -3 -11   2    7.49    0.93
   3 -11  -2    7.57    0.89
  -4 -11  -2    6.07    1.06
   4  11  -2    5.24    1.07
   4 -11   2    9.32    1.05
  -4  11   2    5.46    1.04
  -4  11  -2    6.53    1.00
   4 -11  -2    6.27    0.93
  -4 -11   2    6.89    0.93
   4  11   2    8.12    1.14
  -5 -11  -2    9.03    1.14
   5 -11   2    8.34    1.08
  -5  11   2    7.92    1.05
   5  11  -2    7.45    1.17
   5 -11  -2    8.40    1.03
  -5 -11   2    5.56    1.02
  -5  11  -2    8.17    1.15
   5  11   2    6.59    1.19
   6  11  -2    1.05    0.61
  -6 -11  -2   -0.30    0.39
   6 -11   2   -0.30    0.38
  -6  11   2    0.46    0.44
  -6 -11   2    0.42    0.46
   6 -11  -2   -0.10    0.40
  -6  11  -2    0.59    0.51
   6  11   2    0.13    0.51
   7  11  -2   12.64    1.48
   7 -11   2   11.86    1.37
  -7 -11  -2   13.23    1.49
  -7  11   2   10.82    1.23
   7 -11  -2   10.55    1.28
  -7  11  -2   11.90    1.36
  -7 -11   2   11.09    1.32
   7  11   2    8.89    1.34
  -8 -11  -2   10.03    1.37
   8 -11   2   10.57    1.36
   8  11  -2    9.27    1.28
  -8 -11   2    8.53    1.23
   8  11   2    8.88    1.32
  -8  11  -2   11.02    1.35
   8 -11  -2    8.19    1.21
   9 -11   2    2.64    0.83
  -9 -11  -2    0.81    0.66
   9  11  -2    1.83    0.86
  -9  11  -2    1.90    0.71
   9  11   2    1.43    0.80
  -9 -11   2    1.00    0.67
   9 -11  -2    1.68    0.76
  10 -11   2    8.22    1.47
 -10 -11  -2    6.64    1.43
  10  11  -2    8.00    1.29
 -10 -11   2    8.79    1.56
  10  11   2    9.35    1.44
  10 -11  -2    7.20    1.34
 -10  11  -2    7.99    1.25
   0  12  -2   -0.37    0.39
   0  12   2    0.81    0.72
   0 -12  -2    0.56    0.44
  -1  12   2    1.29    0.80
   1  12  -2    2.04    0.75
   1 -12   2    1.56    0.56
  -1 -12  -2    1.30    0.57
  -1  12  -2    1.31    0.66
  -1 -12   2    1.87    0.58
   1  12   2    2.17    0.86
  -2 -12  -2    2.05    0.68
   2 -12   2    1.34    0.53
  -2  12   2    1.45    0.67
   2  12  -2    1.30    0.73
   2  12   2    1.12    0.74
  -2  12  -2    2.01    0.77
   3 -12   2   10.26    1.19
  -3  12   2   10.60    1.25
  -3 -12  -2   10.37    1.25
   3  12  -2    8.18    1.25
   3  12   2    9.79    1.38
  -3  12  -2   10.35    1.27
   3 -12  -2   10.45    1.12
   4  12  -2   10.29    1.37
  -4  12   2   12.73    1.35
   4 -12   2   10.56    1.23
  -4 -12  -2   11.50    1.30
  -4  12  -2   11.85    1.37
  -4 -12   2   10.02    1.16
   4  12   2   11.31    1.41
   4 -12  -2   11.48    1.21
   5 -12   2    1.14    0.61
   5  12  -2   -0.14    0.57
  -5  12   2    0.27    0.41
  -5 -12  -2    0.22    0.48
  -5 -12   2    0.90    0.52
   5  12   2    1.52    0.73
   5 -12  -2    0.76    0.52
  -5  12  -2    1.80    0.76
   6  12  -2    1.67    0.76
  -6 -12  -2    2.04    0.79
  -6  12   2    2.82    0.77
   6 -12   2    2.89    0.82
   6  12   2    2.95    0.92
  -6 -12   2    2.34    0.81
   6 -12  -2    2.66    0.79
  -6  12  -2    2.01    0.76
  -7 -12  -2    0.23    0.54
  -7  12   2    0.65    0.55
   7 -12   2    0.44    0.54
   7  12  -2    0.27    0.60
   7  12   2    0.49    0.62
   7 -12  -2    1.69    0.71
  -7  12  -2    0.81    0.62
  -7 -12   2    0.53    0.50
   8 -12   2   10.61    1.40
   8  12  -2    9.63    1.42
  -8 -12  -2   14.49    1.65
   8 -12  -2    9.66    1.39
   8  12   2   10.02    1.44
  -8 -12   2   10.74    1.46
  -8  12  -2    9.19    1.33
   9 -12   2    0.17    0.56
  -9 -12  -2    1.42    0.79
   9  12  -2    1.65    0.94
   9  12   2    0.37    0.64
  -9 -12   2   -0.28    0.46
   9 -12  -2    0.59    0.58
  -9  12  -2   -0.06    0.56
   0  13   2   24.21    2.07
   0  13  -2   23.25    2.01
   1 -13   2    2.31    0.67
   1  13  -2    3.55    0.96
  -1 -13  -2    3.19    0.79
  -1  13   2    2.76    0.94
   1  13   2    0.75    0.70
  -1  13  -2    4.20    1.03
  -2  13   2   14.39    1.54
  -2 -13  -2   15.54    1.49
   2 -13   2   13.44    1.33
   2  13  -2   12.21    1.50
   2  13   2   12.90    1.53
  -2  13  -2   11.39    1.44
   3 -13   2    1.40    0.57
  -3  13   2    0.32    0.54
  -3 -13  -2    0.50    0.51
   3  13  -2    0.31    0.58
   3 -13  -2    1.25    0.58
   3  13   2    0.29    0.59
  -3  13  -2    0.58    0.57
   4  13  -2    4.97    1.17
  -4  13   2    7.14    1.13
   4 -13   2    5.38    1.03
  -4 -13  -2    8.18    1.22
   4 -13  -2    7.27    1.05
   4  13   2    5.86    1.18
  -4  13  -2    5.79    1.18
  -5 -13  -2    1.59    0.71
  -5  13   2    2.27    0.79
   5 -13   2    1.85    0.69
   5  13  -2    1.84    0.84
   5 -13  -2    2.97    0.86
   5  13   2    1.86    0.80
  -5 -13   2    2.51    0.93
  -5  13  -2    2.28    0.83
   6  13  -2    9.58    1.48
  -6  13   2    7.95    1.23
   6 -13   2    9.10    1.27
  -6 -13  -2    8.49    1.31
   6  13   2    7.11    1.42
   6 -13  -2    5.40    1.08
  -6 -13   2    8.56    1.21
  -6  13  -2    7.98    1.43
  -7 -13  -2    9.92    1.41
  -7  13   2    6.45    1.32
   7 -13   2    7.10    1.33
   7  13  -2    9.90    1.45
  -7  13  -2    5.93    1.25
   7  13   2    7.74    1.45
   7 -13  -2    7.63    1.20
  -7 -13   2    6.96    1.27
   8  13  -2    0.06    0.69
   8 -13   2    0.33    0.57
  -8 -13  -2    0.25    0.58
  -8 -13   2    0.98    0.68
   8  13   2    1.29    0.81
  -8  13  -2    1.50    0.71
   8 -13  -2    1.00    0.71
   0  14   2    5.38    1.21
   0  14  -2    5.94    1.24
   1  14  -2    7.21    1.36
  -1  14   2    6.39    1.28
   1  14   2    6.99    1.36
  -1  14  -2    6.09    1.25
  -2  14   2   12.76    1.52
   2 -14   2   11.32    1.30
   2  14  -2    9.51    1.58
  -2  14  -2    9.39    1.41
   2  14   2   10.98    1.55
  -3  14   2   18.05    1.81
   3  14  -2   16.69    1.84
  -3 -14  -2   14.78    1.59
  -3  14  -2   17.10    1.85
   3  14   2   17.31    1.86
   4 -14   2    8.74    1.27
  -4  14   2   10.27    1.39
   4  14  -2    9.42    1.50
  -4 -14  -2   11.98    1.50
  -4  14  -2   10.49    1.45
   4  14   2   11.25    1.59
   4 -14  -2    8.47    1.51
  -5 -14  -2   14.09    1.67
  -5  14   2   12.50    1.53
   5  14  -2   14.62    1.84
   5 -14   2   12.06    1.50
   5 -14  -2   16.90    1.65
   5  14   2   14.81    1.82
  -5  14  -2   15.83    1.80
  -6  14   2    8.99    1.35
   6 -14   2   14.90    1.59
   6  14  -2    8.64    1.58
  -6 -14  -2   13.78    1.67
   6 -14  -2   13.68    1.55
   6  14   2    9.67    1.55
  -6  14  -2   12.52    1.59
   0  15   2    1.69    0.92
   0  15  -2    3.37    1.07
   1  15  -2   13.91    1.71
  -1  15   2   15.02    1.78
   1  15   2   16.49    1.89
  -1  15  -2   14.64    1.75
   2  15  -2    2.16    0.89
  -2  15   2    1.47    0.78
  -2  15  -2    2.18    0.91
   2  15   2    1.28    0.92
  -3  15   2    2.78    0.97
   3  15  -2    3.35    1.03
   3 -15   2    2.83    0.85
  -3  15  -2    4.14    1.12
   3  15   2    4.25    1.17
  -4  15   2    0.77    0.68
   4 -15   2    0.66    0.61
   4  15  -2    1.38    0.89
  -4  15  -2    1.63    0.85
   4  15   2    1.83    0.93
   0   0   3    0.25    0.15
   0   0  -3    0.22    0.17
   0   0  -3    0.05    0.16
   1   0   3   15.08    0.83
  -1   0  -3   14.18    0.86
   1   0  -3   17.67    0.92
  -1   0   3   17.10    0.92
   1   0  -3   17.43    0.75
  -2   0  -3    4.24    0.46
   2   0  -3    3.82    0.45
  -2   0   3    4.20    0.47
   2   0   3    3.43    0.34
   3   0   3    0.58    0.19
  -3   0   3    0.54    0.24
   3   0  -3    0.35    0.25
  -3   0  -3    0.54    0.27
   4   0   3  109.75    4.82
  -4   0  -3  116.65    4.83
   4   0  -3  111.13    4.78
   4   0  -3  115.35    4.40
   4   0   3  106.19    4.61
  -4   0   3  111.96    4.81
  -5   0  -3  102.71    4.54
   5   0  -3  100.06    4.13
   5   0   3  106.10    4.36
   5   0   3  102.21    4.54
   5   0  -3  102.29    4.50
  -5   0   3  103.66    4.55
  -6   0  -3   72.30    3.41
  -6   0   3   69.78    3.39
   6   0   3   72.28    3.20
   6   0  -3   72.55    3.00
   6   0  -3   65.97    3.31
   6   0   3   71.83    3.40
  -7   0  -3   26.58    1.78
  -7   0   3   25.65    1.68
   7   0   3   25.80    1.50
  -7   0  -3   27.24    1.69
   7   0  -3   24.72    1.62
   7   0   3   27.29    1.71
   7   0  -3   27.60    1.36
   8   0  -3   15.20    1.25
  -8   0   3   17.41    1.37
  -8   0  -3   18.70    1.37
   8   0   3   16.83    1.18
  -8   0  -3   17.19    1.24
   8   0  -3   15.76    1.01
   8   0   3   17.12    1.33
   9   0   3    0.64    0.34
   9   0  -3    1.10    0.46
   9   0   3    1.20    0.51
  -9   0   3    1.30    0.50
  -9   0  -3    1.75    0.50
  -9   0  -3    1.81    0.57
  10   0   3    1.53    0.59
 -10   0  -3    1.73    0.57
 -10   0   3    1.35    0.55
 -10   0  -3    1.61    0.52
  10   0   3    1.52    0.45
  10   0  -3    1.95    0.63
 -11   0   3    1.20    0.59
 -11   0  -3    2.38    0.63
  11   0  -3    1.31    0.58
  11   0   3    2.19    0.59
 -11   0  -3    1.01    0.54
  11   0   3    1.54    0.57
  12   0  -3   -0.03    0.42
 -12   0  -3    0.05    0.35
 -12   0   3    0.53    0.57
  12   0   3    0.62    0.45
 -13   0   3    1.43    0.64
  13   0   3    1.18    0.59
 -13   0  -3   -0.21    0.38
  13   0  -3    2.51    0.73
  14   0   3    7.53    1.99
  14   0  -3    8.74    1.24
 -14   0   3    6.61    1.30
   0  -1   3   88.76    3.65
   0   1  -3   91.73    3.73
   0  -1  -3   89.91    3.74
   0   1   3   89.05    3.66
  -1   1   3  115.21    4.58
   1   1  -3  105.43    4.73
  -1   1   3  113.48    4.77
  -1  -1  -3  117.74    4.63
   1   1  -3  115.33    4.60
  -1  -1  -3  117.48    4.75
   1  -1   3  115.93    4.61
   1  -1   3  119.96    4.73
  -1  -1  -3  119.72    4.75
  -1   1  -3  114.50    4.73
  -1  -1   3  113.84    4.71
   1  -1  -3  107.65    4.75
   1   1   3  118.30    4.76
  -1   1  -3  121.67    4.62
  -1   1  -3  118.82    4.73
   1  -1  -3  116.84    4.73
   2   1  -3   79.86    3.37
  -2   1   3   74.53    3.06
   2  -1   3   81.22    3.30
  -2  -1  -3   79.88    3.37
  -2   1   3   77.66    3.37
   2   1  -3   76.71    3.13
  -2  -1  -3   80.48    3.33
   2   1   3   78.24    3.38
   2  -1  -3   74.26    3.33
  -2  -1   3   78.01    3.34
  -2   1  -3   76.46    3.17
   2   1   3   79.45    3.17
  -2   1  -3   80.13    3.37
   3   1  -3   60.36    2.47
   3   1  -3   60.24    2.74
  -3   1   3   60.51    2.39
  -3  -1  -3   63.50    2.79
   3  -1   3   60.91    2.68
  -3   1   3   63.59    2.79
  -3  -1  -3   64.89    2.73
   3   1   3   58.56    2.78
  -3   1  -3   60.53    2.57
  -3  -1   3   57.13    2.74
   3  -1  -3   63.40    2.76
   3   1   3   58.52    2.54
  -3   1  -3   59.60    2.76
  -4   1   3   36.51    1.81
   4   1  -3   35.34    1.49
  -4   1   3   33.94    1.43
  -4  -1  -3   33.46    1.72
   4   1  -3   34.85    1.78
   4  -1   3   33.69    1.69
  -4  -1  -3   35.21    1.83
  -4   1  -3   34.21    1.80
   4  -1  -3   36.05    1.80
   4   1   3   36.47    1.87
  -4  -1   3   35.19    1.82
   4   1   3   30.45    1.55
  -4   1  -3   32.67    1.61
   5   1  -3   10.49    0.58
  -5   1   3    8.95    0.53
   5  -1   3    9.56    0.74
  -5   1   3    7.57    0.76
   5   1  -3   10.18    0.81
  -5  -1  -3    9.24    0.77
  -5  -1  -3   10.15    0.86
   5  -1  -3    8.61    0.80
   5   1   3    6.12    0.74
   5   1   3    8.75    0.63
  -5  -1   3   10.94    0.88
  -5   1  -3   10.06    0.84
  -5   1  -3    9.70    0.70
   5  -1  -3    8.65    0.53
  -6  -1  -3   48.15    2.36
   6  -1   3   48.00    2.30
  -6  -1  -3   46.75    2.43
  -6   1   3   45.69    2.02
   6   1  -3   44.80    2.34
   6   1  -3   47.29    2.07
  -6   1   3   44.94    2.40
   6  -1  -3   43.26    2.37
   6  -1  -3   44.64    2.02
  -6   1  -3   43.43    2.20
  -6  -1   3   46.36    2.44
   6   1   3   45.48    2.15
   6   1   3   47.16    2.44
  -6   1  -3   47.70    2.43
   7  -1   3   13.47    1.00
  -7  -1  -3   11.73    1.05
   7   1  -3   15.78    1.12
   7   1  -3   13.01    0.82
  -7   1   3   11.23    1.04
  -7   1   3   13.33    0.80
  -7  -1  -3   12.19    1.03
   7  -1  -3   12.17    0.79
  -7  -1   3   14.76    1.18
   7   1   3   12.67    1.09
  -7   1  -3   10.80    1.03
   7   1   3   13.82    0.92
   7  -1  -3   11.99    1.06
  -7   1  -3   12.30    0.94
  -8  -1  -3    5.93    0.77
   8  -1   3    5.03    0.73
   8   1  -3    6.38    0.58
  -8  -1  -3    5.53    0.76
   8  -1   3    5.78    0.69
  -8   1   3    7.34    0.84
   8   1  -3    7.74    0.83
   8  -1  -3    5.80    0.78
   8  -1  -3    6.27    0.57
   8   1   3    5.28    0.62
  -8   1  -3    6.09    0.79
   8   1   3    6.45    0.81
  -8  -1   3    6.23    0.83
  -9  -1  -3    6.17    0.84
   9   1  -3    3.64    0.74
   9  -1   3    5.10    0.69
   9  -1   3    4.51    0.75
  -9   1   3    5.14    0.80
  -9  -1  -3    5.05    0.78
   9   1   3    7.74    0.90
   9   1   3    5.53    0.67
  -9  -1   3    5.94    0.86
  -9   1  -3    5.56    0.80
   9  -1  -3    5.85    0.82
 -10  -1  -3    0.69    0.44
  10   1  -3    1.41    0.57
 -10   1   3    1.40    0.56
  10  -1   3    1.13    0.48
  10  -1   3    1.57    0.59
  10   1   3    1.14    0.51
  10   1   3    1.45    0.51
  10  -1  -3    1.44    0.55
 -10   1  -3    1.14    0.53
 -10  -1   3    1.34    0.58
 -11   1   3    3.02    0.78
  11  -1   3    3.01    0.77
  11   1  -3    2.81    0.72
 -11  -1  -3    2.83    0.74
  11  -1   3    4.18    0.76
  11  -1  -3    2.84    0.75
  11   1   3    3.14    0.75
 -11   1  -3    2.38    0.70
 -11  -1   3    2.58    0.77
 -12  -1  -3    2.46    0.74
  12  -1   3    4.32    0.93
  12  -1   3    4.64    0.87
  12   1  -3    2.13    0.69
 -12   1   3    2.81    0.85
  12  -1  -3    3.61    0.89
 -12   1  -3    3.05    0.94
 -12  -1   3    4.70    1.03
 -12   1  -3    3.61    0.85
  12   1   3    4.43    0.92
  13   1  -3    3.72    0.90
  13  -1   3    5.80    1.13
 -13   1   3    7.00    1.25
 -13  -1  -3    4.48    0.96
 -13   1  -3    5.31    1.10
 -13  -1   3    3.25    0.94
  13  -1  -3    4.31    0.99
  13   1   3    5.27    1.04
 -14  -1  -3    2.20    0.77
 -14   1   3    2.01    0.83
  14  -1  -3    3.51    0.94
  14   1   3    3.79    0.98
 -14  -1   3    2.35    0.94
   0  -2  -3   23.58    1.16
   0  -2   3   19.29    0.97
   0   2  -3   20.56    1.12
   0   2   3   21.49    1.06
   0  -2   3   20.71    1.13
   0   2  -3   20.58    1.08
  -1   2   3  216.73    8.53
  -1  -2  -3  212.05    8.69
   1   2  -3  212.23    8.66
  -1   2   3  217.91    8.70
  -1  -2  -3  215.57    8.47
   1  -2   3  213.10    8.66
   1  -2   3  216.37    8.44
   1  -2  -3  220.19    8.70
  -1  -2   3  219.81    8.60
   1  -2  -3  225.29    8.65
   1   2   3  217.63    8.68
  -1   2  -3  218.23    8.67
  -2  -2  -3   54.88    2.57
   2   2  -3   57.21    2.56
   2   2  -3   56.10    2.41
  -2   2   3   56.02    2.35
  -2   2   3   59.90    2.61
   2  -2   3   57.74    2.56
   2   2   3   59.40    2.31
   2  -2  -3   55.09    2.54
  -2   2  -3   56.25    2.58
  -2   2  -3   57.15    2.29
  -2  -2   3   55.34    2.54
   2   2   3   58.99    2.62
  -3  -2  -3   96.83    4.12
   3  -2   3   97.95    4.09
  -3   2   3   95.17    4.13
  -3   2   3   94.06    3.83
   3   2  -3   95.55    3.90
   3   2  -3   92.74    4.08
  -3   2  -3   93.03    4.13
   3  -2  -3   96.32    4.12
   3   2   3   96.17    3.81
  -3  -2   3   96.01    4.12
   3   2   3   97.01    4.18
  -3   2  -3   97.23    3.84
  -4  -2  -3    1.80    0.40
   4   2  -3    2.65    0.31
  -4   2   3    2.56    0.26
   4   2  -3    2.57    0.45
  -4   2   3    2.33    0.46
   4  -2   3    2.25    0.42
   4  -2  -3    1.49    0.39
   4   2   3    2.06    0.24
  -4  -2   3    1.69    0.44
   4   2   3    1.63    0.42
  -4   2  -3    1.97    0.45
  -4   2  -3    2.34    0.29
  -5   2   3    1.24    0.38
   5   2  -3    1.62    0.42
  -5  -2  -3    2.02    0.45
  -5   2   3    1.25    0.23
   5  -2   3    0.76    0.33
   5   2   3    1.07    0.23
   5  -2  -3    0.99    0.36
  -5   2  -3    1.01    0.37
   5   2   3    1.00    0.37
  -5   2  -3    0.94    0.26
  -5  -2   3    1.18    0.41
   6  -2   3   53.46    2.65
   6   2  -3   52.47    2.41
  -6  -2  -3   52.38    2.69
  -6   2   3   51.17    2.34
   6   2  -3   52.87    2.65
  -6   2   3   53.45    2.70
  -6   2  -3   57.04    2.75
   6   2   3   56.15    2.41
   6   2   3   56.61    2.78
  -6  -2   3   52.71    2.76
  -6   2  -3   53.39    2.47
   6  -2  -3   54.13    2.73
   7  -2   3   14.85    1.13
  -7  -2  -3   14.91    1.18
  -7   2   3   15.84    1.21
   7   2  -3   16.34    0.97
  -7   2   3   14.66    0.90
   7   2  -3   16.33    1.17
  -7   2  -3   15.34    1.20
   7   2   3   14.61    0.95
  -7  -2   3   16.50    1.28
   7  -2  -3   14.30    1.18
  -7   2  -3   15.40    1.02
   7   2   3   15.20    1.22
  -8  -2  -3   13.78    1.20
   8   2  -3   14.93    1.01
   8   2  -3   14.29    1.18
  -8   2   3   17.06    1.30
   8  -2   3   17.21    1.24
   8   2   3   15.31    1.02
  -8   2  -3   13.42    1.21
   8   2   3   17.71    1.35
  -8  -2   3   14.93    1.31
   8  -2  -3   15.05    0.97
   8  -2  -3   15.18    1.27
  -8   2  -3   15.01    1.08
  -9  -2  -3   11.04    1.10
  -9   2   3   10.85    1.10
   9   2  -3    9.62    1.00
   9  -2   3   11.94    1.08
  -9  -2   3   11.77    1.21
  -9   2  -3   10.36    1.12
  -9   2  -3   12.88    1.02
   9  -2  -3   11.14    1.12
   9   2   3   10.99    1.12
  10   2  -3   47.62    2.74
 -10  -2  -3   53.75    2.92
 -10   2   3   49.86    2.88
  10  -2   3   49.06    2.77
  10  -2   3   49.48    2.87
 -10   2  -3   48.04    2.62
  10  -2  -3   48.29    2.86
 -10  -2   3   49.77    2.97
  10   2   3   48.68    2.88
 -10   2  -3   48.64    2.86
  11  -2   3    2.15    0.67
 -11   2   3    2.79    0.77
 -11  -2  -3    3.58    0.85
  11  -2   3    3.48    0.76
  11   2  -3    3.40    0.76
 -11  -2   3    2.76    0.78
 -11   2  -3    2.51    0.60
  11   2   3    4.15    0.89
  11  -2  -3    2.27    0.71
 -11   2  -3    2.24    0.71
  12  -2   3    2.47    0.76
  12  -2   3    1.70    0.63
  12   2  -3    2.75    0.75
 -12   2   3    2.04    0.70
 -12  -2  -3    3.14    0.79
 -12   2  -3    1.35    0.63
 -12  -2   3    2.11    0.80
  12  -2  -3    2.51    0.76
  12   2   3    2.71    0.75
  13  -2   3    0.60    0.48
 -13   2   3    0.47    0.59
  13  -2   3    0.98    0.65
 -13  -2  -3    0.14    0.47
  13  -2  -3    0.43    0.58
 -13  -2   3    0.36    0.61
 -13   2  -3    0.53    0.58
  13   2   3    0.20    0.54
 -14  -2  -3    1.63    0.79
 -14   2   3    1.67    0.84
 -14  -2   3    1.77    0.80
  14   2   3    1.06    0.70
  14  -2  -3    0.67    0.52
   0  -3  -3   12.93    0.89
   0   3  -3   14.46    0.87
   0  -3   3   12.13    0.85
   0  -3   3   13.71    0.71
   0   3  -3   13.61    0.87
   0  -3  -3   14.28    0.75
   0   3   3   13.92    0.84
  -1  -3  -3    4.17    0.46
   1   3  -3    3.36    0.44
  -1   3   3    3.07    0.36
   1   3  -3    4.19    0.44
  -1  -3  -3    3.92    0.30
  -1   3   3    3.31    0.45
   1  -3   3    2.87    0.42
   1  -3   3    3.14    0.23
  -1  -3   3    3.94    0.47
  -1   3  -3    4.17    0.49
   1   3   3    3.10    0.44
   1  -3  -3    3.16    0.45
  -1  -3   3    3.03    0.35
  -2   3   3    2.77    0.47
  -2   3   3    4.05    0.39
  -2  -3  -3    3.88    0.22
   2  -3   3    3.43    0.47
   2   3  -3    3.84    0.46
  -2  -3  -3    4.28    0.52
   2  -3  -3    3.38    0.44
   2   3   3    4.42    0.53
   2   3   3    3.87    0.22
   2  -3  -3    3.83    0.49
  -2   3  -3    4.11    0.50
  -2  -3   3    3.59    0.44
   3   3  -3   23.71    1.31
   3  -3   3   23.28    1.33
   3   3  -3   23.01    1.20
  -3   3   3   24.46    1.35
  -3  -3  -3   21.13    1.34
  -3   3   3   23.70    1.15
  -3   3  -3   23.51    1.37
   3   3   3   25.21    1.41
  -3   3  -3   24.22    0.98
   3  -3  -3   24.17    1.34
  -3  -3   3   20.37    1.30
  -4   3   3    5.03    0.60
  -4  -3  -3    7.09    0.71
   4  -3   3    6.53    0.65
  -4   3   3    6.42    0.48
   4   3  -3    6.54    0.54
   4   3  -3    7.57    0.67
   4  -3  -3    4.81    0.60
  -4   3  -3    5.50    0.39
   4   3   3    6.03    0.34
  -4  -3   3    5.55    0.64
  -4   3  -3    6.36    0.67
   4   3   3    6.64    0.70
   5  -3   3   29.60    1.73
  -5   3   3   32.62    1.51
  -5   3   3   28.34    1.71
   5   3  -3   30.20    1.69
   5   3  -3   30.36    1.56
  -5  -3  -3   31.82    1.78
  -5   3  -3   30.88    1.45
   5   3   3   33.26    1.40
  -5  -3   3   31.36    1.81
  -5   3  -3   31.36    1.79
   5  -3  -3   27.53    1.72
   5   3   3   34.98    1.88
  -6  -3  -3   43.15    2.30
   6  -3   3   39.82    2.21
  -6   3   3   42.58    1.95
   6   3  -3   40.60    2.00
   6   3  -3   40.64    2.17
  -6   3   3   42.75    2.24
  -6  -3   3   40.65    2.31
   6   3   3   41.43    2.30
  -6   3  -3   42.28    2.26
  -6   3  -3   41.40    1.94
   6   3   3   41.56    1.86
   6  -3  -3   42.71    2.28
   7   3  -3    6.14    0.72
   7  -3   3    4.92    0.67
   7   3  -3    5.53    0.56
  -7   3   3    6.17    0.73
  -7   3   3    5.04    0.51
  -7  -3  -3    4.58    0.69
   7   3   3    5.03    0.73
  -7   3  -3    4.63    0.68
   7  -3  -3    4.22    0.67
  -7  -3   3    4.29    0.70
  -7   3  -3    5.89    0.55
   7   3   3    4.82    0.48
   8   3  -3    1.07    0.35
  -8  -3  -3    1.04    0.46
  -8   3   3    0.81    0.40
   8  -3   3    0.50    0.37
   8   3  -3    0.79    0.40
  -8  -3   3    0.89    0.48
  -8   3  -3    0.37    0.26
  -8   3  -3    0.60    0.39
   8  -3  -3    0.14    0.33
   8   3   3    0.49    0.38
   9  -3   3   32.07    2.07
  -9   3   3   33.78    2.11
   9   3  -3   33.40    2.08
   9   3  -3   34.02    2.06
  -9  -3  -3   33.50    2.14
  -9   3  -3   31.20    2.08
  -9   3  -3   33.27    1.86
  -9  -3   3   31.68    2.19
   9  -3  -3   36.36    2.22
   9   3   3   31.76    2.12
 -10  -3  -3    9.05    1.07
  10   3  -3    7.46    0.96
  10  -3   3    8.59    1.07
 -10   3   3    9.00    1.06
 -10   3  -3   10.93    1.15
  10   3   3   10.81    1.15
  10  -3  -3    9.55    1.12
 -10  -3   3    8.22    1.12
 -11   3   3    2.33    0.68
 -11  -3  -3    2.27    0.68
  11  -3   3    2.46    0.67
  11   3  -3    1.90    0.60
  11  -3   3    3.60    0.83
  11   3   3    3.78    0.85
  11  -3  -3    2.69    0.76
 -11  -3   3    1.32    0.64
 -11   3  -3    2.74    0.78
  12  -3   3   19.85    1.73
 -12   3   3   20.59    1.75
  12  -3   3   19.92    1.69
 -12  -3  -3   18.58    1.71
  12   3   3   19.14    1.75
 -12  -3   3   18.12    1.81
 -12   3  -3   19.28    1.73
  12  -3  -3   21.34    1.82
 -13   3   3    2.54    0.85
  13  -3   3    2.95    0.82
  13  -3   3    2.88    0.83
 -13  -3  -3    2.19    0.81
  13   3   3    1.14    0.63
  13  -3  -3    2.23    0.81
 -13  -3   3    4.79    1.15
 -14  -3  -3    3.50    1.00
  14  -3   3    4.73    1.07
 -14   3   3    3.09    0.93
  14  -3  -3    3.26    0.97
 -14  -3   3    5.57    1.22
  14   3   3    2.73    0.87
   0  -4   3   20.11    1.16
   0  -4   3   20.80    0.98
   0  -4  -3   18.85    1.18
   0  -4  -3   19.57    0.99
   0   4  -3   17.09    1.12
   0   4   3   20.12    1.14
  -1  -4  -3   37.29    1.64
   1  -4   3   39.92    1.60
  -1   4   3   35.24    1.81
   1   4  -3   39.24    1.90
   1   4  -3   39.05    1.90
  -1  -4  -3   36.14    1.93
   1  -4   3   38.07    1.92
  -1   4  -3   37.91    1.92
   1   4   3   36.66    1.91
  -1  -4   3   39.69    1.79
   1  -4  -3   37.10    1.91
  -1  -4   3   42.58    1.93
  -2  -4  -3    8.79    0.41
   2   4  -3    9.65    0.71
   2   4  -3   10.93    0.75
   2  -4   3    9.53    0.75
  -2   4   3    7.50    0.63
  -2  -4  -3    7.69    0.74
  -2   4   3    8.12    0.72
   2  -4  -3    8.54    0.72
   2   4   3    8.27    0.75
   2  -4  -3    9.41    0.71
  -2  -4   3    9.73    0.71
  -2  -4   3    9.42    0.72
  -2   4  -3    9.90    0.80
  -3   4   3    4.94    0.60
  -3   4   3    4.35    0.48
   3  -4   3    5.77    0.62
  -3  -4  -3    5.02    0.63
   3   4  -3    4.89    0.56
   3   4   3    5.46    0.63
  -3   4  -3    4.82    0.58
   3  -4  -3    5.93    0.61
  -3  -4   3    6.20    0.64
  -4   4   3   38.49    1.84
   4   4  -3   35.84    2.11
   4   4  -3   39.10    1.97
  -4  -4  -3   40.17    2.13
   4  -4   3   34.29    2.01
  -4   4   3   40.72    2.04
  -4   4  -3   41.29    1.61
  -4   4  -3   39.13    2.09
   4  -4  -3   37.49    2.04
  -4  -4   3   40.10    2.09
   4   4   3   40.97    2.14
   5   4  -3    3.07    0.54
  -5   4   3    3.48    0.53
  -5  -4  -3    3.89    0.56
  -5   4   3    4.12    0.45
   5  -4   3    2.32    0.53
   5   4  -3    2.68    0.51
  -5  -4   3    3.82    0.59
  -5   4  -3    2.89    0.30
   5   4   3    3.16    0.23
   5   4   3    3.76    0.59
   5  -4  -3    4.16    0.60
  -5   4  -3    2.19    0.52
   6   4  -3    0.34    0.25
  -6  -4  -3    0.45    0.30
   6  -4   3    0.16    0.29
  -6   4   3    0.23    0.27
   6   4  -3    0.11    0.22
  -6   4   3    0.81    0.27
  -6   4  -3    0.52    0.20
  -6  -4   3    0.31    0.35
   6   4   3    0.52    0.36
   6  -4  -3    0.56    0.31
  -6   4  -3    0.61    0.36
   7   4  -3    0.13    0.23
   7   4  -3    0.26    0.25
  -7   4   3   -0.03    0.24
  -7   4   3    0.31    0.25
  -7  -4  -3    0.18    0.30
   7  -4   3   -0.29    0.25
  -7  -4   3   -0.09    0.29
   7  -4  -3    0.21    0.30
   7   4   3   -0.07    0.29
  -7   4  -3    0.50    0.25
  -7   4  -3    0.22    0.30
   8   4  -3   23.57    1.51
   8   4  -3   22.45    1.41
   8  -4   3   22.27    1.60
  -8   4   3   22.29    1.56
  -8  -4  -3   20.32    1.61
   8   4   3   24.84    1.71
   8  -4  -3   19.89    1.58
  -8   4  -3   24.76    1.68
  -8   4  -3   21.61    1.74
  -8  -4   3   22.50    1.69
  -9  -4  -3   17.67    1.46
   9   4  -3   16.63    1.17
   9  -4   3   16.13    1.37
   9   4  -3   13.01    1.17
  -9   4   3   14.26    1.26
   9  -4  -3   13.89    1.32
   9   4   3   15.07    1.39
  -9   4  -3   13.67    1.28
  -9  -4   3   12.21    1.31
  10   4  -3   23.57    1.68
 -10  -4  -3   24.85    1.88
 -10   4   3   26.07    1.82
  10  -4   3   22.18    1.76
 -10  -4   3   20.82    1.84
 -10   4  -3   22.38    1.75
  10  -4  -3   24.53    1.89
  10   4   3   23.87    1.85
 -11  -4  -3    0.64    0.50
  11  -4   3    0.68    0.52
 -11   4   3    0.53    0.43
 -11   4  -3    0.20    0.41
  11  -4  -3    1.13    0.58
 -11  -4   3    0.68    0.55
  11   4   3    0.80    0.51
 -12   4   3    3.62    0.87
 -12  -4  -3    3.87    0.94
  12  -4   3    4.89    0.98
 -12  -4   3    3.36    0.96
  12   4   3    2.79    0.81
 -12   4  -3    3.66    0.90
  12  -4  -3    3.70    0.92
 -13  -4  -3   -0.27    0.43
  13  -4   3   -0.02    0.48
  13  -4   3   -0.15    0.48
 -13   4   3    0.13    0.55
 -13  -4   3    0.17    0.61
  13   4   3   -0.30    0.49
  13  -4  -3   -0.07    0.45
  14  -4   3    1.31    0.67
 -14  -4  -3    1.18    0.72
  14  -4  -3    1.04    0.71
  14   4   3    2.11    0.80
 -14  -4   3    0.96    0.76
   0  -5   3   52.70    2.47
   0  -5  -3   51.53    2.53
   0   5   3   52.14    2.49
   0  -5  -3   47.64    2.26
   0  -5   3   54.19    2.27
   0   5  -3   52.97    2.54
  -1   5   3    1.61    0.38
  -1  -5  -3    2.05    0.47
   1  -5   3    2.75    0.48
   1  -5   3    2.05    0.24
   1   5  -3    1.91    0.42
  -1  -5  -3    1.64    0.25
  -1  -5   3    2.04    0.42
  -1   5  -3    2.93    0.52
   1   5   3    0.77    0.33
   1  -5  -3    0.90    0.40
   1  -5  -3    1.20    0.38
  -1  -5   3    1.97    0.36
   2  -5   3   66.01    3.03
  -2   5   3   62.00    2.96
   2   5  -3   62.42    2.91
  -2  -5  -3   66.05    3.06
   2   5  -3   65.97    2.96
  -2  -5  -3   66.66    2.55
  -2   5   3   62.09    2.88
   2   5   3   61.78    3.01
  -2  -5   3   61.86    2.89
   2  -5  -3   61.82    2.95
  -2  -5   3   59.06    2.89
  -2   5  -3   65.35    3.03
   2  -5  -3   62.95    2.88
   3   5  -3    4.12    0.52
  -3   5   3    6.03    0.60
   3   5  -3    5.90    0.67
  -3   5   3    6.15    0.63
   3  -5   3    4.66    0.61
  -3  -5  -3    5.76    0.67
   3  -5  -3    5.16    0.59
   3   5   3    5.02    0.66
  -3   5  -3    5.59    0.67
  -3  -5   3    5.96    0.63
  -3  -5   3    5.68    0.66
   3  -5  -3    6.83    0.66
  -4   5   3    5.61    0.64
   4   5  -3    7.03    0.66
   4  -5   3    5.32    0.67
  -4   5   3    5.42    0.56
  -4  -5  -3    5.59    0.71
   4   5   3    5.68    0.71
   4  -5  -3    7.02    0.72
  -4  -5   3    6.04    0.69
  -4   5  -3    6.99    0.76
   5   5  -3    3.00    0.51
  -5   5   3    1.58    0.45
  -5  -5  -3    1.68    0.48
  -5   5   3    1.34    0.35
   5  -5   3    1.05    0.41
  -5   5  -3    1.52    0.20
   5   5   3    1.23    0.48
  -5   5  -3    1.16    0.43
   5  -5  -3    2.49    0.54
  -5  -5   3    2.79    0.58
  -6  -5  -3   31.13    1.92
   6  -5   3   27.73    1.82
   6   5  -3   30.04    1.87
  -6   5   3   32.30    1.80
  -6   5   3   28.22    1.59
   6   5  -3   31.86    1.73
   6   5   3   29.55    1.90
  -6   5  -3   28.43    1.84
  -6   5  -3   29.51    1.62
  -6  -5   3   29.31    1.89
   6  -5  -3   27.83    1.83
   7  -5   3   10.17    1.02
  -7  -5  -3   10.22    1.05
  -7   5   3    8.20    0.87
   7   5  -3   10.71    0.93
  -7   5   3    9.05    0.80
   7   5  -3   13.06    0.99
  -7  -5   3    9.71    1.06
   7   5   3    9.90    1.02
   7  -5  -3    8.50    0.98
  -7   5  -3   10.45    1.03
   8   5  -3   13.16    1.08
  -8  -5  -3   13.51    1.26
  -8   5   3   14.39    1.18
   8   5  -3   13.78    1.14
   8  -5   3   12.25    1.18
   8  -5  -3   10.32    1.14
  -8  -5   3   11.60    1.24
  -8   5  -3   11.24    1.14
   8   5   3   12.34    1.19
   9   5  -3    2.25    0.57
  -9   5   3    3.36    0.73
   9  -5   3    2.17    0.67
  -9  -5  -3    3.75    0.82
   9   5  -3    3.07    0.64
   9  -5  -3    3.78    0.79
  -9   5  -3    3.36    0.76
   9   5   3    5.51    0.98
  -9  -5   3    3.15    0.81
  10  -5   3    6.90    0.98
 -10  -5  -3    6.80    1.00
 -10   5   3    5.40    0.87
  10  -5  -3    5.48    1.01
  10   5   3    5.32    1.00
 -10   5  -3    3.03    0.78
 -10  -5   3    6.72    1.02
  11  -5   3    3.51    0.88
 -11  -5  -3    1.38    0.65
 -11   5   3    1.82    0.63
 -11  -5   3    2.20    0.75
  11  -5  -3    1.58    0.69
 -11   5  -3    2.22    0.74
  11   5   3    1.90    0.67
 -12   5   3    5.84    1.07
  12  -5   3    7.13    1.10
 -12  -5  -3    6.51    1.21
 -12   5  -3    7.36    1.18
  12  -5  -3    5.82    1.17
 -12  -5   3    6.41    1.26
  12   5   3    5.52    1.08
  13  -5   3    4.07    1.00
 -13  -5  -3    3.47    0.98
 -13  -5   3    3.82    1.09
  13  -5  -3    3.10    0.97
  13   5   3    3.13    0.97
   0   6  -3   19.85    1.30
   0  -6  -3   19.62    1.29
   0  -6  -3   20.20    1.07
   0  -6   3   18.66    1.21
   0   6   3   19.60    1.30
   0  -6   3   17.08    1.02
  -1  -6  -3   59.26    2.59
   1  -6   3   61.36    2.58
  -1  -6  -3   61.70    2.97
   1   6  -3   61.52    2.95
  -1   6   3   61.39    2.92
   1  -6   3   62.23    2.92
   1  -6  -3   58.76    2.90
  -1  -6   3   60.02    2.75
   1  -6  -3   59.89    2.76
  -1   6  -3   62.46    2.99
   1   6   3   64.11    3.00
  -1  -6   3   60.50    2.86
   2  -6   3   25.81    1.12
   2   6  -3   27.61    1.60
  -2  -6  -3   27.90    1.64
   2   6  -3   25.52    1.49
  -2  -6  -3   26.99    1.16
  -2   6   3   26.75    1.52
  -2   6   3   28.58    1.57
   2  -6   3   26.37    1.57
  -2  -6   3   25.22    1.45
  -2   6  -3   24.76    1.58
  -2  -6   3   25.62    1.47
   2   6   3   25.37    1.60
   2  -6  -3   23.57    1.43
   2  -6  -3   24.28    1.50
  -3  -6  -3   35.18    2.09
   3  -6   3   35.97    2.06
   3   6  -3   38.45    2.08
  -3   6   3   38.23    1.98
   3   6  -3   37.98    1.96
  -3   6   3   35.07    1.98
   3  -6  -3   38.38    2.01
  -3  -6   3   38.29    2.03
  -3   6  -3   36.16    2.10
   3   6   3   40.12    2.16
   3  -6  -3   39.56    2.03
   4   6  -3   17.84    1.21
  -4   6   3   18.53    1.18
   4  -6   3   16.24    1.24
   4   6  -3   18.18    1.17
  -4   6   3   16.47    1.17
  -4  -6  -3   14.62    1.25
  -4  -6   3   16.80    1.24
   4   6   3   18.36    1.34
   4  -6  -3   18.39    1.26
  -4   6  -3   18.25    1.30
   5  -6   3   51.28    2.78
  -5   6   3   53.80    2.55
  -5  -6  -3   47.02    2.75
   5   6  -3   52.17    2.54
   5   6  -3   55.30    2.66
  -5  -6   3   49.82    2.74
   5  -6  -3   55.74    2.77
   5   6   3   49.07    2.76
  -5   6  -3   52.18    2.77
   6   6  -3    1.84    0.45
  -6   6   3    2.30    0.49
  -6  -6  -3    1.34    0.48
   6  -6   3    1.84    0.57
  -6  -6   3    1.18    0.51
  -6   6  -3    1.56    0.53
   6   6   3    1.84    0.52
   6  -6  -3    2.78    0.62
   7   6  -3   92.35    4.06
   7  -6   3   86.49    4.32
  -7   6   3   89.02    4.01
  -7  -6  -3   85.25    4.35
  -7  -6   3   84.95    4.36
   7   6   3   85.01    4.34
  -7   6  -3   88.68    4.32
   7  -6  -3   89.08    4.34
  -8  -6  -3   10.00    1.14
   8   6  -3   12.22    1.24
   8   6  -3   10.66    0.97
   8  -6   3   12.52    1.21
  -8   6  -3   11.65    1.17
  -8  -6   3    9.92    1.17
   8   6   3   10.52    1.16
   8  -6  -3    9.29    1.14
   9  -6   3   11.05    1.20
   9   6  -3   10.52    1.06
  -9  -6  -3    7.98    1.09
   9   6   3    9.48    1.14
   9  -6  -3   11.87    1.25
  -9   6  -3    9.36    1.15
  -9  -6   3    8.70    1.16
 -10  -6  -3    0.40    0.50
  10  -6   3    0.97    0.53
 -10   6  -3    1.39    0.61
  10  -6  -3    3.57    0.89
 -10  -6   3    0.92    0.62
  10   6   3    1.74    0.63
 -11  -6  -3    7.36    1.16
  11  -6   3    7.24    1.26
 -11   6  -3    7.25    1.14
  11  -6  -3    5.33    1.09
  11   6   3    5.80    1.10
 -11  -6   3    6.19    1.26
 -12  -6  -3    4.10    1.00
  12  -6   3    3.12    0.92
 -12   6  -3    2.58    0.80
  12   6   3    3.86    0.95
  12  -6  -3    4.86    1.11
 -12  -6   3    3.42    1.03
  13  -6   3    0.06    0.48
 -13  -6  -3    0.36    0.55
  13   6   3    0.29    0.51
 -13  -6   3    1.50    0.77
  13  -6  -3    1.33    0.75
   0  -7  -3   15.68    1.20
   0   7   3   16.26    1.23
   0  -7  -3   17.88    1.03
   0   7  -3   17.25    1.27
   0  -7   3   17.65    1.02
   0  -7   3   16.73    1.17
  -1   7   3   13.96    1.08
   1  -7   3   13.28    0.79
  -1  -7  -3   14.23    1.10
   1   7  -3   13.83    1.12
  -1  -7  -3   13.03    0.79
   1  -7   3   12.65    1.02
  -1   7  -3   12.92    1.09
   1   7   3   13.66    1.11
   1  -7  -3   14.06    0.94
  -1  -7   3   13.41    0.99
   1  -7  -3   14.20    1.05
  -1  -7   3   12.66    0.91
  -2   7   3   27.82    1.62
   2  -7   3   25.15    1.27
   2  -7   3   26.48    1.64
   2   7  -3   24.57    1.63
  -2  -7  -3   26.93    1.24
  -2  -7  -3   26.39    1.70
  -2   7   3   27.52    1.65
   2  -7  -3   28.69    1.64
   2   7   3   27.12    1.72
  -2  -7   3   27.22    1.55
  -2   7  -3   27.68    1.74
  -2  -7   3   27.78    1.61
   3   7  -3   47.51    2.31
  -3  -7  -3   45.48    2.49
   3   7  -3   44.00    2.40
   3  -7   3   47.08    2.45
  -3   7   3   44.70    2.38
  -3   7   3   45.98    2.36
   3  -7  -3   45.62    2.35
  -3  -7   3   44.30    2.35
  -3   7  -3   39.81    2.40
   3  -7  -3   46.03    2.35
   3   7   3   42.98    2.46
   4  -7   3   21.37    1.53
   4   7  -3   23.06    1.52
  -4   7   3   23.59    1.47
   4   7  -3   22.01    1.38
  -4  -7  -3   22.56    1.59
   4   7   3   21.11    1.58
  -4  -7   3   24.71    1.43
  -4   7  -3   22.19    1.59
   4  -7  -3   22.33    1.50
  -4  -7   3   24.70    1.57
   5  -7   3   39.24    2.30
  -5  -7  -3   34.54    2.26
   5   7  -3   40.05    2.23
   5   7  -3   41.54    2.08
  -5   7   3   39.33    2.10
  -5   7  -3   39.14    2.30
  -5  -7   3   39.24    2.07
   5  -7  -3   35.83    2.20
   5   7   3   38.75    2.33
  -5  -7   3   38.78    2.26
  -6  -7  -3    0.71    0.46
  -6   7   3    1.51    0.46
   6   7  -3    1.84    0.44
   6  -7   3    1.42    0.53
   6   7  -3    2.72    0.65
   6  -7  -3    1.44    0.53
  -6  -7   3    1.76    0.58
   6   7   3    1.24    0.51
  -6   7  -3    1.88    0.59
   7   7  -3   14.28    1.27
   7  -7   3   13.48    1.31
  -7   7   3   15.92    1.18
  -7  -7  -3   13.56    1.33
  -7  -7   3   13.45    1.32
   7  -7  -3   17.47    1.42
   7   7   3   13.48    1.31
  -7   7  -3   13.66    1.32
   8  -7   3    1.96    0.67
  -8  -7  -3    3.14    0.81
  -8   7  -3    2.92    0.75
   8   7   3    2.13    0.67
  -8  -7   3    2.21    0.69
   8  -7  -3    2.64    0.72
   9  -7   3    6.69    1.01
  -9  -7  -3    8.29    1.11
   9  -7  -3    5.73    1.07
  -9  -7   3    6.91    1.07
   9   7   3    7.55    1.10
  -9   7  -3    5.78    1.06
  10  -7   3   10.85    1.34
 -10  -7  -3   10.83    1.36
  10  -7  -3   14.35    1.49
  10   7   3   15.28    1.48
 -10  -7   3   12.22    1.44
 -10   7  -3   11.15    1.32
  11  -7   3    1.56    0.66
 -11  -7  -3    0.81    0.62
  11   7   3    0.92    0.57
  11  -7  -3    0.71    0.58
 -11   7  -3    0.03    0.43
 -11  -7   3    1.11    0.66
  12  -7   3    2.70    0.90
 -12  -7  -3    4.70    1.09
 -12   7  -3    5.77    1.17
  12  -7  -3    4.43    1.08
 -12  -7   3    3.20    1.00
  12   7   3    4.54    1.02
  13  -7   3    5.97    1.28
 -13  -7  -3    6.96    1.42
 -13  -7   3    6.56    1.41
  13  -7  -3    5.33    1.23
  13   7   3    6.56    1.29
   0  -8   3   10.87    0.95
   0   8   3   12.12    1.08
   0  -8   3   12.03    0.86
   0  -8  -3   13.75    1.11
   0   8  -3   10.45    1.05
   0  -8  -3   13.24    0.87
  -1  -8  -3   65.37    3.04
   1   8  -3   70.57    3.50
  -1   8   3   64.21    3.41
  -1  -8  -3   69.60    3.48
   1  -8   3   71.98    3.42
  -1  -8   3   68.80    3.32
  -1   8  -3   71.76    3.54
   1  -8  -3   69.26    3.40
   1   8   3   76.60    3.57
   1  -8  -3   75.37    3.27
  -1  -8   3   72.06    3.24
  -2  -8  -3    2.47    0.41
   2  -8   3    1.78    0.51
  -2   8   3    2.43    0.62
  -2  -8  -3    2.47    0.58
   2   8  -3    2.84    0.64
  -2   8  -3    3.27    0.69
  -2  -8   3    2.37    0.52
   2  -8  -3    1.39    0.42
   2   8   3    1.97    0.57
   3   8  -3    7.70    0.92
  -3  -8  -3    5.48    0.79
  -3   8   3    8.14    0.84
   3  -8   3    7.07    0.82
  -3  -8   3    6.05    0.72
  -3   8  -3    6.50    0.83
   3  -8  -3    5.82    0.73
   3  -8  -3    6.68    0.75
   3   8   3    6.62    0.85
   4   8  -3    2.24    0.59
   4  -8   3    2.02    0.56
  -4  -8  -3    2.73    0.67
  -4   8   3    1.76    0.49
   4  -8  -3    2.20    0.54
  -4  -8   3    2.07    0.46
  -4   8  -3    1.37    0.52
   4  -8  -3    2.61    0.60
  -4  -8   3    1.82    0.52
   4   8   3    2.37    0.60
  -5   8   3   16.09    1.25
   5   8  -3   17.63    1.20
  -5  -8  -3   17.92    1.46
   5  -8   3   17.78    1.42
   5   8  -3   16.93    1.34
  -5  -8   3   16.46    1.16
   5  -8  -3   14.77    1.29
  -5  -8   3   17.53    1.37
  -5   8  -3   15.78    1.36
   5   8   3   16.26    1.41
  -6   8   3   10.92    1.07
   6   8  -3   14.52    1.30
  -6  -8  -3   13.69    1.32
  -6   8   3   14.17    1.32
   6  -8   3   15.43    1.35
   6   8   3   13.24    1.30
   6  -8  -3   14.19    1.27
  -6  -8   3   12.48    1.23
  -6  -8   3   13.50    1.05
  -6   8  -3   14.63    1.31
   7  -8   3    6.55    0.97
  -7   8   3    7.28    0.87
   7   8  -3    5.08    0.92
  -7  -8  -3    9.58    1.13
  -7   8   3    7.67    0.88
  -7  -8   3    6.62    1.01
  -7   8  -3    6.45    0.94
   7   8   3    8.65    1.08
   7  -8  -3    7.63    0.99
  -8   8   3    7.90    0.91
   8  -8   3    5.97    1.08
  -8  -8  -3    5.77    1.12
   8   8  -3    6.61    1.08
   8  -8  -3    4.95    0.98
  -8   8  -3    7.01    1.02
   8   8   3    5.82    1.08
  -8  -8   3    6.53    1.15
   9  -8   3    0.01    0.44
  -9  -8  -3    0.06    0.45
   9  -8  -3   -0.03    0.41
   9   8   3   -0.11    0.46
  -9   8  -3    0.61    0.54
  -9  -8   3   -0.42    0.36
  10  -8   3    1.04    0.59
 -10  -8  -3    0.51    0.54
  10  -8  -3   -0.30    0.43
 -10  -8   3    1.29    0.72
  10   8   3    0.91    0.59
 -10   8  -3    0.37    0.51
 -11  -8  -3    2.79    0.94
  11  -8   3    3.43    0.96
  11   8   3    2.77    0.86
  11  -8  -3    2.39    0.85
 -11   8  -3    2.93    0.87
 -11  -8   3    3.03    0.92
 -12  -8  -3    0.80    0.68
  12  -8   3    1.73    0.85
 -12   8  -3   -0.03    0.55
  12  -8  -3    0.63    0.69
 -12  -8   3    0.90    0.69
  12   8   3    2.28    0.82
   0  -9  -3   28.64    1.58
   0   9   3   29.89    1.93
   0  -9   3   27.05    1.74
   0  -9  -3   31.25    1.91
   0   9  -3   28.72    1.93
   1   9  -3    2.72    0.68
  -1  -9  -3    2.22    0.58
  -1  -9  -3    3.87    0.47
   1  -9   3    3.56    0.68
  -1   9   3    3.53    0.71
  -1  -9   3    3.93    0.57
  -1  -9   3    4.12    0.60
  -1   9  -3    3.92    0.77
   1   9   3    5.00    0.76
   1  -9  -3    4.37    0.64
   1  -9  -3    4.15    0.57
   2  -9   3    2.73    0.61
  -2   9   3    2.39    0.64
  -2  -9  -3    3.15    0.70
   2   9  -3    3.12    0.73
   2   9   3    4.55    0.73
  -2  -9   3    3.29    0.60
  -2   9  -3    2.70    0.65
   2  -9  -3    2.41    0.57
   3  -9   3   26.27    1.75
  -3  -9  -3   23.47    1.74
   3   9  -3   25.68    1.79
  -3   9   3   26.31    1.74
   3  -9  -3   22.94    1.58
  -3  -9   3   26.75    1.58
   3   9   3   24.71    1.79
  -3   9  -3   24.46    1.77
   3  -9  -3   22.79    1.57
  -3  -9   3   24.99    1.63
   4   9  -3    4.14    0.91
   4  -9   3    4.07    0.78
  -4   9   3    1.98    0.58
  -4  -9  -3    2.86    0.71
   4  -9  -3    1.93    0.57
   4  -9  -3    2.64    0.58
  -4  -9   3    2.43    0.62
  -4  -9   3    1.71    0.45
  -4   9  -3    2.31    0.67
   4   9   3    2.22    0.69
  -5  -9  -3    3.13    0.77
   5   9  -3    2.36    0.67
   5  -9   3    1.53    0.53
  -5   9   3    1.92    0.54
  -5   9   3    3.26    0.70
  -5   9  -3    2.52    0.66
   5   9   3    3.92    0.84
  -5  -9   3    2.59    0.55
   5  -9  -3    1.79    0.60
  -5  -9   3    3.17    0.71
  -6  -9  -3    2.48    0.74
   6   9  -3    3.95    0.87
  -6   9   3    2.38    0.61
  -6   9   3    3.38    0.70
   6  -9   3    3.37    0.79
   6   9   3    2.23    0.71
  -6  -9   3    2.70    0.69
   6  -9  -3    2.93    0.75
  -6   9  -3    3.06    0.77
   7  -9   3    9.87    1.18
   7   9  -3   11.66    1.27
  -7  -9  -3    7.96    1.13
  -7  -9   3   10.54    1.21
  -7   9  -3    8.82    1.14
   7  -9  -3    9.41    1.13
   7   9   3    9.58    1.20
   8   9  -3    5.40    0.99
  -8  -9  -3    5.79    1.14
   8  -9   3    5.54    1.07
  -8   9  -3    5.30    1.06
   8   9   3    3.27    0.90
  -8  -9   3    4.99    1.04
   8  -9  -3    5.80    1.05
   9  -9   3    6.96    1.25
   9   9  -3    8.11    1.15
  -9  -9  -3    6.12    1.23
  -9  -9   3    6.16    1.23
   9  -9  -3    9.69    1.25
  -9   9  -3   10.52    1.32
   9   9   3    9.11    1.23
  10  -9   3    2.10    0.85
 -10  -9  -3    0.71    0.64
  10   9   3    1.58    0.71
 -10  -9   3    2.04    0.83
 -10   9  -3    2.62    0.85
  10  -9  -3    0.08    0.52
  11  -9   3    0.29    0.53
 -11  -9  -3    0.93    0.73
 -11   9  -3    0.43    0.56
  11  -9  -3    1.25    0.70
  11   9   3    0.40    0.62
 -11  -9   3    0.38    0.63
   0  10   3    7.27    0.99
   0  10  -3    6.92    0.96
   0 -10   3    7.62    0.84
   0 -10  -3    8.02    0.74
   0 -10  -3    7.98    0.98
   1  10  -3    2.27    0.68
  -1 -10  -3    1.95    0.59
  -1  10   3    2.71    0.73
   1 -10   3    1.34    0.50
  -1 -10   3    1.69    0.48
  -1  10  -3    3.86    0.81
   1 -10  -3    1.38    0.43
   1 -10  -3    1.49    0.49
   1  10   3    2.97    0.76
  -2 -10  -3    1.83    0.59
   2  10  -3    2.31    0.69
   2 -10   3    2.36    0.64
  -2  10   3    2.34    0.66
  -2  10  -3    2.01    0.65
   2  10   3    2.83    0.73
   2 -10  -3    1.21    0.48
  -2 -10   3    1.92    0.55
   3 -10   3    6.21    0.85
  -3  10   3    5.54    0.87
   3  10  -3    5.94    0.93
  -3 -10  -3    3.81    0.83
  -3 -10   3    4.41    0.69
  -3  10  -3    6.40    0.93
   3  10   3    4.95    0.96
   3 -10  -3    4.91    0.71
  -3 -10   3    6.08    0.74
   3 -10  -3    5.84    0.78
   4 -10   3   16.80    1.43
  -4 -10  -3   13.99    1.38
  -4  10   3   15.43    1.26
  -4  10   3   14.19    1.35
   4  10  -3   14.74    1.46
   4 -10  -3   17.40    1.34
  -4 -10   3   15.67    1.18
  -4  10  -3   16.61    1.48
   4  10   3   16.68    1.54
  -4 -10   3   12.75    1.22
   4 -10  -3   16.63    1.34
   5  10  -3    0.02    0.46
  -5  10   3   -0.07    0.31
  -5 -10  -3    0.12    0.35
   5 -10   3    0.45    0.42
  -5  10   3    0.39    0.35
  -5  10  -3    0.68    0.50
   5 -10  -3    0.17    0.36
  -5 -10   3    1.26    0.53
   5  10   3    0.33    0.44
  -6  10   3    1.22    0.51
   6  10  -3    2.54    1.01
  -6 -10  -3    1.60    0.64
   6 -10   3    1.55    0.62
   6  10   3    0.84    0.67
  -6 -10   3    0.44    0.42
   6 -10  -3    1.61    0.60
  -6  10  -3    0.90    0.59
  -7 -10  -3    1.14    0.61
   7  10  -3    1.05    0.62
   7 -10   3    1.67    0.60
  -7  10  -3    1.35    0.63
   7  10   3    0.93    0.58
  -7 -10   3    1.11    0.58
   7 -10  -3    2.41    0.72
  -8 -10  -3    1.13    0.65
   8  10  -3    0.84    0.63
   8 -10   3    0.91    0.60
   8 -10  -3    0.66    0.55
   8  10   3    1.01    0.64
  -8  10  -3    0.59    0.59
  -8 -10   3    0.64    0.56
   9 -10   3    3.36    0.96
  -9 -10  -3    8.16    1.28
   9  10  -3    4.31    1.00
  -9  10  -3    7.01    1.28
   9  10   3    6.35    1.23
  -9 -10   3    8.26    1.31
   9 -10  -3    5.16    1.11
  10 -10   3    2.35    0.90
 -10 -10  -3    0.85    0.73
  10  10   3    2.27    0.85
  10 -10  -3    3.65    1.02
 -10  10  -3    1.89    0.78
 -10 -10   3    1.45    0.79
 -11 -10  -3    6.92    1.45
  11 -10   3    7.09    1.38
  11  10   3    4.53    1.13
 -11  10  -3    3.38    0.99
  11 -10  -3    5.73    1.29
 -11 -10   3    5.02    1.23
   0  11   3   -0.60    0.34
   0 -11  -3    0.10    0.32
   0  11  -3   -0.35    0.33
   0 -11   3   -0.04    0.34
  -1  11   3    0.74    0.55
   1 -11   3    1.75    0.54
   1  11  -3    1.91    0.67
  -1 -11  -3    0.85    0.52
  -1  11  -3    1.50    0.62
  -1 -11   3    1.79    0.53
   1 -11  -3    2.08    0.52
   1 -11  -3    1.42    0.53
   1  11   3    1.83    0.67
  -2 -11  -3    0.24    0.39
   2 -11   3   -0.08    0.33
  -2  11   3   -0.07    0.45
   2  11  -3    0.52    0.47
   2  11   3    0.21    0.41
  -2  11  -3    0.34    0.46
   2 -11  -3   -0.22    0.29
  -3  11   3   10.35    1.14
   3  11  -3    8.18    1.20
  -3 -11  -3    6.53    0.98
   3 -11   3    9.36    1.10
   3 -11  -3    6.58    0.84
  -3  11  -3    8.38    1.11
  -3 -11   3    7.27    0.94
   3  11   3    9.28    1.17
   3 -11  -3    7.41    0.90
  -3 -11   3    7.02    0.84
  -4  11   3    5.96    0.92
   4 -11   3    4.65    0.90
  -4 -11  -3    6.51    1.14
  -4  11   3    5.14    1.00
   4  11  -3    6.57    1.24
  -4 -11   3    6.52    0.88
   4  11   3    7.23    1.16
  -4  11  -3    7.46    1.06
   4 -11  -3    7.19    0.94
   5  11  -3    7.99    1.24
  -5  11   3    8.10    1.03
  -5 -11  -3    9.41    1.20
   5 -11   3    9.32    1.14
  -5  11  -3    7.54    1.19
  -5 -11   3    7.70    1.04
   5  11   3    7.81    1.16
   5 -11  -3    8.84    1.05
  -6 -11  -3    7.11    1.12
   6  11  -3    9.18    1.22
  -6  11   3    6.37    0.93
   6 -11   3    7.31    1.11
   6  11   3    7.82    1.19
  -6 -11   3    6.26    1.11
   6 -11  -3    8.12    1.07
  -6  11  -3    7.13    1.24
  -7 -11  -3    4.36    1.01
   7  11  -3    4.87    1.01
   7 -11   3    7.71    1.13
  -7 -11   3    3.14    0.85
  -7  11  -3    4.48    1.03
   7 -11  -3    4.81    1.03
   7  11   3    6.67    1.26
   8 -11   3    1.34    0.68
  -8 -11  -3    2.93    0.91
   8  11  -3    1.62    0.77
  -8  11  -3    1.57    0.79
   8 -11  -3    3.14    0.87
   8  11   3    1.26    0.66
  -8 -11   3    1.49    0.66
  -9 -11  -3    2.61    0.94
   9 -11   3    1.77    0.80
   9  11  -3    1.95    0.85
  -9 -11   3    2.36    0.89
   9  11   3    2.03    0.78
  -9  11  -3    2.06    0.80
   9 -11  -3    1.69    0.83
 -10 -11  -3    3.87    1.15
  10 -11   3    3.90    1.06
  10  11   3    2.98    1.02
 -10  11  -3    5.60    1.21
 -10 -11   3    3.88    1.09
  10 -11  -3    2.63    0.94
   0  12   3    3.74    1.01
   0  12  -3    4.03    0.97
   0 -12  -3    3.10    0.76
   0 -12   3    3.73    0.76
   1  12  -3   12.25    1.38
  -1 -12  -3   10.79    1.23
   1 -12   3   11.58    1.16
  -1  12   3   11.07    1.36
   1 -12  -3   11.37    1.24
   1  12   3   11.39    1.40
  -1  12  -3   13.05    1.40
   2 -12   3   18.49    1.56
  -2  12   3   18.34    1.70
   2  12  -3   18.55    1.71
  -2 -12  -3   21.56    1.75
   2  12   3   22.64    1.93
  -2 -12   3   16.70    1.65
  -2  12  -3   22.16    1.87
  -3 -12  -3    3.50    0.86
  -3  12   3    1.64    0.70
   3 -12   3    1.73    0.58
   3  12  -3    1.99    0.78
   3 -12  -3    2.32    0.64
  -3  12  -3    1.47    0.67
   3  12   3    1.06    0.76
  -4 -12  -3   10.72    1.31
   4 -12   3   12.01    1.30
   4  12  -3   10.45    1.42
  -4  12   3   10.79    1.32
  -4  12  -3   10.17    1.30
   4  12   3   11.57    1.43
   4 -12  -3   10.96    1.17
  -5  12   3    2.29    0.71
   5  12  -3    2.87    0.91
  -5 -12  -3    2.97    0.84
   5 -12   3    2.22    0.75
   5 -12  -3    3.27    0.83
  -5 -12   3    3.90    0.87
   5  12   3    2.80    0.85
  -5  12  -3    3.29    0.93
   6 -12   3    1.19    0.64
  -6  12   3    0.47    0.54
   6  12  -3   -0.09    0.64
  -6 -12  -3    1.44    0.71
  -6 -12   3    0.31    0.50
   6 -12  -3    0.82    0.53
   6  12   3    0.39    0.54
  -6  12  -3    0.33    0.49
   7  12  -3    9.79    1.40
   7 -12   3    7.44    1.19
  -7 -12  -3    7.74    1.41
  -7 -12   3    8.36    1.24
   7 -12  -3   10.92    1.31
   7  12   3    7.59    1.41
  -7  12  -3    9.63    1.33
   8  12  -3    5.68    1.20
   8 -12   3    5.28    1.15
  -8 -12  -3    5.02    1.16
  -8  12  -3    5.98    1.18
   8  12   3    5.39    1.20
  -8 -12   3    4.80    1.08
   8 -12  -3    3.51    0.92
   9 -12   3    7.42    1.44
  -9 -12  -3    7.86    1.44
   9  12  -3   10.05    1.55
   9  12   3    6.38    1.36
  -9 -12   3    6.71    1.31
   9 -12  -3    9.15    1.36
  -9  12  -3    8.33    1.30
   0 -13  -3    4.07    0.91
   0  13  -3    4.49    1.08
   0 -13   3    4.55    0.86
   0  13   3    2.46    0.89
  -1 -13  -3   13.06    1.42
   1 -13   3   14.76    1.38
   1  13  -3   14.05    1.55
  -1  13   3   15.77    1.65
  -1  13  -3   12.32    1.46
   1  13   3   14.65    1.60
  -2 -13  -3    7.18    1.11
   2 -13   3    3.87    0.92
  -2  13   3    6.79    1.23
   2  13  -3    4.86    1.10
   2  13   3    6.63    1.27
  -2  13  -3    6.04    1.15
  -3 -13  -3    8.92    1.25
   3 -13   3   12.07    1.32
   3  13  -3   10.99    1.40
  -3  13   3   10.48    1.33
   3  13   3   12.07    1.51
  -3  13  -3   12.93    1.50
  -4  13   3    0.92    0.61
   4 -13   3    1.35    0.65
  -4 -13  -3    0.32    0.52
   4  13  -3    1.09    0.74
  -4  13  -3    1.04    0.65
   4 -13  -3    0.68    0.51
   4  13   3    1.18    0.77
   5 -13   3   14.13    1.53
  -5 -13  -3   13.53    1.56
   5  13  -3   13.57    1.62
  -5  13   3   14.82    1.52
   5  13   3   13.67    1.65
  -5  13  -3   12.10    1.55
   5 -13  -3   14.36    1.44
   6 -13   3    4.17    0.99
   6  13  -3    3.92    1.11
  -6  13   3    3.61    0.91
  -6 -13  -3    4.48    1.06
   6  13   3    5.40    1.23
  -6  13  -3    4.67    1.13
   6 -13  -3    4.95    1.03
  -7 -13  -3    2.04    0.87
   7 -13   3    2.34    0.88
   7  13  -3    0.19    0.85
  -7 -13   3    1.85    0.77
  -7  13  -3    1.91    0.81
   7  13   3    2.03    0.87
   7 -13  -3    1.51    0.72
  -8  13  -3    0.96    0.73
   0  14  -3    0.66    0.65
   0  14   3   -0.23    0.59
   1 -14   3    6.34    1.07
  -1  14   3    7.93    1.42
   1  14  -3    5.26    1.19
  -1  14  -3    3.59    1.04
   1  14   3    5.04    1.19
  -2  14   3   11.22    1.44
   2  14  -3    8.40    1.33
   2 -14   3    6.31    1.14
  -2 -14  -3   10.58    1.32
  -2  14  -3    8.89    1.35
   2  14   3   10.44    1.48
  -3  14   3    6.51    1.29
   3 -14   3    8.04    1.21
   3  14  -3    8.60    1.33
  -3 -14  -3    6.51    1.25
   3  14   3    7.35    1.42
  -3  14  -3    9.11    1.36
  -4  14   3    5.09    1.19
   4 -14   3    5.98    1.15
   4  14  -3    7.90    1.43
  -4 -14  -3    7.48    1.33
  -4  14  -3    4.79    1.16
   4  14   3    9.94    1.45
  -5  14   3    3.50    0.98
  -5 -14  -3    2.89    0.90
   5 -14   3    3.94    0.98
   5  14  -3    3.90    1.19
   5  14   3    4.44    1.15
   5 -14  -3    3.76    0.93
  -5  14  -3    4.23    1.11
   6  14  -3    4.39    1.18
  -6 -14  -3    3.73    1.03
   6 -14   3    3.22    0.94
   6 -14  -3    4.38    1.01
  -6  14  -3    2.35    0.90
   6  14   3    3.83    1.13
   0  15   3    9.07    1.63
   0  15  -3   10.46    1.50
   1  15  -3   -0.10    0.64
  -1  15   3   -0.29    0.59
  -1  15  -3    0.33    0.68
   1  15   3    0.25    0.76
   2 -15   3    8.85    1.24
   2  15  -3    9.87    1.45
  -2  15   3    7.75    1.45
   2  15   3   10.18    1.79
  -2  15  -3    8.92    1.46
   3 -15   3    1.41    0.66
   3  15  -3    1.55    0.85
  -3  15   3    1.56    0.79
  -3  15  -3    0.98    0.76
   3  15   3    1.88    0.99
   0   0  -4   49.15    2.18
   0   0  -4   50.44    2.18
   0   0   4   44.29    2.16
  -1   0  -4  970.61   36.97
  -1   0   4 1000.00   37.02
   1   0   4  895.17   36.93
   1   0  -4  983.45   37.02
  -1   0  -4  935.46   36.97
   1   0  -4  949.26   36.80
   2   0  -4   44.97    1.78
   2   0  -4   42.93    2.09
  -2   0   4   42.91    2.09
  -2   0  -4   42.82    2.07
   3   0  -4   96.37    4.03
  -3   0  -4   90.99    3.99
  -3   0   4   87.12    3.98
   3   0   4   90.31    3.82
  -4   0  -4   77.37    3.57
   4   0  -4   82.30    3.57
  -4   0   4   77.59    3.57
   4   0   4   77.55    3.59
   4   0   4   77.01    3.37
   5   0  -4   42.08    1.73
   5   0   4   43.11    2.06
   5   0   4   44.21    2.29
  -5   0   4   43.98    2.29
   5   0  -4   39.63    2.19
  -5   0  -4   43.95    2.28
  -6   0   4    3.46    0.65
   6   0   4    4.52    0.64
   6   0  -4    2.59    0.28
   6   0   4    2.42    0.45
   6   0  -4    4.20    0.59
  -6   0  -4    4.12    0.63
   7   0   4    9.96    0.81
   7   0  -4    6.86    0.83
  -7   0  -4    8.84    0.93
   7   0  -4    9.71    0.58
  -7   0   4    7.14    0.87
   7   0   4    8.85    0.93
  -8   0   4   31.40    2.02
   8   0  -4   31.34    1.98
  -8   0  -4   32.60    2.04
   8   0   4   30.61    1.78
   8   0   4   31.46    2.02
  -9   0  -4    1.71    0.56
  -9   0  -4    1.00    0.43
   9   0   4    0.56    0.43
   9   0  -4    1.16    0.48
   9   0   4    0.74    0.34
  -9   0   4    0.59    0.43
 -10   0  -4   12.91    1.19
  10   0   4   12.84    1.34
 -10   0  -4   13.90    1.36
  10   0  -4   10.46    1.18
  10   0   4   16.30    1.21
 -10   0   4   13.70    1.37
 -11   0  -4    0.29    0.45
  11   0   4    0.73    0.48
 -11   0  -4    0.60    0.44
  11   0  -4   -0.09    0.40
 -11   0   4    0.14    0.42
 -12   0  -4    6.99    1.09
 -12   0   4    9.38    1.26
 -12   0  -4    8.54    1.10
  12   0  -4    8.15    1.10
  12   0   4    6.45    1.04
  13   0  -4    1.72    0.74
 -13   0   4    1.51    0.77
  13   0   4    1.39    0.72
  14   0  -4    0.29    0.54
 -14   0   4    1.14    0.73
  14   0   4    0.75    0.69
   0   1  -4  778.01   30.26
   0  -1   4  778.97   30.19
   0   1   4  783.49   30.29
   0  -1  -4  793.87   30.28
   0   1   4  766.12   30.18
  -1  -1  -4   91.38    3.74
  -1   1   4   83.45    3.55
   1   1  -4   90.29    3.76
  -1   1   4   84.19    3.75
  -1  -1  -4   91.58    3.66
  -1  -1  -4   88.84    3.71
   1  -1   4   84.38    3.70
   1  -1   4   85.74    3.60
   1  -1  -4   86.28    3.76
  -1   1  -4   85.68    3.71
  -1  -1   4   89.92    3.71
   1  -1  -4   85.92    3.71
  -1   1  -4   87.99    3.60
   1   1   4   89.34    3.73
  -1   1  -4   87.12    3.70
  -2   1   4   71.88    3.26
   2  -1   4   69.16    3.16
  -2   1   4   70.70    2.92
  -2  -1  -4   75.51    3.07
   2   1  -4   70.32    3.23
  -2  -1  -4   74.39    3.20
   2   1  -4   74.38    2.98
  -2  -1  -4   77.48    3.27
   2  -1  -4   72.67    3.23
  -2   1  -4   73.41    3.06
   2   1   4   74.40    3.06
   2   1   4   74.51    3.27
  -2   1  -4   72.91    3.23
  -2  -1   4   76.41    3.24
   3  -1   4    0.31    0.20
  -3  -1  -4    0.06    0.24
  -3  -1  -4    0.16    0.21
   3   1  -4   -0.04    0.22
  -3   1   4    0.03    0.25
   3   1  -4    0.14    0.11
   3   1   4    0.35    0.27
  -3   1  -4    0.25    0.18
  -3   1  -4   -0.03    0.23
   3   1   4    0.18    0.16
  -3  -1   4    0.27    0.25
   3  -1  -4    0.30    0.25
  -4   1   4   34.41    1.89
  -4  -1  -4   34.62    1.89
   4   1  -4   35.31    1.48
   4   1  -4   36.50    1.88
   4  -1   4   34.59    1.76
  -4  -1  -4   35.90    1.81
   4   1   4   37.31    1.65
  -4  -1   4   35.53    1.89
  -4   1  -4   34.15    1.67
   4  -1  -4   31.24    1.82
   4   1   4   36.11    1.94
  -4   1  -4   33.32    1.86
   5   1  -4   79.61    3.23
   5   1  -4   78.83    3.67
  -5  -1  -4   75.71    3.70
  -5   1   4   78.86    3.72
  -5  -1  -4   80.07    3.61
   5  -1   4   81.31    3.56
   5  -1  -4   78.95    3.69
   5  -1  -4   83.33    3.16
   5   1   4   77.82    3.74
  -5   1  -4   82.38    3.48
  -5  -1   4   80.84    3.73
  -5   1  -4   83.00    3.73
   5   1   4   75.82    3.41
  -6  -1  -4    2.12    0.53
   6   1  -4    1.62    0.27
  -6  -1  -4    2.05    0.45
   6  -1   4    2.08    0.44
  -6   1   4    1.48    0.46
   6   1  -4    1.24    0.42
   6  -1  -4    1.55    0.22
   6   1   4    2.24    0.39
   6  -1  -4    2.10    0.49
  -6   1  -4    2.38    0.42
   6   1   4    2.18    0.53
  -6   1  -4    1.96    0.51
  -6  -1   4    2.53    0.56
  -7   1   4   45.61    2.43
   7   1  -4   39.83    2.29
   7   1  -4   42.43    1.89
  -7  -1  -4   40.05    2.22
   7  -1   4   40.85    2.19
  -7  -1  -4   44.65    2.43
  -7  -1   4   39.48    2.36
   7  -1  -4   43.37    1.87
  -7   1  -4   42.57    2.39
  -7   1  -4   39.77    2.12
   7  -1  -4   41.18    2.35
   7   1   4   43.66    2.42
   7   1   4   41.04    2.07
  -8   1   4   34.11    2.14
  -8  -1  -4   34.15    2.03
   8  -1   4   36.11    2.18
   8  -1   4   33.65    1.96
  -8  -1  -4   34.68    2.17
   8   1  -4   37.59    2.14
  -8  -1   4   38.12    2.26
   8   1   4   31.41    1.82
  -8   1  -4   34.74    2.15
  -8   1  -4   36.36    1.95
   8  -1  -4   35.41    2.14
   8   1   4   31.56    2.11
  -9  -1  -4    4.12    0.82
  -9   1   4    2.98    0.73
  -9  -1  -4    2.81    0.63
   9  -1   4    3.71    0.78
   9   1  -4    2.90    0.68
   9  -1   4    4.76    0.70
   9   1   4    3.01    0.56
  -9   1  -4    3.88    0.68
   9   1   4    2.67    0.70
   9  -1  -4    3.18    0.71
  -9  -1   4    3.54    0.79
  -9   1  -4    3.12    0.72
 -10   1   4    7.67    1.04
 -10  -1  -4    7.66    0.94
  10   1  -4    6.50    0.92
  10  -1   4    9.19    0.95
  10  -1   4    7.44    1.00
  10   1   4    9.14    1.11
 -10   1  -4    5.29    1.01
  10  -1  -4    7.35    0.98
 -10  -1   4    7.02    1.01
 -11  -1  -4    5.19    0.92
  11   1  -4    6.55    1.08
  11  -1   4    5.39    1.02
  11  -1   4    6.64    0.90
 -11   1   4    3.67    0.86
 -11  -1   4    3.87    0.94
  11  -1  -4    6.30    0.98
  11   1   4    6.17    1.00
 -11   1  -4    4.49    0.95
  12   1  -4    6.17    1.11
  12  -1   4    7.34    1.26
 -12  -1  -4    6.05    0.93
 -12   1   4    5.10    1.05
  12   1   4    5.68    1.06
  12  -1  -4    3.58    0.89
 -12  -1   4    4.36    1.01
 -12   1  -4    4.60    1.05
  13   1  -4    1.32    0.62
 -13  -1  -4    0.85    0.57
 -13   1   4    2.37    0.90
  13  -1   4    0.89    0.62
 -13  -1   4    1.71    0.78
  13  -1  -4    1.63    0.69
  13   1   4    0.80    0.65
 -13   1  -4    2.50    0.78
  14   1  -4    0.42    0.56
  14  -1   4    0.86    0.68
 -14   1   4    1.03    0.77
 -14  -1  -4    0.93    0.74
  14  -1  -4    0.84    0.68
  14   1   4    0.09    0.53
 -14  -1   4    1.03    0.69
   0  -2   4   52.10    2.27
   0  -2   4   50.00    2.42
   0   2  -4   53.94    2.52
   0   2   4   51.47    2.33
   0   2  -4   57.02    2.45
   0  -2  -4   51.79    2.44
  -1  -2  -4   16.65    0.87
  -1   2   4   16.13    1.05
   1   2  -4   17.88    1.05
   1  -2   4   17.74    1.03
   1  -2   4   17.31    0.84
  -1  -2  -4   16.37    1.04
  -1   2   4   16.70    0.88
   1   2  -4   17.22    0.93
   1  -2  -4   14.67    0.94
   1  -2  -4   15.37    1.02
  -1   2  -4   17.84    1.02
  -1   2  -4   16.84    1.03
  -1  -2   4   16.16    0.95
   1   2   4   17.50    1.01
  -2   2   4   13.59    0.93
  -2  -2  -4   12.64    0.68
  -2   2   4   13.85    0.68
   2   2  -4   13.15    0.89
   2  -2   4   11.94    0.66
   2  -2   4   12.02    0.85
  -2  -2  -4   12.69    0.88
   2   2  -4   11.71    0.71
  -2   2  -4   11.22    0.86
   2  -2  -4   15.20    0.91
  -2   2  -4   11.74    0.65
   2   2   4   13.84    0.92
   2   2   4   14.15    0.70
  -2  -2   4   11.97    0.84
  -3  -2  -4   25.99    1.47
   3   2  -4   26.51    1.25
  -3   2   4   26.98    1.16
   3   2  -4   27.80    1.50
  -3   2   4   27.44    1.52
   3  -2   4   27.36    1.45
  -3   2  -4   26.28    1.22
  -3   2  -4   25.61    1.50
   3   2   4   25.61    1.21
   3   2   4   30.72    1.59
  -3  -2   4   24.32    1.46
   3  -2  -4   26.78    1.48
   4  -2   4   35.96    1.86
  -4   2   4   36.57    1.52
  -4   2   4   33.31    1.91
  -4  -2  -4   37.40    1.92
   4   2  -4   34.99    1.88
   4   2  -4   34.93    1.61
  -4   2  -4   36.53    1.94
  -4  -2   4   35.46    1.93
   4  -2  -4   38.30    1.94
  -4   2  -4   37.01    1.64
   4   2   4   35.75    1.60
   4   2   4   35.71    1.96
   5   2  -4  101.68    4.55
  -5   2   4  102.97    4.60
  -5   2   4  101.78    4.09
  -5  -2  -4  105.03    4.56
   5  -2   4   97.90    4.47
   5   2  -4  102.50    4.19
   5   2   4  103.68    4.65
  -5   2  -4  103.94    4.62
   5  -2  -4  101.89    4.58
   5   2   4  106.26    4.22
  -5  -2   4  102.70    4.62
  -5   2  -4   99.97    4.26
   6  -2   4    1.28    0.38
  -6  -2  -4    1.13    0.40
  -6   2   4    0.87    0.19
   6   2  -4    0.89    0.40
  -6   2   4    1.03    0.41
   6   2  -4    1.22    0.26
  -6  -2   4    1.80    0.50
   6  -2  -4    0.88    0.38
   6   2   4    0.84    0.24
  -6   2  -4    1.45    0.33
   6   2   4    1.56    0.49
  -6   2  -4    1.21    0.44
   7   2  -4    2.29    0.54
  -7  -2  -4    2.75    0.59
  -7   2   4    2.16    0.55
   7  -2   4    2.18    0.51
   7   2  -4    2.88    0.37
  -7  -2   4    2.10    0.57
   7   2   4    2.45    0.39
  -7   2  -4    2.43    0.58
   7  -2  -4    2.37    0.31
   7  -2  -4    1.76    0.52
   7   2   4    1.96    0.54
  -7   2  -4    2.67    0.48
   8  -2   4    8.61    0.87
  -8   2   4    7.51    0.89
  -8  -2  -4    5.94    0.78
   8   2  -4    5.80    0.79
  -8   2  -4    8.84    0.79
  -8   2  -4    6.93    0.88
   8  -2  -4    6.31    0.85
   8   2   4    5.41    0.80
  -8  -2   4    8.69    0.99
  -9   2   4   10.63    1.10
   9  -2   4    8.94    0.96
   9   2  -4    8.79    1.02
  -9  -2  -4   10.95    1.10
  -9   2  -4    9.42    0.90
   9  -2  -4    9.82    1.07
  -9  -2   4    9.27    1.08
   9   2   4    9.24    1.05
  -9   2  -4    9.51    1.08
 -10  -2  -4    3.73    0.80
  10   2  -4    3.53    0.74
 -10   2   4    3.56    0.79
  10  -2   4    3.75    0.82
  10  -2   4    3.54    0.72
 -10  -2   4    4.19    0.91
 -10   2  -4    3.62    0.67
 -10   2  -4    4.01    0.85
  10  -2  -4    5.44    0.98
  10   2   4    2.90    0.77
  11  -2   4    1.93    0.65
 -11   2   4    1.42    0.61
 -11  -2  -4    1.66    0.60
  11  -2   4    1.75    0.63
  11   2  -4    1.24    0.53
 -11  -2   4    1.82    0.70
  11  -2  -4    1.59    0.64
 -11   2  -4    1.68    0.66
  11   2   4    2.62    0.77
 -12  -2  -4    5.78    1.09
  12  -2   4    6.59    1.03
 -12   2   4    7.54    1.17
  12   2  -4    5.46    1.08
  12  -2   4    8.37    1.20
 -12  -2   4   10.06    1.34
  12   2   4    7.26    1.09
 -12   2  -4    8.35    1.15
  12  -2  -4    6.90    1.21
  13  -2   4    2.61    0.86
 -13   2   4    1.94    0.77
  13   2  -4    1.77    0.69
 -13  -2  -4    1.41    0.74
  13  -2  -4    1.69    0.75
 -13  -2   4    1.02    0.72
  13   2   4    1.85    0.80
 -13   2  -4    2.33    0.82
 -14   2   4    2.60    0.94
  14  -2   4    4.71    1.09
 -14  -2  -4    2.85    0.87
  14   2   4    3.06    0.97
  14  -2  -4    3.72    1.03
 -14  -2   4    3.04    0.98
   0   3   4   36.22    1.73
   0  -3   4   35.62    1.79
   0   3  -4   32.12    1.76
   0  -3  -4   38.09    1.83
   0  -3  -4   37.19    1.65
   0  -3   4   34.40    1.58
   0   3  -4   32.56    1.72
  -1  -3  -4   14.57    1.03
   1  -3   4   15.61    1.02
   1   3  -4   15.85    1.02
  -1   3   4   14.62    1.02
   1  -3   4   15.82    0.76
  -1  -3  -4   15.30    0.81
  -1   3   4   16.07    0.90
  -1  -3   4   15.70    0.91
  -1  -3   4   16.63    1.04
   1   3   4   15.33    0.98
   1  -3  -4   17.70    1.07
  -1   3  -4   15.02    1.00
   2  -3   4   42.39    2.16
   2  -3   4   44.52    1.81
   2   3  -4   44.36    2.05
  -2   3   4   41.30    1.96
  -2   3   4   46.01    2.23
  -2  -3  -4   49.32    2.26
  -2  -3  -4   43.98    1.85
   2   3  -4   45.43    2.18
   2  -3  -4   45.00    2.14
  -2   3  -4   43.80    2.20
   2   3   4   47.12    2.23
   2  -3  -4   45.94    2.23
  -2  -3   4   43.01    2.11
   3   3  -4   18.65    1.17
  -3  -3  -4   17.70    1.19
  -3   3   4   17.98    1.19
   3  -3   4   16.20    1.13
   3   3  -4   18.78    1.02
  -3   3   4   17.76    0.93
  -3   3  -4   18.84    1.21
  -3   3  -4   18.74    0.82
   3   3   4   19.84    0.84
  -3  -3   4   16.70    1.14
   3  -3  -4   19.56    1.20
   3   3   4   18.73    1.24
  -4  -3  -4   32.83    1.85
  -4   3   4   34.17    1.87
  -4   3   4   32.83    1.52
   4  -3   4   35.80    1.86
   4   3  -4   38.03    1.87
   4   3  -4   39.07    1.74
   4  -3  -4   33.22    1.84
  -4  -3   4   34.42    1.87
  -4   3  -4   31.58    1.86
  -4   3  -4   31.45    1.46
   4   3   4   32.80    1.43
   4   3   4   31.15    1.87
   5   3  -4    2.04    0.47
   5   3  -4    2.70    0.43
  -5   3   4    1.92    0.49
  -5  -3  -4    1.83    0.48
  -5   3   4    2.08    0.29
   5  -3   4    2.01    0.46
   5   3   4    2.60    0.26
  -5   3  -4    3.26    0.61
   5  -3  -4    2.57    0.54
   5   3   4    2.90    0.60
  -5   3  -4    2.86    0.33
  -5  -3   4    2.64    0.55
   6   3  -4   16.47    1.15
  -6   3   4   13.31    0.82
   6  -3   4   14.57    1.13
   6   3  -4   16.13    0.94
  -6  -3  -4   15.00    1.16
  -6   3   4   14.25    1.15
  -6   3  -4   15.03    0.89
   6   3   4   14.07    0.80
  -6  -3   4   15.05    1.21
  -6   3  -4   16.62    1.23
   6  -3  -4   14.33    1.17
   6   3   4   14.57    1.21
   7  -3   4    0.81    0.38
  -7  -3  -4    1.22    0.44
  -7   3   4    1.09    0.43
   7   3  -4    1.18    0.32
   7   3  -4    1.70    0.47
  -7   3  -4    1.12    0.42
  -7  -3   4    1.30    0.46
   7  -3  -4    1.46    0.49
   7   3   4    1.33    0.50
  -7   3  -4    0.75    0.30
  -8  -3  -4   14.16    1.19
  -8   3   4   11.92    1.13
   8   3  -4   12.98    1.30
   8  -3   4   13.75    1.17
   8   3  -4   11.71    1.09
  -8   3  -4   12.10    0.92
   8   3   4   10.94    1.14
  -8  -3   4   12.40    1.23
  -8   3  -4   12.38    1.18
   8  -3  -4   12.96    1.20
  -9   3   4    5.62    0.98
   9  -3   4    5.54    0.92
   9   3  -4    7.31    0.87
  -9  -3  -4    6.37    0.88
   9   3   4    5.83    0.92
   9  -3  -4    6.70    0.93
  -9  -3   4    7.87    1.03
  -9   3  -4    5.80    0.89
 -10  -3  -4   20.81    1.67
  10   3  -4   23.74    1.73
 -10   3   4   19.28    1.64
  10  -3   4   21.75    1.67
  10   3   4   21.17    1.76
 -10  -3   4   22.81    1.85
 -10   3  -4   24.25    1.83
  10  -3  -4   22.20    1.79
  11  -3   4    0.02    0.40
 -11   3   4    1.50    0.63
 -11  -3  -4    0.54    0.47
  11  -3   4    0.69    0.50
  11   3  -4    0.87    0.47
 -11   3  -4    1.43    0.63
  11   3   4    0.87    0.51
  11  -3  -4    0.46    0.51
 -11  -3   4    0.29    0.49
  12   3  -4    0.71    0.54
 -12  -3  -4    0.68    0.53
  12  -3   4    0.85    0.55
  12  -3   4    0.88    0.58
 -12   3   4    1.03    0.62
 -12  -3   4    1.39    0.70
  12   3   4    0.49    0.52
  12  -3  -4    1.30    0.65
 -12   3  -4    0.09    0.50
 -13  -3  -4    0.28    0.49
  13  -3   4   -0.13    0.44
  13  -3   4    0.29    0.49
 -13   3   4    0.49    0.53
  13  -3  -4    0.25    0.52
 -13  -3   4    0.52    0.63
 -13   3  -4    0.56    0.54
  13   3   4   -0.30    0.50
 -14  -3  -4    7.84    1.39
  14  -3   4    4.74    1.14
 -14   3   4    5.94    1.24
  14   3   4    5.48    1.16
  14  -3  -4    6.76    1.29
 -14  -3   4    6.78    1.39
   0  -4   4    0.01    0.14
   0  -4  -4    0.02    0.27
   0  -4  -4   -0.05    0.16
   0   4  -4    0.28    0.28
   0  -4   4    0.00    0.23
   0   4   4    0.17    0.21
   1  -4   4    6.63    0.65
  -1  -4  -4    7.72    0.48
  -1  -4  -4    6.43    0.68
   1   4  -4    5.45    0.57
   1   4  -4    7.36    0.67
   1  -4   4    6.15    0.39
  -1   4   4    5.94    0.54
  -1   4  -4    7.01    0.67
   1  -4  -4    7.02    0.69
  -1  -4   4    6.30    0.54
  -1  -4   4    5.11    0.61
   1   4   4    6.49    0.64
  -2   4   4   12.79    0.97
  -2  -4  -4   12.07    0.61
   2  -4   4   12.79    0.95
   2   4  -4   13.16    0.93
  -2   4   4   12.15    0.80
  -2  -4  -4   12.15    0.97
  -2  -4   4   12.58    0.86
   2  -4  -4   12.59    0.88
  -2   4  -4   12.58    0.95
   2  -4  -4   12.60    0.95
   2   4   4   12.99    0.98
  -2  -4   4   14.64    0.96
  -3  -4  -4    8.47    0.81
  -3   4   4    7.81    0.63
   3   4  -4   10.99    0.81
   3   4  -4    7.87    0.73
  -3   4   4    6.97    0.74
   3  -4   4    7.84    0.75
  -3   4  -4    7.55    0.77
  -3  -4   4    8.81    0.75
   3   4   4    7.87    0.78
   3  -4  -4    7.77    0.72
  -4   4   4    2.20    0.50
   4  -4   4    2.76    0.53
  -4  -4  -4    2.27    0.52
   4   4  -4    2.32    0.43
  -4   4   4    3.13    0.38
   4   4  -4    2.00    0.45
   4  -4  -4    2.51    0.52
  -4   4  -4    2.41    0.54
   4   4   4    2.39    0.53
  -4  -4   4    3.37    0.53
  -5   4   4   12.49    0.78
   5   4  -4   12.10    0.96
   5  -4   4   10.51    0.96
  -5  -4  -4   10.24    0.98
  -5   4   4   11.28    0.98
   5   4  -4   12.22    0.86
  -5  -4   4    9.39    0.95
   5   4   4   10.59    1.02
  -5   4  -4   13.24    0.64
   5  -4  -4   13.62    1.06
  -5   4  -4   10.90    1.01
  -6  -4  -4   79.82    3.73
  -6   4   4   72.24    3.60
   6  -4   4   75.49    3.65
   6   4  -4   76.32    3.36
  -6   4   4   75.19    3.26
   6   4  -4   77.66    3.58
   6  -4  -4   75.16    3.68
  -6   4  -4   75.80    3.70
   6   4   4   72.06    3.69
  -6   4  -4   74.65    3.15
  -6  -4   4   70.54    3.68
  -7   4   4    4.13    0.67
   7  -4   4    4.66    0.71
  -7  -4  -4    4.96    0.73
   7   4  -4    6.27    0.64
   7   4  -4    4.75    0.66
   7   4   4    5.15    0.78
  -7   4  -4    6.14    0.83
  -7  -4   4    4.58    0.83
   7  -4  -4    4.84    0.85
   8   4  -4   10.46    1.01
   8   4  -4   11.03    0.88
   8  -4   4    8.70    1.00
  -8  -4  -4   11.47    1.11
  -8   4   4    9.28    0.99
  -8  -4   4    8.18    1.04
   8   4   4   11.00    1.13
   8  -4  -4   10.51    1.11
  -8   4  -4    9.39    1.06
  -9  -4  -4    1.54    0.55
  -9   4   4    1.13    0.58
   9  -4   4    1.95    0.59
   9   4  -4    1.48    0.51
   9   4   4    2.65    0.71
  -9  -4   4    1.75    0.62
  -9   4  -4    1.39    0.59
   9  -4  -4    1.60    0.60
 -10   4   4    2.98    0.74
  10  -4   4    4.28    0.91
  10   4  -4    2.79    0.66
 -10  -4  -4    4.77    0.91
 -10   4  -4    2.41    0.74
  10  -4  -4    3.31    0.82
  10   4   4    3.27    0.81
 -10  -4   4    3.21    0.81
  11  -4   4    2.76    0.78
 -11  -4  -4    2.33    0.72
  11   4  -4    0.52    0.46
 -11   4   4    1.39    0.60
  11  -4  -4    1.51    0.65
 -11  -4   4    1.76    0.71
  11   4   4    1.32    0.68
 -11   4  -4    1.55    0.63
  12  -4   4   15.70    1.58
 -12  -4  -4   16.87    1.64
  12   4   4   19.05    1.72
 -12  -4   4   16.94    1.76
 -12   4  -4   14.11    1.61
  12  -4  -4   15.67    1.66
  13  -4   4   -0.13    0.48
  13  -4   4    0.26    0.58
 -13  -4  -4   -0.30    0.44
 -13   4   4    0.60    0.62
  13   4   4    0.32    0.55
 -13   4  -4   -0.42    0.54
  13  -4  -4    1.07    0.61
 -13  -4   4    0.80    0.66
   0   5   4    1.87    0.42
   0  -5  -4    1.90    0.46
   0  -5   4    1.78    0.28
   0  -5   4    1.85    0.43
   0  -5  -4    2.08    0.33
   0   5  -4    1.21    0.38
  -1   5   4    3.17    0.54
  -1  -5  -4    3.75    0.35
   1   5  -4    4.47    0.55
   1   5  -4    3.44    0.51
   1  -5   4    3.28    0.29
  -1  -5  -4    3.15    0.57
   1  -5   4    3.60    0.55
   1  -5  -4    3.27    0.43
  -1  -5   4    2.62    0.38
  -1  -5   4    2.45    0.48
   1  -5  -4    2.22    0.49
  -1   5  -4    3.72    0.54
   1   5   4    2.78    0.54
  -2   5   4   41.63    2.15
   2   5  -4   41.44    2.07
  -2   5   4   41.98    2.03
   2   5  -4   42.67    2.11
  -2  -5  -4   41.14    1.69
   2  -5   4   37.63    2.10
  -2  -5  -4   38.79    2.17
  -2   5  -4   37.79    2.13
  -2  -5   4   41.18    2.10
   2  -5  -4   41.32    2.02
   2  -5  -4   39.80    2.12
  -2  -5   4   39.62    2.00
   2   5   4   39.06    2.14
  -3   5   4   12.83    0.88
   3   5  -4   14.46    0.99
   3  -5   4   13.84    1.05
  -3  -5  -4   13.09    1.06
  -3   5   4   12.65    1.00
   3  -5  -4   10.89    0.96
  -3  -5   4   12.43    0.95
   3   5   4   12.71    1.05
  -3  -5   4   12.26    0.94
   3  -5  -4   12.50    0.95
  -3   5  -4   13.58    1.06
   4  -5   4   21.92    1.42
   4   5  -4   20.21    1.29
  -4  -5  -4   21.19    1.43
  -4   5   4   17.95    1.29
  -4   5   4   20.95    1.18
  -4  -5   4   19.95    1.34
   4   5   4   18.96    1.40
  -4   5  -4   19.63    1.39
   4  -5  -4   19.28    1.33
   5   5  -4   16.99    1.14
   5   5  -4   15.61    1.06
   5  -5   4   16.61    1.23
  -5   5   4   16.77    1.00
  -5  -5  -4   10.73    1.10
  -5   5   4   15.12    1.18
   5   5   4   13.48    1.18
   5  -5  -4   17.11    1.23
  -5   5  -4   13.68    1.18
  -5  -5   4   16.38    1.23
  -6   5   4   20.35    1.45
  -6   5   4   21.80    1.23
  -6  -5  -4   20.80    1.53
   6   5  -4   19.87    1.29
   6  -5   4   19.61    1.47
   6   5  -4   20.21    1.36
  -6   5  -4   19.28    1.48
   6  -5  -4   21.72    1.51
   6   5   4   18.59    1.47
  -6  -5   4   23.84    1.60
   7   5  -4    5.32    0.64
   7  -5   4    4.77    0.75
   7   5  -4    5.02    0.70
  -7   5   4    4.23    0.69
  -7  -5  -4    4.54    0.72
  -7  -5   4    5.14    0.81
  -7   5  -4    3.96    0.79
   7   5   4    4.42    0.87
   7  -5  -4    4.65    0.73
   8   5  -4   16.57    1.25
   8  -5   4   15.37    1.37
  -8  -5  -4   15.65    1.41
   8   5  -4   18.98    1.34
  -8   5   4   16.91    1.35
   8   5   4   15.42    1.41
  -8  -5   4   15.92    1.45
   8  -5  -4   17.72    1.47
  -8   5  -4   15.70    1.41
   9  -5   4    0.54    0.42
  -9  -5  -4    0.15    0.38
   9   5  -4    0.50    0.37
  -9   5   4    0.02    0.34
  -9   5  -4    0.02    0.37
   9   5   4    0.06    0.39
   9  -5  -4    0.21    0.39
  -9  -5   4    0.05    0.40
  10   5  -4   14.56    1.43
 -10   5   4   13.29    1.31
  10  -5   4   13.94    1.41
 -10  -5  -4   11.59    1.33
 -10  -5   4   14.65    1.53
 -10   5  -4   14.34    1.42
  10  -5  -4   12.70    1.39
  10   5   4   16.16    1.49
 -11  -5  -4    3.91    0.93
  11  -5   4    3.49    0.86
 -11   5   4    5.30    1.02
 -11  -5   4    3.20    0.92
  11  -5  -4    5.62    1.11
  11   5   4    5.56    1.06
 -11   5  -4    5.15    1.06
  12  -5   4    6.44    1.17
 -12   5   4    7.20    1.09
 -12  -5  -4    6.57    1.22
  12  -5  -4    8.11    1.24
 -12   5  -4    8.71    1.23
  12   5   4    4.93    1.07
 -12  -5   4    5.72    1.25
  13  -5   4    0.39    0.65
 -13   5   4    0.61    0.59
 -13  -5  -4    0.06    0.57
  13  -5  -4   -0.42    0.57
  13   5   4    0.83    0.60
 -13   5  -4    0.30    0.55
 -13  -5   4    0.36    0.64
   0  -6  -4    4.42    0.44
   0  -6   4    4.20    0.57
   0   6  -4    4.27    0.60
   0  -6   4    4.25    0.43
   0  -6  -4    4.15    0.61
   0   6   4    3.49    0.56
  -1   6   4   59.56    2.93
   1  -6   4   59.76    2.99
  -1  -6  -4   61.47    3.06
  -1  -6  -4   62.41    2.64
   1   6  -4   59.63    2.99
   1  -6   4   63.93    2.59
  -1  -6   4   61.43    2.97
   1   6   4   61.49    3.02
   1  -6  -4   63.23    2.82
  -1  -6   4   59.79    2.78
  -1   6  -4   63.33    3.05
   1  -6  -4   64.10    3.06
   2   6  -4   16.95    1.21
   2   6  -4   18.37    1.26
   2  -6   4   17.12    1.26
  -2  -6  -4   14.56    1.24
  -2   6   4   21.38    1.30
  -2   6   4   18.97    1.30
  -2  -6  -4   20.38    0.90
   2  -6  -4   20.63    1.34
   2   6   4   18.87    1.34
  -2  -6   4   18.16    1.18
  -2  -6   4   18.69    1.25
  -2   6  -4   20.24    1.35
   3   6  -4   27.95    1.58
  -3   6   4   23.56    1.45
  -3  -6  -4   26.93    1.69
   3   6  -4   28.62    1.59
   3  -6   4   25.89    1.63
  -3   6   4   28.89    1.66
   3  -6  -4   23.27    1.56
  -3   6  -4   24.44    1.63
  -3  -6   4   25.11    1.53
   3  -6  -4   25.63    1.54
   3   6   4   25.86    1.67
  -3  -6   4   25.67    1.56
   4   6  -4   21.86    1.36
   4   6  -4   20.69    1.35
  -4   6   4   22.48    1.31
  -4   6   4   21.20    1.41
   4  -6   4   17.73    1.39
  -4  -6  -4   21.85    1.53
   4  -6  -4   22.35    1.44
  -4  -6   4   20.16    1.41
   4   6   4   20.55    1.49
  -4  -6   4   21.55    1.35
  -4   6  -4   20.00    1.46
  -5   6   4    1.34    0.43
  -5  -6  -4    1.67    0.51
  -5   6   4    1.90    0.40
   5   6  -4    1.62    0.44
   5  -6   4    1.91    0.51
  -5   6  -4    1.51    0.52
   5   6   4    0.91    0.43
  -5  -6   4    1.91    0.56
   5  -6  -4    1.30    0.47
   6  -6   4    9.93    1.02
  -6   6   4    8.87    0.90
  -6  -6  -4    9.82    1.03
  -6   6   4    8.33    0.76
   6   6  -4    7.07    0.80
  -6   6  -4    9.70    1.02
   6  -6  -4    6.57    0.87
  -6  -6   4    8.49    0.96
   6   6   4    5.97    0.86
   7   6  -4    7.08    0.87
  -7  -6  -4    7.43    0.97
   7  -6   4    5.23    0.82
   7   6  -4    6.57    0.78
  -7   6   4    6.50    0.82
  -7  -6   4    5.13    0.94
   7   6   4    5.60    0.86
  -7   6  -4    6.32    0.90
   7  -6  -4    8.13    0.94
  -8  -6  -4    1.49    0.61
   8   6  -4    2.28    0.59
  -8   6   4    0.61    0.44
   8   6  -4    1.97    0.51
   8  -6   4    0.56    0.43
   8  -6  -4    1.56    0.60
  -8  -6   4    0.88    0.52
  -8   6  -4    1.34    0.61
   8   6   4    1.64    0.61
   9  -6   4    2.85    0.74
  -9   6   4    3.40    0.75
  -9  -6  -4    4.16    0.90
   9   6   4    3.70    0.87
   9  -6  -4    4.15    0.90
  -9   6  -4    3.24    0.78
  -9  -6   4    2.86    0.80
 -10  -6  -4    4.17    0.94
  10  -6   4    2.21    0.70
 -10   6   4    4.21    0.88
 -10   6  -4    2.87    0.78
  10   6   4    2.60    0.80
 -10  -6   4    2.70    0.82
  10  -6  -4    2.09    0.72
  11  -6   4    3.39    0.91
 -11   6   4    3.43    0.89
 -11  -6  -4    2.77    0.82
  11  -6  -4    3.82    1.02
 -11   6  -4    2.28    0.76
 -11  -6   4    2.98    0.94
  11   6   4    3.26    0.88
 -12  -6  -4    9.57    1.38
  12  -6   4    5.99    1.18
  12  -6  -4    6.08    1.25
 -12  -6   4    5.34    1.30
 -12   6  -4    4.12    1.04
  12   6   4    6.53    1.28
 -13  -6  -4    6.96    1.34
  13  -6   4    6.19    1.28
  13   6   4    8.33    1.26
  13  -6  -4    4.08    1.06
 -13  -6   4    4.66    1.22
 -13   6  -4    5.49    1.24
   0  -7  -4    2.99    0.62
   0   7   4    2.86    0.58
   0  -7   4    5.46    0.67
   0   7  -4    4.80    0.66
   0  -7   4    4.47    0.47
   0  -7  -4    5.21    0.51
  -1   7   4   87.55    4.04
   1  -7   4   86.22    4.06
  -1  -7  -4   89.85    3.67
   1   7  -4   89.35    4.10
   1  -7   4   89.30    3.63
  -1  -7  -4   86.64    4.14
  -1  -7   4   91.72    4.04
  -1   7  -4   83.34    4.09
  -1  -7   4   84.91    3.82
   1   7   4   85.64    4.10
   1  -7  -4   87.92    3.84
   1  -7  -4   82.74    4.06
  -2  -7  -4    9.27    0.54
   2   7  -4    8.99    0.89
   2  -7   4    8.73    0.88
  -2  -7  -4    7.05    0.85
  -2   7   4    7.56    0.78
  -2   7   4    8.70    0.88
  -2  -7   4    9.88    0.81
   2  -7  -4    7.97    0.84
  -2   7  -4   10.16    0.96
   2   7   4   10.55    0.98
  -2  -7   4    9.12    0.85
   3   7  -4   19.18    1.28
   3  -7   4   18.35    1.36
  -3  -7  -4   18.53    1.41
   3   7  -4   17.11    1.29
  -3   7   4   17.35    1.23
  -3   7   4   16.76    1.29
  -3   7  -4   18.21    1.40
  -3  -7   4   18.69    1.26
   3   7   4   19.15    1.42
   3  -7  -4   20.24    1.30
  -3  -7   4   19.66    1.30
   3  -7  -4   19.33    1.35
   4   7  -4    9.62    0.96
  -4   7   4    9.82    0.88
   4  -7   4    9.47    0.97
   4   7  -4    9.25    0.86
  -4  -7  -4   10.03    1.04
  -4   7   4   11.39    0.98
   4   7   4   11.22    1.07
  -4   7  -4    8.83    0.96
  -4  -7   4    8.31    0.91
   4  -7  -4    9.21    0.90
  -5   7   4   14.95    1.06
  -5   7   4   11.16    1.03
   5   7  -4   12.42    1.09
   5  -7   4   11.43    1.10
  -5  -7  -4   12.23    1.17
   5   7  -4   11.95    1.02
   5  -7  -4   10.58    1.06
   5   7   4   11.67    1.15
  -5  -7   4   12.17    1.12
  -5   7  -4   13.55    1.21
  -6  -7  -4   11.75    1.22
  -6   7   4   12.11    1.10
   6   7  -4   12.33    1.04
   6  -7   4   15.38    1.31
  -6   7   4   12.45    1.03
   6   7   4   12.20    1.22
  -6  -7   4   13.14    1.23
  -6   7  -4   15.72    1.33
   6  -7  -4   11.86    1.17
  -7  -7  -4   14.37    1.34
   7   7  -4   12.58    1.08
   7  -7   4   12.55    1.25
  -7   7   4   11.79    1.10
  -7  -7   4   14.00    1.31
   7   7   4    8.53    1.12
   7  -7  -4   12.82    1.25
  -7   7  -4   10.14    1.16
  -8   7   4    5.64    0.80
  -8  -7  -4    6.22    0.98
   8   7  -4    5.23    0.88
   8  -7   4    5.05    0.92
  -8   7  -4    3.18    0.78
  -8  -7   4    6.18    0.97
   8  -7  -4    5.09    0.96
   8   7   4    4.49    0.92
  -9   7   4    5.21    0.80
   9  -7   4    4.75    0.96
  -9  -7  -4    4.44    1.00
  -9  -7   4    6.05    1.12
  -9   7  -4    3.39    0.86
   9  -7  -4    4.09    0.93
   9   7   4    5.59    1.05
  10  -7   4   -0.14    0.39
 -10   7   4    0.13    0.39
 -10  -7  -4    0.25    0.49
  10  -7  -4   -0.12    0.39
  10   7   4    0.64    0.49
 -10  -7   4   -0.40    0.42
 -10   7  -4    0.37    0.47
  11  -7   4    5.08    1.09
 -11  -7  -4    7.10    1.30
  11   7   4    5.93    1.15
 -11   7  -4    4.21    1.01
  11  -7  -4    4.72    1.09
 -11  -7   4    7.58    1.22
  12  -7   4    1.93    0.83
 -12  -7  -4    2.92    0.92
 -12  -7   4    7.40    1.44
 -12   7  -4    2.46    0.89
  12   7   4    4.22    1.02
  12  -7  -4    2.26    0.87
   0  -8  -4   47.55    2.53
   0   8   4   43.08    2.46
   0  -8  -4   42.57    2.12
   0  -8   4   42.91    2.14
   0   8  -4   45.85    2.53
   0  -8   4   46.79    2.44
  -1  -8  -4   26.61    1.33
   1  -8   4   26.46    1.68
   1   8  -4   25.45    1.71
  -1  -8  -4   26.86    1.75
  -1   8   4   25.37    1.67
   1  -8  -4   22.84    1.64
   1  -8  -4   26.26    1.48
   1   8   4   22.90    1.66
  -1  -8   4   27.93    1.51
  -1   8  -4   25.82    1.73
  -1  -8   4   25.48    1.62
  -2  -8  -4   14.00    1.25
  -2   8   4   14.98    1.22
   2   8  -4   15.43    1.26
  -2   8   4   14.86    1.21
   2  -8   4   16.88    1.28
   2  -8  -4   16.91    1.29
   2   8   4   15.70    1.31
  -2  -8   4   14.95    1.10
  -2   8  -4   15.31    1.29
  -2  -8   4   16.15    1.18
  -3   8   4   34.63    2.07
  -3   8   4   36.03    2.04
  -3  -8  -4   33.83    2.17
   3   8  -4   38.84    2.16
   3  -8   4   33.37    2.11
   3  -8  -4   32.22    1.96
   3   8   4   32.70    2.16
  -3  -8   4   37.04    2.03
   3  -8  -4   39.31    2.15
  -3  -8   4   33.76    1.98
  -3   8  -4   38.31    2.24
   4   8  -4    2.05    0.49
  -4   8   4    1.91    0.51
   4   8  -4    1.50    0.55
  -4   8   4    1.31    0.47
   4  -8   4    1.78    0.53
  -4  -8  -4    1.21    0.50
  -4  -8   4    2.32    0.57
   4  -8  -4    0.75    0.43
   4   8   4    1.21    0.49
  -4   8  -4    2.25    0.60
   4  -8  -4    2.14    0.54
   5  -8   4   10.52    1.08
   5   8  -4   10.55    1.09
  -5   8   4   10.64    0.99
  -5  -8  -4    9.18    1.08
  -5   8   4    8.61    0.89
   5   8  -4    9.67    0.91
  -5  -8   4   10.49    1.04
  -5   8  -4    9.29    1.05
   5   8   4    7.84    1.03
   5  -8  -4    8.64    1.00
  -6   8   4    5.55    0.75
  -6   8   4    7.25    0.86
  -6  -8  -4    8.63    1.05
   6   8  -4    6.82    0.87
   6  -8   4    6.00    0.90
   6   8  -4    6.48    0.78
  -6   8  -4    6.93    0.95
   6   8   4    8.43    1.04
  -6  -8   4    5.45    0.89
  -6  -8   4    8.89    0.88
   6  -8  -4    7.71    0.94
  -7  -8  -4    8.13    1.10
   7  -8   4    7.12    1.00
   7   8  -4    5.24    0.82
   7   8   4    4.90    0.98
  -7  -8   4    6.63    0.80
  -7   8  -4    7.51    1.01
  -7  -8   4    6.47    0.96
   7  -8  -4    6.10    0.93
  -8  -8  -4    1.07    0.59
   8  -8   4    1.12    0.58
  -8  -8   4    1.10    0.58
  -8   8  -4    0.74    0.55
   8   8   4    0.65    0.61
   8  -8  -4    0.38    0.45
   9  -8   4    6.41    1.15
  -9  -8  -4    6.55    1.20
   9  -8  -4    6.28    1.15
  -9   8  -4    6.31    1.14
  -9  -8   4    7.25    1.12
   9   8   4    6.54    1.07
 -10  -8  -4    1.35    0.72
  10  -8   4    3.46    0.90
  10  -8  -4    3.76    0.94
  10   8   4    3.74    0.99
 -10  -8   4    1.54    0.73
 -10   8  -4    2.47    0.78
  11  -8   4    2.79    0.93
 -11  -8  -4    4.01    1.07
  11   8   4    3.80    1.03
  11  -8  -4    2.86    0.93
 -11  -8   4    3.01    0.97
 -11   8  -4    3.79    1.00
 -12  -8  -4    5.61    1.27
  12  -8   4    5.53    1.23
 -12  -8   4    3.59    1.08
 -12   8  -4    6.59    1.28
  12  -8  -4    3.20    1.01
  12   8   4    5.31    1.18
   0   9   4    0.28    0.36
   0  -9  -4    0.52    0.26
   0  -9  -4    0.92    0.44
   0   9  -4    1.07    0.47
   0  -9   4    0.66    0.36
   1   9  -4   23.37    1.67
  -1   9   4   23.64    1.63
   1  -9   4   22.81    1.58
  -1  -9  -4   22.97    1.66
   1   9   4   19.00    1.56
   1  -9  -4   22.36    1.60
  -1   9  -4   23.21    1.68
  -1  -9   4   20.37    1.47
   1  -9  -4   22.85    1.38
  -2   9   4   15.14    1.25
   2  -9   4   15.50    1.26
  -2   9   4   14.30    1.22
   2   9  -4   13.26    1.24
  -2  -9  -4   12.97    1.24
  -2   9  -4   15.74    1.35
   2  -9  -4   12.12    1.18
  -2  -9   4   12.49    1.06
   2   9   4   13.97    1.28
  -2  -9   4   15.45    1.18
  -3  -9  -4   42.84    2.58
  -3   9   4   43.09    2.43
   3  -9   4   42.89    2.55
  -3   9   4   39.78    2.40
   3   9  -4   40.90    2.48
   3  -9  -4   45.11    2.37
   3  -9  -4   40.30    2.40
  -3   9  -4   44.47    2.60
  -3  -9   4   43.33    2.36
   3   9   4   43.62    2.62
   4  -9   4    8.98    1.03
  -4   9   4   11.23    1.08
   4   9  -4    8.83    1.06
  -4  -9  -4   11.78    1.21
  -4   9   4   11.46    1.08
   4  -9  -4   11.89    1.08
  -4   9  -4   10.44    1.17
   4  -9  -4   10.04    1.00
  -4  -9   4   10.48    1.03
   4   9   4   10.12    1.16
   5   9  -4   14.79    1.37
  -5   9   4   16.51    1.29
   5  -9   4   14.28    1.38
   5   9  -4   14.95    1.21
  -5  -9  -4   17.92    1.54
  -5   9  -4   17.39    1.49
  -5  -9   4   15.05    1.20
  -5  -9   4   14.09    1.29
   5  -9  -4   15.64    1.34
   5   9   4   16.75    1.49
   6   9  -4    7.53    1.04
  -6  -9  -4    7.18    1.04
  -6   9   4    7.82    0.91
   6  -9   4    7.96    1.05
   6   9   4    6.32    1.13
  -6   9  -4    6.42    0.97
  -6  -9   4    6.48    0.93
   6  -9  -4    8.08    0.98
  -6  -9   4    7.77    0.83
   7   9  -4    2.44    0.87
   7  -9   4    0.87    0.52
  -7  -9  -4    1.35    0.61
  -7  -9   4    0.78    0.49
  -7   9  -4    1.59    0.68
   7  -9  -4    0.90    0.54
   7   9   4    0.96    0.60
  -8  -9  -4    5.49    1.13
   8  -9   4    4.69    1.02
   8   9  -4    6.39    1.02
   8   9   4    6.05    1.13
  -8  -9   4    5.38    1.07
   8  -9  -4    5.66    1.08
  -8   9  -4    5.69    1.10
  -9  -9  -4    3.99    1.02
   9  -9   4    3.57    0.93
   9  -9  -4    4.25    1.00
  -9  -9   4    3.66    0.96
  -9   9  -4    3.86    0.98
   9   9   4    3.24    0.89
  10  -9   4    5.91    1.19
 -10  -9  -4    5.33    1.16
 -10  -9   4    7.87    1.23
 -10   9  -4    5.40    1.14
  10   9   4    4.37    1.04
  10  -9  -4    4.38    1.06
  11  -9   4    5.27    1.20
 -11  -9  -4    5.28    1.20
  11  -9  -4    5.28    1.19
 -11   9  -4    5.17    1.13
  11   9   4    4.91    1.17
 -11  -9   4    2.69    0.95
   0 -10   4    2.64    0.61
   0 -10  -4    1.97    0.61
   0  10  -4    2.49    0.70
   0  10   4    2.11    0.63
  -1  10   4   16.67    1.46
   1 -10   4   18.07    1.46
  -1 -10  -4   17.10    1.48
   1  10  -4   17.93    1.53
  -1  10  -4   18.70    1.56
   1 -10  -4   17.07    1.47
  -1 -10   4   20.71    1.46
   1  10   4   19.37    1.61
   1 -10  -4   20.18    1.29
  -2 -10  -4   29.84    2.07
  -2  10   4   33.11    2.08
  -2  10   4   28.72    1.94
   2  10  -4   28.20    2.02
   2 -10   4   31.63    2.03
  -2  10  -4   29.95    2.09
   2 -10  -4   32.11    1.84
   2  10   4   30.10    2.09
   2 -10  -4   28.10    1.95
  -2 -10   4   28.93    1.86
  -3  10   4    0.17    0.46
  -3  10   4    1.00    0.42
   3  10  -4    0.06    0.43
   3 -10   4    0.49    0.40
  -3 -10  -4    0.52    0.45
   3 -10  -4    0.73    0.38
  -3 -10   4    0.57    0.38
   3 -10  -4    0.52    0.40
   3  10   4   -0.08    0.35
  -3  10  -4   -0.03    0.36
   4  10  -4   -0.55    0.36
  -4 -10  -4    0.23    0.37
   4 -10   4    0.06    0.28
  -4  10   4   -0.25    0.28
  -4  10  -4    0.12    0.39
   4 -10  -4    0.06    0.32
  -4 -10   4   -0.10    0.32
  -4 -10   4   -0.13    0.33
   4 -10  -4    0.01    0.32
   4  10   4   -0.08    0.35
  -5 -10  -4    5.05    1.01
   5  10  -4    5.24    0.97
   5 -10   4    3.06    0.81
  -5  10   4    4.34    0.81
  -5 -10   4    4.05    0.81
  -5  10  -4    3.45    0.85
   5 -10  -4    4.20    0.82
   5  10   4    2.23    0.74
  -5 -10   4    4.04    0.74
  -6 -10  -4   14.86    1.52
   6 -10   4   15.45    1.50
   6  10  -4   13.92    1.41
   6  10   4   12.21    1.44
  -6  10  -4   16.72    1.54
  -6 -10   4   14.95    1.41
   6 -10  -4   12.29    1.30
   7  10  -4    6.31    1.11
  -7 -10  -4    5.67    1.15
   7 -10   4    6.04    1.16
   7 -10  -4    4.93    0.97
  -7 -10   4    5.12    1.04
   7  10   4    7.37    1.13
  -7  10  -4    4.66    1.02
  -8 -10  -4    9.96    1.34
   8 -10   4    7.76    1.19
   8  10  -4    9.91    1.27
   8 -10  -4   11.11    1.32
  -8  10  -4    9.41    1.27
  -8 -10   4    7.68    1.17
   8  10   4    9.33    1.26
   9 -10   4    1.02    0.64
  -9 -10  -4    0.75    0.65
   9  10   4    1.64    0.73
  -9 -10   4    0.64    0.63
   9 -10  -4    0.51    0.55
  -9  10  -4    0.20    0.51
  10 -10   4    0.37    0.66
 -10 -10  -4    0.05    0.61
  10 -10  -4   -0.27    0.41
  10  10   4    0.03    0.59
 -10 -10   4   -0.01    0.54
 -10  10  -4    0.06    0.53
   0  11  -4    1.23    0.57
   0 -11  -4    0.37    0.42
   0 -11   4    0.93    0.45
   0  11   4    0.62    0.48
  -1  11   4    0.70    0.51
   1  11  -4    1.43    0.60
  -1 -11  -4    1.24    0.55
   1 -11   4    0.39    0.43
  -1  11  -4    0.76    0.52
   1 -11  -4    0.60    0.45
  -1 -11   4    1.17    0.46
   1  11   4    0.36    0.45
  -2  11   4    5.73    1.06
   2 -11   4    4.74    0.91
   2  11  -4    4.30    0.95
  -2 -11  -4    4.54    0.93
  -2  11   4    7.06    0.92
   2 -11  -4    5.55    0.72
   2 -11  -4    5.67    0.84
  -2  11  -4    3.26    0.84
   2  11   4    5.43    1.03
  -2 -11   4    4.42    0.78
  -3  11   4   13.51    1.31
  -3  11   4   14.61    1.39
   3  11  -4   16.54    1.58
  -3 -11  -4   13.48    1.43
   3 -11   4   15.88    1.41
   3 -11  -4   12.59    1.27
  -3  11  -4   13.50    1.47
   3  11   4   16.84    1.58
  -4  11   4    8.69    1.09
   4 -11   4    6.81    1.02
  -4 -11  -4    7.28    1.09
   4  11  -4    8.02    1.14
  -4 -11   4    9.68    1.08
   4 -11  -4    7.93    0.98
   4  11   4    6.78    1.23
  -4  11  -4    6.33    1.19
   4 -11  -4   10.06    1.30
   5 -11   4    3.29    0.84
  -5  11   4    2.92    0.74
   5  11  -4    3.48    0.89
  -5 -11  -4    4.92    1.06
  -5  11  -4    2.97    0.83
  -5 -11   4    3.71    0.85
   5 -11  -4    4.51    0.84
   5  11   4    3.30    0.97
  -6 -11  -4    0.78    0.58
   6 -11   4    0.18    0.42
   6  11  -4    0.08    0.53
  -6  11  -4    0.26    0.51
   6 -11  -4    0.48    0.47
  -6 -11   4    0.50    0.53
   6  11   4    0.29    0.52
  -7 -11  -4    3.14    0.95
   7  11  -4    2.77    0.86
   7 -11   4    3.74    0.97
  -7  11  -4    4.41    1.04
  -7 -11   4    4.80    0.97
   7  11   4    2.65    0.87
   7 -11  -4    3.51    0.91
   8  11  -4    3.29    0.94
   8 -11   4    4.17    1.03
  -8 -11  -4    2.17    0.87
   8  11   4    3.50    0.98
  -8 -11   4    1.71    0.77
   8 -11  -4    2.09    0.76
  -8  11  -4    3.39    0.95
   9 -11   4    1.44    0.72
  -9 -11  -4    2.23    0.87
  -9  11  -4    4.81    1.15
   9 -11  -4    2.67    0.85
   9  11   4    1.51    0.76
  -9 -11   4    1.86    0.90
 -10 -11  -4    4.38    1.15
  10 -11   4    5.17    1.26
 -10  11  -4    4.90    1.18
 -10 -11   4    3.13    0.99
  10  11   4    4.06    1.11
  10 -11  -4    4.45    1.13
   0 -12   4    8.98    1.08
   0  12  -4    7.69    1.14
   0  12   4    7.25    1.12
   0 -12  -4    8.62    1.12
  -1  12   4   14.66    1.59
   1  12  -4   12.67    1.44
  -1 -12  -4   12.77    1.38
   1 -12   4   12.54    1.32
   1 -12  -4   12.94    1.33
  -1  12  -4   16.11    1.55
  -1 -12   4   14.13    1.28
   1  12   4   13.24    1.47
  -2 -12  -4   17.56    1.62
  -2  12   4   18.70    1.74
   2  12  -4   17.22    1.65
  -2  12   4   18.39    1.54
   2 -12   4   16.02    1.49
   2  12   4   17.62    1.73
  -2  12  -4   15.76    1.64
   2 -12  -4   18.47    1.57
  -3  12   4    4.83    1.00
   3  12  -4    5.40    1.06
  -3 -12  -4    5.73    1.10
   3 -12   4    5.78    1.02
  -3  12  -4    4.69    1.03
   3  12   4    4.88    1.06
  -4 -12  -4    1.93    0.72
   4  12  -4    2.27    0.81
  -4  12   4    2.18    0.73
   4 -12   4    1.45    0.64
  -4  12  -4    2.15    0.77
   4  12   4    1.78    0.74
   4 -12  -4    1.36    0.54
  -5 -12  -4    3.15    0.94
   5 -12   4    3.04    0.88
  -5  12   4    3.86    0.87
   5  12  -4    2.50    0.89
  -5  12  -4    3.94    0.97
   5  12   4    2.34    0.82
   5 -12  -4    4.62    0.96
   6  12  -4   -0.25    0.55
   6 -12   4    0.74    0.53
  -6 -12  -4    0.31    0.52
   6 -12  -4   -0.30    0.44
  -6 -12   4    0.87    0.52
  -6  12  -4   -0.51    0.41
   6  12   4   -0.12    0.46
   7  12  -4    2.95    1.04
   7 -12   4    4.90    1.11
  -7 -12  -4    3.01    0.92
  -7 -12   4    2.08    0.76
   7  12   4    3.47    1.02
  -7  12  -4    2.69    0.90
   7 -12  -4    3.50    0.88
   8 -12   4    1.74    0.77
  -8 -12  -4    1.41    0.81
   8  12  -4    2.52    0.93
   8 -12  -4    1.24    0.69
  -8  12  -4    1.92    0.81
  -8 -12   4    1.54    0.74
   8  12   4    0.70    0.70
   0  13   4   -0.76    0.42
   0  13  -4   -0.42    0.38
   0 -13  -4   -0.17    0.40
   0 -13   4    0.30    0.43
  -1 -13  -4    7.59    1.15
   1 -13   4    7.13    1.01
  -1  13   4    7.73    1.36
   1  13  -4    7.41    1.33
   1 -13  -4    7.55    1.36
  -1  13  -4    5.67    1.15
  -1 -13   4    7.74    1.01
   1  13   4    5.91    1.21
  -2 -13  -4    0.61    0.59
   2 -13   4    0.25    0.42
  -2  13   4   -0.25    0.51
   2  13  -4    0.67    0.56
   2  13   4    0.49    0.59
  -2  13  -4    0.57    0.57
   3 -13   4   10.82    1.27
  -3 -13  -4    9.55    1.35
  -3  13   4    9.39    1.26
   3  13  -4    9.06    1.28
  -3  13  -4    9.31    1.34
   3  13   4    7.32    1.35
   4  13  -4   12.46    1.48
   4 -13   4   12.23    1.40
  -4 -13  -4   10.07    1.43
  -4  13   4   11.20    1.41
   4  13   4   10.68    1.46
  -4  13  -4   13.32    1.56
   5 -13   4    9.49    1.30
  -5 -13  -4    6.18    1.28
  -5  13   4    9.31    1.33
   5  13  -4    7.37    1.38
  -5  13  -4   11.56    1.53
   5  13   4    7.25    1.37
   5 -13  -4    9.86    1.24
  -6 -13  -4    2.03    0.77
   6  13  -4    0.24    0.71
   6 -13   4    0.93    0.67
   6 -13  -4    0.86    0.58
  -6  13  -4    1.74    0.78
   6  13   4    1.55    0.79
   7  13  -4    4.44    1.19
  -7 -13  -4    4.82    1.16
   7 -13   4    3.74    1.01
   7  13   4    4.24    1.14
  -7  13  -4    4.51    1.11
   7 -13  -4    5.25    1.08
   0 -14   4    5.86    1.07
   0  14  -4    6.83    1.36
   0  14   4    5.39    1.29
   1 -14   4    1.37    0.58
  -1  14   4    0.79    0.74
   1  14  -4    0.48    0.64
  -1 -14  -4    1.46    0.72
  -1  14  -4    0.68    0.62
   1  14   4    1.55    0.78
   2 -14   4    4.58    0.99
  -2 -14  -4    6.32    1.27
   2  14  -4    4.12    1.12
  -2  14   4    4.46    1.12
  -2  14  -4    4.84    1.13
   2  14   4    5.84    1.33
   3 -14   4    6.43    1.18
  -3 -14  -4    5.74    1.28
   3  14  -4    8.28    1.48
  -3  14   4    5.54    1.17
   3  14   4    6.10    1.35
  -3  14  -4    7.43    1.38
  -4  14   4    0.38    0.57
   4  14  -4    0.80    0.66
   4 -14   4    1.61    0.75
  -4 -14  -4    1.00    0.69
  -4  14  -4    0.81    0.70
   4  14   4    2.56    0.92
   5 -14   4    0.43    0.56
  -5  14   4    0.35    0.67
   5  14  -4    0.28    0.65
  -5 -14  -4    1.45    0.74
   5  14   4    0.20    0.65
  -5  14  -4    0.99    0.72
   0  15  -4    7.70    1.50
   0  15   4    9.41    1.66
   1  15  -4    0.20    0.58
  -1  15   4   -0.15    0.67
   1  15   4    0.27    0.84
  -1  15  -4    0.37    0.61
  -2  15   4    2.95    1.03
   2  15  -4    1.90    0.88
   2 -15   4    3.59    0.94
   2  15   4    4.13    1.21
  -2  15  -4    3.45    1.07
  -3  15   4    0.68    0.73
   3  15  -4    1.41    0.84
  -3  15  -4    0.81    0.76
   3  15   4    1.10    0.82
   0   0   5   -0.50    0.16
   0   0  -5   -0.01    0.20
   0   0  -5    0.02    0.21
   0   0  -5   -0.08    0.21
   1   0  -5  377.01   14.42
   1   0   5  371.70   14.57
   1   0  -5  364.73   14.63
  -1   0   5  368.58   14.63
  -1   0  -5  370.95   14.58
  -1   0  -5  364.84   14.56
   2   0  -5    6.42    0.40
  -2   0   5    6.44    0.41
  -2   0  -5    6.74    0.64
  -2   0   5    6.37    0.65
   2   0  -5    6.05    0.62
   2   0   5    6.97    0.56
  -3   0  -5    9.91    0.83
   3   0   5    9.81    0.71
   3   0  -5    9.76    0.82
  -3   0   5    9.32    0.82
   4   0   5    0.69    0.26
   4   0   5    0.34    0.32
  -4   0  -5    1.01    0.37
   4   0  -5    1.12    0.39
  -4   0   5    1.66    0.45
  -5   0   5   31.10    1.83
  -5   0  -5   29.51    1.81
   5   0   5   34.01    1.91
   5   0   5   30.09    1.61
   5   0  -5   29.74    1.79
  -6   0  -5   89.55    4.29
   6   0   5   88.31    4.00
   6   0   5   87.63    4.28
   6   0  -5   97.58    4.32
  -6   0   5   92.22    4.30
  -7   0   5   23.17    1.58
   7   0  -5   18.91    1.44
  -7   0  -5   18.49    1.47
   7   0   5   19.27    1.51
   7   0   5   22.09    1.33
   8   0   5    0.46    0.32
   8   0  -5    0.37    0.37
  -8   0  -5    0.15    0.33
   8   0   5    0.99    0.47
  -8   0   5    0.54    0.42
   9   0   5   27.50    1.75
   9   0   5   26.68    2.00
   9   0  -5   31.43    2.04
  -9   0  -5   33.57    2.15
  -9   0   5   29.71    2.07
  10   0  -5    2.08    0.66
 -10   0  -5    2.78    0.77
 -10   0   5    3.61    0.85
  10   0   5    1.33    0.57
 -11   0   5   19.30    1.71
  11   0   5   16.76    1.61
  11   0  -5   13.60    1.45
 -11   0  -5   18.62    1.66
 -12   0  -5    4.97    1.11
 -12   0   5    3.16    0.94
  12   0  -5    2.33    0.82
  12   0   5    3.03    0.90
  13   0  -5   11.99    1.44
  13   0   5   15.35    1.61
 -13   0   5   11.45    1.53
  14   0  -5    5.09    1.15
  14   0   5    4.59    1.11
 -14   0   5    4.03    1.08
   0   1   5  145.84    5.78
   0  -1  -5  140.56    5.87
   0  -1  -5  140.87    5.79
   0   1   5  145.32    5.90
   0   1  -5  136.11    5.84
   0  -1   5  137.56    5.78
   0  -1  -5  142.45    5.80
   1  -1   5   68.54    3.01
   1   1  -5   65.69    2.83
  -1  -1  -5   66.23    2.97
   1  -1   5   69.61    2.91
  -1   1   5   63.59    2.81
   1   1  -5   65.06    3.02
  -1  -1  -5   65.07    2.99
  -1   1   5   69.83    3.07
   1  -1  -5   73.41    3.08
   1  -1  -5   66.88    2.99
   1   1   5   66.23    2.99
  -1  -1   5   63.20    2.96
  -1   1  -5   66.53    2.97
  -1   1  -5   66.66    2.89
  -1   1  -5   68.04    3.00
   2   1  -5    0.98    0.21
  -2  -1  -5    1.12    0.34
  -2  -1  -5    1.40    0.38
  -2  -1  -5    0.88    0.25
  -2   1   5    1.56    0.40
   2   1  -5    1.75    0.41
  -2   1   5    1.37    0.21
   2  -1   5    0.90    0.29
   2  -1  -5    1.41    0.38
  -2   1  -5    0.80    0.30
  -2  -1   5    0.95    0.32
   2   1   5    1.48    0.37
  -2   1  -5    0.59    0.23
   2   1   5    0.60    0.22
   3   1  -5  157.71    6.26
  -3  -1  -5  161.90    6.70
   3  -1   5  159.78    6.58
  -3  -1  -5  162.29    6.61
   3   1  -5  152.49    6.66
  -3   1   5  159.49    6.72
   3  -1  -5  164.69    6.69
   3   1   5  158.49    6.71
  -3   1  -5  155.95    6.67
  -3  -1   5  165.31    6.69
   3   1   5  156.78    6.43
  -3   1  -5  158.96    6.45
   4   1  -5   22.30    1.47
  -4  -1  -5   23.31    1.51
  -4   1   5   25.67    1.54
  -4  -1  -5   24.90    1.43
   4  -1   5   25.43    1.40
   4   1  -5   23.93    1.06
   4   1   5   27.50    1.61
   4   1   5   26.03    1.29
  -4  -1   5   23.16    1.49
   4  -1  -5   23.28    1.48
  -4   1  -5   26.47    1.55
  -4   1  -5   25.42    1.31
   5  -1   5   21.76    1.35
  -5  -1  -5   19.12    1.44
   5   1  -5   23.22    1.50
   5   1  -5   23.81    1.01
  -5   1   5   23.52    1.51
  -5  -1  -5   22.78    1.39
  -5   1  -5   23.23    1.52
   5   1   5   23.90    1.26
   5   1   5   22.47    1.54
  -5   1  -5   22.98    1.28
   5  -1  -5   25.46    1.54
  -5  -1   5   24.60    1.55
  -6  -1  -5   40.75    2.11
  -6  -1  -5   37.38    2.21
  -6   1   5   40.69    2.26
   6   1  -5   37.29    2.18
   6   1  -5   37.88    1.63
   6  -1   5   42.13    2.09
   6   1   5   42.62    1.95
   6  -1  -5   35.17    2.14
   6   1   5   37.49    2.24
  -6   1  -5   38.09    2.22
  -6  -1   5   40.50    2.25
  -6   1  -5   35.24    1.93
   7  -1   5   18.56    1.26
  -7  -1  -5   17.45    1.30
  -7  -1  -5   18.28    1.43
   7   1  -5   19.93    1.43
  -7   1   5   17.66    1.42
   7   1   5   19.06    1.16
  -7   1  -5   18.14    1.20
   7  -1  -5   19.16    1.42
  -7  -1   5   16.60    1.38
  -7   1  -5   21.44    1.52
   7   1   5   18.71    1.47
  -8  -1  -5   17.23    1.39
   8   1  -5   15.57    1.29
   8  -1   5   12.20    1.09
  -8  -1  -5   13.66    1.16
   8  -1   5   16.14    1.38
  -8   1   5   15.94    1.35
  -8   1  -5   14.19    1.30
   8  -1  -5   14.46    1.28
  -8   1  -5   14.83    1.11
   8   1   5   16.15    1.08
  -8  -1   5   14.15    1.32
   8   1   5   14.08    1.32
  -9  -1  -5    0.53    0.48
  -9  -1  -5    0.58    0.37
   9  -1   5    0.85    0.47
   9  -1   5    0.54    0.37
  -9   1   5    0.18    0.38
   9   1  -5   -0.18    0.30
   9  -1  -5    0.47    0.38
  -9  -1   5    0.53    0.46
  -9   1  -5    0.10    0.31
  -9   1  -5    0.18    0.34
   9   1   5    0.56    0.46
  10  -1   5    2.62    0.77
 -10   1   5    2.25    0.69
 -10  -1  -5    2.80    0.75
  10   1  -5    2.51    0.71
  10  -1   5    3.04    0.69
 -10  -1  -5    1.81    0.57
 -10   1  -5    2.49    0.73
  10  -1  -5    2.18    0.67
 -10  -1   5    2.02    0.66
 -10   1  -5    3.51    0.67
  10   1   5    2.61    0.73
  11  -1   5    1.79    0.71
 -11   1   5    1.91    0.72
  11   1  -5    1.10    0.57
 -11  -1  -5    2.41    0.66
  11  -1   5    2.55    0.81
  11   1   5    0.86    0.56
  11  -1  -5    2.17    0.72
 -11   1  -5    0.81    0.62
 -11  -1   5    1.47    0.65
 -12   1   5    0.35    0.50
  12  -1   5    0.08    0.44
  12   1  -5    0.87    0.55
 -12  -1  -5   -0.04    0.35
  12  -1  -5    0.15    0.48
 -12  -1   5    1.58    0.67
 -12   1  -5   -0.04    0.46
  12   1   5   -0.29    0.36
 -13   1   5    0.68    0.63
 -13  -1  -5    0.22    0.49
  13  -1   5    2.15    0.83
  13   1  -5    0.78    0.65
 -13   1  -5    0.18    0.56
 -13  -1   5    1.89    0.83
  13   1   5    0.33    0.58
  13  -1  -5    1.43    0.71
  14   1  -5    0.81    0.63
 -14   1   5   -0.09    0.68
  14  -1   5    0.17    0.55
 -14   1  -5   -0.32    0.53
 -14  -1   5    0.16    0.62
  14  -1  -5    0.16    0.55
  14   1   5   -0.18    0.51
   0   2  -5   50.98    2.47
   0  -2   5   51.90    2.31
   0  -2   5   57.00    2.52
   0   2   5   47.67    2.32
   0  -2  -5   51.34    2.47
  -1   2   5    2.97    0.53
  -1  -2  -5    4.13    0.41
   1  -2   5    4.18    0.39
   1  -2   5    4.48    0.52
   1   2  -5    3.62    0.50
  -1  -2  -5    3.09    0.49
  -1   2   5    3.86    0.39
   1   2  -5    4.08    0.42
   1  -2  -5    3.86    0.53
  -1   2  -5    3.06    0.46
   1  -2  -5    3.74    0.47
  -1  -2   5    4.18    0.46
   1   2   5    4.30    0.48
  -1   2  -5    3.10    0.48
  -2   2   5   -0.13    0.24
   2  -2   5    0.55    0.20
   2  -2   5    0.28    0.24
  -2   2   5    0.37    0.14
   2   2  -5    0.64    0.31
  -2  -2  -5    0.44    0.28
  -2  -2  -5    0.67    0.20
   2   2  -5    0.76    0.22
  -2  -2   5    0.69    0.27
  -2   2  -5    0.63    0.29
   2  -2  -5    0.43    0.27
  -2   2  -5    0.45    0.18
   2   2   5    0.48    0.28
   2   2   5    0.56    0.19
  -3   2   5   55.25    2.72
   3   2  -5   54.28    2.36
  -3  -2  -5   57.73    2.68
  -3   2   5   54.91    2.26
   3  -2   5   55.88    2.63
   3   2  -5   54.33    2.67
  -3   2  -5   55.78    2.37
   3  -2  -5   56.26    2.68
  -3   2  -5   54.74    2.68
  -3  -2   5   52.96    2.64
   3   2   5   56.67    2.72
   3   2   5   54.17    2.37
  -4   2   5   26.57    1.60
   4   2  -5   27.36    1.58
   4   2  -5   26.09    1.22
  -4   2   5   27.33    1.08
   4  -2   5   24.97    1.48
  -4  -2  -5   24.54    1.50
   4   2   5   23.92    1.58
   4   2   5   24.28    1.25
  -4  -2   5   25.23    1.56
   4  -2  -5   23.47    1.51
  -4   2  -5   25.46    1.27
  -4   2  -5   28.36    1.63
   5   2  -5   83.52    3.42
  -5  -2  -5   84.37    3.83
   5   2  -5   84.48    3.87
  -5   2   5   76.89    3.87
   5  -2   5   81.97    3.78
  -5  -2   5   84.08    3.92
  -5   2  -5   84.17    3.55
   5  -2  -5   83.33    3.89
   5   2   5   81.28    3.94
   5   2   5   85.87    3.51
  -5   2  -5   80.63    3.92
  -6   2   5    2.27    0.55
  -6  -2  -5    1.88    0.49
   6  -2   5    2.01    0.47
   6   2  -5    3.06    0.32
   6   2  -5    0.84    0.38
   6   2   5    2.14    0.33
   6   2   5    2.66    0.61
  -6  -2   5    1.12    0.45
  -6   2  -5    1.83    0.53
   6  -2  -5    1.74    0.49
  -6   2  -5    2.02    0.38
  -7  -2  -5   26.08    1.74
   7  -2   5   27.25    1.71
   7   2  -5   25.77    1.76
  -7   2   5   28.69    1.85
  -7   2  -5   32.43    1.94
   7  -2  -5   28.10    1.83
   7   2   5   25.65    1.44
  -7   2  -5   30.08    1.57
   7   2   5   28.35    1.88
  -7  -2   5   28.13    1.88
  -8   2   5    2.14    0.61
  -8  -2  -5    3.43    0.67
   8  -2   5    2.21    0.55
   8   2  -5    4.72    0.82
  -8   2  -5    3.04    0.54
   8  -2  -5    3.15    0.71
  -8  -2   5    4.46    0.87
  -8   2  -5    5.04    0.78
   8   2   5    2.76    0.70
   9  -2   5    4.04    0.78
  -9   2   5    3.35    0.76
  -9  -2  -5    4.52    0.73
   9   2  -5    3.14    0.73
  -9   2  -5    3.88    0.88
  -9  -2   5    3.62    0.83
  -9   2  -5    5.59    0.70
   9   2   5    4.71    0.92
   9  -2  -5    4.19    0.85
  10   2  -5   21.30    1.73
 -10   2   5   23.62    1.83
  10  -2   5   22.50    1.69
 -10  -2  -5   19.71    1.63
  10  -2   5   25.05    1.93
 -10   2  -5   22.41    1.86
  10  -2  -5   25.05    1.90
 -10  -2   5   25.58    1.95
  10   2   5   23.40    1.84
 -11  -2  -5   16.87    1.50
  11  -2   5   16.10    1.44
  11   2  -5   18.21    1.58
  11  -2   5   13.90    1.48
 -11   2   5   15.21    1.53
  11   2   5   16.82    1.62
  11  -2  -5   13.14    1.46
 -11  -2   5   13.83    1.57
 -11   2  -5   16.03    1.57
  12   2  -5   -0.23    0.40
  12  -2   5    0.07    0.41
  12  -2   5    1.01    0.55
 -12  -2  -5   -0.03    0.41
 -12   2   5    0.81    0.60
 -12  -2   5   -0.30    0.40
  12  -2  -5   -0.17    0.44
 -12   2  -5    0.21    0.46
  12   2   5    0.20    0.47
 -13  -2  -5    8.09    1.21
  13  -2   5    8.20    1.26
  13   2  -5    9.10    1.26
 -13   2   5    5.84    1.17
  13   2   5    4.11    1.06
 -13  -2   5    7.76    1.41
 -13   2  -5   11.10    1.48
  13  -2  -5    8.66    1.29
 -14   2   5    1.09    0.81
  14  -2   5    0.39    0.64
 -14  -2  -5    0.61    0.57
  14  -2  -5    0.96    0.73
 -14   2  -5    1.15    0.78
 -14  -2   5    0.24    0.61
  14   2   5    0.41    0.57
   0   3   5   39.72    1.99
   0   3  -5   40.66    2.01
   0   3  -5   41.96    2.11
   0  -3  -5   41.24    1.94
   0  -3   5   44.57    1.91
   0  -3   5   41.04    2.11
   0  -3  -5   40.52    2.13
   1   3  -5   15.28    1.05
   1  -3   5   16.08    1.07
  -1   3   5   17.43    1.14
   1  -3   5   16.16    0.83
  -1  -3  -5   15.83    1.10
  -1  -3  -5   16.73    0.88
  -1   3   5   15.91    0.92
   1  -3  -5   15.65    1.09
   1   3   5   16.79    1.05
  -1   3  -5   14.03    1.01
  -1  -3   5   12.94    1.01
  -1  -3   5   14.46    0.93
  -2  -3  -5    6.17    0.69
  -2  -3  -5    6.79    0.46
   2  -3   5    6.86    0.67
   2  -3   5    6.64    0.44
   2   3  -5    6.53    0.68
  -2   3   5    6.89    0.51
  -2   3   5    7.38    0.74
   2   3  -5    6.96    0.57
   2  -3  -5    7.14    0.68
   2   3   5    8.16    0.73
  -2  -3   5    6.13    0.60
   2  -3  -5    6.98    0.71
  -2   3  -5    5.49    0.65
   3  -3   5    0.28    0.13
  -3   3   5    0.36    0.18
  -3  -3  -5    0.33    0.29
   3   3  -5    0.34    0.20
   3  -3   5    0.30    0.27
   3   3  -5    0.20    0.26
  -3   3   5    0.29    0.28
   3  -3  -5    0.03    0.24
  -3   3  -5    0.00    0.26
   3   3   5    0.37    0.14
  -3  -3   5    0.06    0.22
   3   3   5    0.06    0.26
  -3   3  -5    0.33    0.13
   4  -3   5    9.96    0.88
  -4   3   5   11.28    0.63
   4   3  -5   11.09    0.93
   4   3  -5    9.69    0.69
  -4  -3  -5    9.44    0.89
  -4   3   5   12.60    1.01
  -4   3  -5   11.95    0.63
  -4   3  -5   13.00    1.02
   4   3   5   10.75    0.97
   4  -3  -5   10.14    0.90
  -4  -3   5   11.21    0.93
   4   3   5   10.15    0.60
  -5   3   5    0.27    0.14
  -5  -3  -5    0.25    0.28
   5   3  -5    0.42    0.21
   5  -3   5   -0.05    0.24
   5   3  -5    0.75    0.33
  -5   3   5    0.73    0.37
  -5   3  -5   -0.22    0.24
   5   3   5    0.48    0.35
  -5   3  -5    0.13    0.14
   5  -3  -5    0.33    0.29
  -5  -3   5    0.71    0.35
  -6  -3  -5   25.67    1.74
   6   3  -5   29.99    1.79
   6   3  -5   29.48    1.44
  -6   3   5   29.39    1.83
   6  -3   5   28.55    1.74
  -6   3  -5   30.76    1.46
  -6   3  -5   24.27    1.75
   6   3   5   29.66    1.91
  -6  -3   5   29.80    1.88
   6  -3  -5   26.91    1.78
   7   3  -5   12.20    1.08
   7  -3   5   13.63    1.13
  -7   3   5   15.92    1.25
  -7  -3  -5   12.96    1.14
   7  -3  -5   11.94    1.12
  -7  -3   5   11.77    1.16
  -7   3  -5   11.36    0.84
   7   3   5   13.33    1.22
  -7   3  -5   10.40    1.10
  -8   3   5   46.95    2.78
   8  -3   5   54.21    2.81
   8   3  -5   51.55    2.78
  -8  -3  -5   49.14    2.78
  -8   3  -5   50.11    2.87
  -8  -3   5   47.79    2.87
   8   3   5   51.91    2.96
   8  -3  -5   49.34    2.84
   9   3  -5   19.11    1.53
   9  -3   5   22.34    1.58
  -9   3   5   18.37    1.59
  -9  -3  -5   20.82    1.59
  -9  -3   5   20.16    1.69
   9   3   5   16.83    1.57
   9  -3  -5   19.50    1.62
  -9   3  -5   21.44    1.68
  10  -3   5    2.92    0.76
 -10   3   5    1.39    0.59
  10   3  -5    2.45    0.67
 -10  -3  -5    1.27    0.56
 -10  -3   5    1.21    0.65
  10   3   5    0.88    0.52
  10  -3  -5    2.68    0.74
 -10   3  -5    2.06    0.69
  11  -3   5    2.08    0.74
  11   3  -5    2.35    0.72
 -11   3   5    2.52    0.75
 -11  -3  -5    2.03    0.67
  11  -3   5    2.58    0.71
 -11  -3   5    0.59    0.52
  11  -3  -5    2.42    0.76
 -11   3  -5    3.38    0.93
  11   3   5    1.60    0.68
  12  -3   5   11.48    1.39
  12  -3   5   11.14    1.31
 -12  -3  -5    9.95    1.29
 -12   3   5   12.42    1.48
  12   3  -5   13.07    1.38
  12  -3  -5    9.11    1.31
 -12   3  -5   12.59    1.52
  12   3   5   12.05    1.42
 -12  -3   5   11.87    1.49
  13  -3   5    5.06    1.19
 -13   3   5    4.09    1.10
  13  -3   5    3.70    1.00
 -13  -3  -5    3.94    0.98
  13   3   5    3.97    1.00
  13  -3  -5    6.43    1.26
 -13  -3   5    4.75    1.16
 -13   3  -5    4.25    1.06
   0   4  -5    2.93    0.53
   0  -4   5    1.58    0.42
   0  -4  -5    2.87    0.55
   0  -4  -5    1.92    0.35
   0   4  -5    2.56    0.49
   0  -4   5    2.46    0.31
   0   4   5    3.41    0.46
   1  -4   5    1.33    0.21
  -1   4   5    1.35    0.33
   1  -4   5    1.41    0.40
  -1  -4  -5    1.75    0.29
   1   4  -5    0.81    0.28
  -1  -4  -5    1.35    0.42
  -1   4   5    1.68    0.41
   1   4  -5    1.14    0.36
  -1  -4   5    1.15    0.38
  -1  -4   5    1.47    0.30
   1  -4  -5    1.20    0.38
  -1   4  -5    1.71    0.42
   1   4   5    1.44    0.39
   2   4  -5    4.08    0.55
   2  -4   5    3.57    0.56
  -2   4   5    2.45    0.43
  -2   4   5    4.03    0.59
  -2  -4  -5    2.75    0.57
   2  -4   5    3.41    0.24
  -2  -4  -5    3.64    0.31
   2  -4  -5    3.84    0.54
  -2  -4   5    3.50    0.48
   2  -4  -5    3.56    0.48
   2   4   5    3.37    0.59
  -2   4  -5    2.83    0.55
  -2  -4   5    2.43    0.49
   3   4  -5   21.60    1.21
   3  -4   5   20.68    1.35
  -3  -4  -5   21.13    1.40
  -3   4   5   20.72    1.11
  -3   4   5   21.47    1.40
   3   4  -5   20.41    1.33
   3  -4  -5   21.67    1.32
  -3   4  -5   19.18    1.34
   3   4   5   19.17    1.36
   3   4   5   20.68    0.93
  -3  -4   5   19.85    1.29
  -4   4   5    4.31    0.42
  -4   4   5    3.49    0.64
   4   4  -5    3.89    0.66
   4  -4   5    2.82    0.56
  -4  -4  -5    4.25    0.62
   4   4  -5    3.98    0.48
   4  -4  -5    3.64    0.57
  -4  -4   5    3.63    0.57
   4   4   5    3.29    0.23
   4   4   5    2.63    0.58
  -4   4  -5    3.93    0.69
  -4   4  -5    3.33    0.21
   5  -4   5    1.89    0.52
  -5   4   5    4.56    0.66
  -5  -4  -5    4.14    0.63
   5   4  -5    4.63    0.53
  -5   4   5    4.99    0.43
   5   4  -5    3.68    0.57
   5  -4  -5    4.40    0.64
  -5   4  -5    3.49    0.30
   5   4   5    3.61    0.69
  -5  -4   5    3.17    0.62
  -5   4  -5    3.01    0.64
  -6   4   5    2.16    0.56
   6   4  -5    1.12    0.44
   6   4  -5    1.70    0.37
  -6  -4  -5    0.50    0.36
   6  -4   5    1.32    0.45
  -6  -4   5    0.90    0.42
   6  -4  -5    1.87    0.55
   6   4   5    0.89    0.43
  -6   4  -5    0.44    0.37
   7  -4   5    5.41    0.76
  -7  -4  -5    3.98    0.78
   7   4  -5    5.66    0.61
   7   4  -5    5.06    0.72
  -7   4   5    6.94    0.84
  -7  -4   5    5.02    0.79
  -7   4  -5    6.55    0.85
   7   4   5    4.52    0.87
   7  -4  -5    6.73    0.86
  -8   4   5   16.13    1.38
   8   4  -5   16.08    1.32
   8  -4   5   15.01    1.35
  -8  -4  -5   16.66    1.42
  -8   4  -5   17.76    1.48
   8   4   5   15.01    1.41
   8  -4  -5   18.75    1.51
  -8  -4   5   19.35    1.58
   9   4  -5   14.26    1.30
  -9  -4  -5   15.26    1.43
   9  -4   5   15.78    1.39
  -9   4   5   14.08    1.37
   9  -4  -5   17.31    1.54
  -9   4  -5   20.40    1.60
   9   4   5   16.36    1.50
  -9  -4   5   15.50    1.50
 -10   4   5    0.60    0.51
 -10  -4  -5    1.50    0.58
  10   4  -5    0.96    0.51
  10  -4   5    1.18    0.54
 -10  -4   5    1.09    0.59
  10  -4  -5    0.91    0.56
 -10   4  -5    1.01    0.55
  10   4   5    2.02    0.70
  11   4  -5    0.09    0.43
 -11   4   5    1.13    0.59
 -11  -4  -5    0.96    0.58
  11  -4   5    0.36    0.47
  11   4   5    0.33    0.48
 -11  -4   5    0.57    0.53
 -11   4  -5    0.60    0.56
  11  -4  -5    0.05    0.46
  12  -4   5    0.47    0.52
 -12  -4  -5    0.26    0.52
 -12   4   5    0.50    0.55
  12  -4   5    0.80    0.60
  12  -4  -5   -0.40    0.46
 -12  -4   5    0.42    0.54
  12   4   5    0.88    0.61
 -12   4  -5    0.24    0.58
  13  -4   5    1.80    0.82
 -13   4   5    3.41    0.94
  13  -4   5    1.33    0.66
 -13  -4  -5    1.55    0.70
  13   4   5    1.10    0.76
  13  -4  -5    2.50    0.87
 -13  -4   5    1.82    0.81
 -13   4  -5    2.09    0.94
   0  -5  -5    2.51    0.36
   0   5  -5    1.46    0.41
   0  -5  -5    2.70    0.55
   0  -5   5    1.70    0.31
   0   5   5    2.58    0.48
   0  -5   5    1.05    0.40
   1  -5   5    3.52    0.31
   1   5  -5    3.09    0.57
   1  -5   5    3.33    0.59
  -1  -5  -5    3.85    0.39
   1   5  -5    3.23    0.52
  -1   5   5    3.78    0.50
  -1  -5  -5    3.86    0.61
  -1   5  -5    3.46    0.55
   1   5   5    3.74    0.57
   1  -5  -5    2.73    0.57
  -1  -5   5    4.10    0.58
  -1  -5   5    3.29    0.44
   1  -5  -5    3.57    0.46
   2   5  -5   28.73    1.66
  -2   5   5   28.15    1.71
  -2  -5  -5   27.18    1.26
  -2  -5  -5   29.10    1.75
   2  -5   5   27.84    1.68
   2   5  -5   27.64    1.58
  -2   5   5   27.28    1.50
   2  -5  -5   27.95    1.69
   2  -5  -5   28.18    1.57
  -2   5  -5   30.77    1.73
  -2  -5   5   29.19    1.55
   2   5   5   26.12    1.65
  -2  -5   5   27.04    1.65
  -3  -5  -5   19.48    1.46
   3   5  -5   23.80    1.45
  -3   5   5   21.12    1.46
   3  -5   5   21.91    1.47
  -3   5   5   23.24    1.30
  -3  -5   5   22.77    1.41
   3  -5  -5   23.85    1.52
  -3  -5   5   22.71    1.44
   3  -5  -5   25.25    1.46
   3   5   5   21.77    1.51
  -3   5  -5   24.34    1.54
   4  -5   5    1.90    0.49
   4   5  -5    2.54    0.48
  -4  -5  -5    2.14    0.56
  -4   5   5    2.50    0.40
  -4   5   5    2.23    0.55
   4   5  -5    2.44    0.51
   4   5   5    2.28    0.55
  -4   5  -5    2.25    0.54
   4  -5  -5    2.79    0.56
  -4  -5   5    3.20    0.59
   5   5  -5   45.29    2.27
   5   5  -5   45.24    2.43
  -5  -5  -5   46.63    2.58
  -5   5   5   43.40    2.46
   5  -5   5   43.32    2.48
  -5   5   5   47.89    2.16
   5  -5  -5   47.17    2.51
  -5  -5   5   43.45    2.49
   5   5   5   44.50    2.54
  -5   5  -5   45.90    2.56
   6   5  -5   17.22    1.13
  -6  -5  -5   18.43    1.41
   6   5  -5   15.30    1.24
  -6   5   5   14.39    1.26
   6  -5   5   16.54    1.32
  -6  -5   5   16.42    1.35
   6   5   5   17.55    1.42
   6  -5  -5   15.66    1.31
  -6   5  -5   17.11    1.38
   7  -5   5   15.67    1.32
  -7   5   5   16.60    1.34
   7   5  -5   13.56    1.16
  -7  -5  -5   11.39    1.21
   7   5  -5   14.21    1.06
  -7   5  -5   14.31    1.30
   7  -5  -5   13.97    1.28
  -7  -5   5   13.74    1.29
   7   5   5   15.03    1.36
  -8  -5  -5    1.86    0.61
  -8   5   5    1.50    0.53
   8   5  -5    2.80    0.66
   8  -5   5    0.84    0.47
  -8  -5   5    1.41    0.57
   8  -5  -5    1.33    0.53
   8   5   5    2.64    0.74
  -8   5  -5    0.87    0.47
   9   5  -5    4.63    0.86
  -9  -5  -5    4.83    0.96
   9  -5   5    5.96    1.04
  -9   5   5    5.27    0.83
  -9   5  -5    5.13    1.00
   9  -5  -5    3.48    0.84
   9   5   5    5.81    0.94
  -9  -5   5    6.07    0.98
 -10  -5  -5   12.28    1.40
 -10   5   5   13.32    1.38
  10   5  -5   11.23    1.22
  10  -5   5   13.63    1.40
  10   5   5   16.42    1.56
 -10  -5   5   16.08    1.60
 -10   5  -5   14.53    1.51
  10  -5  -5   16.21    1.55
 -11  -5  -5    1.93    0.74
  11  -5   5    2.82    0.81
 -11   5   5    4.49    0.95
  11  -5  -5    2.67    0.85
 -11   5  -5    1.89    0.79
  11   5   5    4.08    0.95
 -11  -5   5    1.22    0.70
  12  -5   5   18.99    1.77
 -12   5   5   18.11    1.77
 -12  -5  -5   17.24    1.76
 -12   5  -5   16.67    1.74
  12   5   5   18.98    1.81
  12  -5  -5   19.45    1.89
 -12  -5   5   19.20    1.94
  13  -5   5    2.67    0.87
 -13  -5  -5    2.61    0.89
 -13   5   5    4.32    1.05
  13  -5  -5    3.38    1.01
 -13  -5   5    1.73    0.88
 -13   5  -5    2.42    0.94
  13   5   5    2.61    0.88
   0   6  -5   47.17    2.44
   0  -6   5   43.77    2.42
   0   6   5   45.49    2.41
   0  -6   5   48.52    2.14
   0  -6  -5   46.05    2.16
   0  -6  -5   47.75    2.53
  -1  -6  -5   38.28    2.22
  -1   6   5   42.44    2.12
  -1  -6  -5   36.29    1.79
   1  -6   5   39.49    2.18
   1   6  -5   36.27    2.08
   1  -6   5   39.84    1.73
   1  -6  -5   43.67    2.27
  -1   6  -5   39.42    2.17
  -1  -6   5   36.06    2.10
   1   6   5   40.36    2.17
   1  -6  -5   41.29    1.98
  -1  -6   5   37.70    1.91
   2   6  -5   12.73    1.02
  -2   6   5    9.96    0.98
  -2  -6  -5   12.64    1.09
   2   6  -5   11.39    0.95
  -2  -6  -5   12.31    0.65
   2  -6   5   11.05    1.00
  -2   6   5   11.93    0.92
   2  -6  -5   12.54    1.05
  -2  -6   5    9.77    0.84
  -2   6  -5   10.64    1.01
  -2  -6   5   11.48    0.99
   2   6   5   12.27    1.05
  -3   6   5    0.08    0.28
   3  -6   5    0.28    0.30
   3   6  -5    0.43    0.31
  -3  -6  -5    0.67    0.38
   3   6  -5    0.43    0.29
  -3   6   5    0.05    0.24
   3  -6  -5    0.32    0.32
  -3  -6   5    0.18    0.28
  -3  -6   5    0.43    0.34
   3  -6  -5    0.17    0.26
   3   6   5    0.31    0.31
  -3   6  -5    0.81    0.39
  -4  -6  -5   41.87    2.50
   4  -6   5   43.84    2.49
  -4   6   5   45.63    2.48
   4   6  -5   48.26    2.43
  -4   6   5   43.82    2.21
  -4  -6   5   45.69    2.41
  -4  -6   5   45.64    2.43
   4  -6  -5   47.12    2.45
  -4   6  -5   40.89    2.48
   4   6   5   47.07    2.57
  -5   6   5   17.68    1.11
   5   6  -5   17.72    1.22
   5  -6   5   16.68    1.34
  -5  -6  -5   15.79    1.35
  -5   6   5   17.25    1.32
   5   6  -5   16.16    1.23
   5   6   5   15.15    1.34
  -5  -6   5   16.04    1.29
   5  -6  -5   15.24    1.27
  -5   6  -5   17.79    1.40
   6   6  -5   10.73    0.99
   6  -6   5   10.70    1.08
  -6   6   5   11.08    1.06
   6   6  -5   10.44    0.94
  -6  -6  -5    8.62    1.03
   6   6   5    9.17    1.08
  -6  -6   5   10.92    1.09
  -6   6  -5   11.98    1.17
   6  -6  -5   10.46    1.08
   7   6  -5    6.48    0.79
  -7   6   5    6.03    0.83
   7  -6   5    4.35    0.85
  -7  -6  -5    5.63    0.89
   7   6  -5    4.51    0.71
   7   6   5    5.64    0.88
  -7   6  -5    5.50    0.87
   7  -6  -5    5.60    0.84
  -7  -6   5    6.71    0.91
   8  -6   5   33.01    2.28
  -8   6   5   34.42    2.22
   8   6  -5   34.79    2.15
  -8  -6  -5   34.70    2.34
   8  -6  -5   34.26    2.32
   8   6   5   37.13    2.42
  -8  -6   5   36.56    2.39
  -8   6  -5   34.46    2.32
  -9   6   5    1.17    0.53
   9   6  -5    0.74    0.44
  -9  -6  -5    0.88    0.54
   9  -6   5    1.01    0.60
   9  -6  -5    0.64    0.51
  -9   6  -5    0.57    0.50
   9   6   5   -0.07    0.41
  -9  -6   5    0.89    0.53
  10  -6   5   19.07    1.73
 -10   6   5   19.26    1.72
 -10  -6  -5   18.97    1.79
 -10  -6   5   22.28    1.95
  10  -6  -5   20.55    1.83
  10   6   5   22.83    1.89
 -10   6  -5   22.41    1.91
 -11   6   5    2.78    0.81
 -11  -6  -5    2.97    0.90
  11  -6   5    2.49    0.86
  11   6   5    1.47    0.75
 -11   6  -5    3.04    0.87
  11  -6  -5    2.95    0.90
 -11  -6   5    2.88    0.90
  12  -6   5    5.25    1.11
 -12   6   5    3.55    0.89
 -12  -6  -5    2.41    0.87
 -12  -6   5    1.30    0.77
  12  -6  -5    1.43    0.82
  12   6   5    3.03    0.91
 -12   6  -5    5.21    1.15
  13  -6   5    5.02    1.14
  13   6   5    7.42    1.39
 -13   6  -5    6.56    1.32
  13  -6  -5    6.86    1.35
 -13  -6   5    6.74    1.43
   0   7  -5    0.32    0.29
   0  -7  -5    0.09    0.19
   0   7   5   -0.05    0.24
   0  -7   5    0.48    0.33
   0  -7   5    0.18    0.20
   0  -7  -5    0.12    0.28
  -1   7   5    1.09    0.38
  -1  -7  -5    0.98    0.43
   1   7  -5    1.83    0.49
  -1  -7  -5    1.35    0.29
   1  -7   5    2.19    0.54
   1  -7  -5    1.43    0.47
  -1  -7   5    1.89    0.50
  -1   7  -5    1.48    0.47
  -1  -7   5    1.24    0.33
   1  -7  -5    1.14    0.34
   1   7   5    0.63    0.35
  -2  -7  -5    6.08    0.81
   2   7  -5    5.49    0.71
   2  -7   5    5.44    0.73
  -2   7   5    6.20    0.72
   2   7  -5    7.01    0.79
  -2   7   5    6.81    0.80
  -2   7  -5    6.83    0.83
  -2  -7   5    4.83    0.71
  -2  -7   5    8.20    0.74
   2   7   5    6.27    0.79
   2  -7  -5    4.84    0.71
   3   7  -5    0.63    0.35
  -3   7   5    0.00    0.31
   3   7  -5    0.57    0.32
   3  -7   5    0.24    0.31
  -3  -7  -5    0.51    0.38
  -3   7   5    0.32    0.34
  -3  -7   5    0.32    0.27
   3   7   5    0.67    0.39
  -3   7  -5    0.67    0.39
   3  -7  -5    0.89    0.34
   3  -7  -5    0.69    0.39
  -3  -7   5    0.42    0.35
  -4  -7  -5    4.97    0.79
   4   7  -5    6.60    0.80
  -4   7   5    4.55    0.71
   4  -7   5    5.47    0.79
   4   7  -5    8.19    0.82
  -4   7   5    6.89    0.73
   4   7   5    6.30    0.85
  -4   7  -5    4.84    0.76
   4  -7  -5    6.17    0.75
  -4  -7   5    6.94    0.82
  -4  -7   5    6.01    0.73
  -5   7   5   21.75    1.57
   5  -7   5   21.98    1.62
   5   7  -5   20.46    1.45
  -5   7   5   21.91    1.38
  -5  -7  -5   20.88    1.63
  -5   7  -5   22.07    1.65
   5  -7  -5   21.56    1.54
   5   7   5   20.93    1.63
  -5  -7   5   19.07    1.42
  -5  -7   5   23.05    1.62
  -6   7   5    0.28    0.38
   6  -7   5    0.91    0.45
   6   7  -5    0.71    0.38
  -6  -7  -5    1.30    0.53
   6   7   5    0.35    0.45
  -6   7  -5    0.57    0.43
   6  -7  -5    0.63    0.40
  -6  -7   5    1.14    0.51
   7  -7   5    6.79    0.96
   7   7  -5    6.40    0.81
  -7  -7  -5    5.85    0.95
   7   7  -5    8.76    0.97
  -7   7   5    6.60    0.92
  -7  -7   5    8.52    1.05
   7   7   5    8.75    1.08
   7  -7  -5    8.12    1.00
  -7   7  -5    4.95    0.97
  -8  -7  -5   14.89    1.54
   8   7  -5   16.01    1.33
  -8   7   5   18.11    1.49
   8  -7   5   16.15    1.52
   8   7   5   17.77    1.64
  -8  -7   5   18.02    1.61
   8  -7  -5   16.80    1.54
  -8   7  -5   15.36    1.50
   9  -7   5    4.74    0.99
  -9  -7  -5    5.33    1.07
  -9   7   5    5.47    0.87
  -9   7  -5    6.51    1.01
   9  -7  -5    3.29    0.86
  -9  -7   5    3.86    0.95
   9   7   5    5.33    1.08
 -10   7   5    8.05    1.07
  10  -7   5    8.42    1.20
 -10  -7  -5    6.56    1.21
 -10   7  -5    8.20    1.18
  10   7   5    6.55    1.21
 -10  -7   5    5.90    1.21
  10  -7  -5    8.45    1.21
 -11  -7  -5    1.50    0.73
  11  -7   5    2.21    0.79
 -11   7   5    1.56    0.64
 -11  -7   5    1.12    0.70
 -11   7  -5    1.43    0.64
  11   7   5    0.34    0.57
  11  -7  -5    0.72    0.60
 -12  -7  -5    0.59    0.64
  12  -7   5    1.17    0.74
  12  -7  -5    1.18    0.69
 -12  -7   5   -0.19    0.60
 -12   7  -5    0.25    0.57
  12   7   5    0.69    0.69
   0   8  -5   32.67    2.09
   0   8   5   33.45    2.08
   0  -8  -5   35.89    1.81
   0  -8  -5   38.28    2.23
   0  -8   5   37.87    2.13
   1   8  -5    2.76    0.64
  -1   8   5    2.18    0.55
  -1  -8  -5    1.14    0.49
   1  -8   5    2.69    0.61
   1  -8  -5    2.08    0.57
   1   8   5    2.32    0.61
  -1  -8   5    1.93    0.52
  -1  -8   5    2.31    0.47
   1  -8  -5    1.78    0.42
  -1   8  -5    2.88    0.66
  -2  -8  -5   21.48    1.62
  -2   8   5   23.45    1.53
   2   8  -5   20.16    1.52
  -2   8   5   19.44    1.52
   2  -8   5   21.91    1.58
   2  -8  -5   22.56    1.59
   2   8   5   24.47    1.68
  -2   8  -5   21.91    1.61
  -2  -8   5   24.16    1.55
  -2  -8   5   21.12    1.38
   3   8  -5    5.65    0.76
  -3   8   5    5.17    0.71
  -3  -8  -5    7.39    0.91
  -3   8   5    5.09    0.75
   3  -8   5    6.11    0.83
   3   8   5    5.83    0.83
   3  -8  -5    4.87    0.85
   3  -8  -5    5.93    0.71
  -3  -8   5    6.60    0.75
  -3  -8   5    6.00    0.73
  -3   8  -5    5.90    0.84
  -4   8   5    8.28    0.86
   4  -8   5    8.96    1.01
   4   8  -5    8.78    0.97
  -4  -8  -5    6.53    0.94
  -4   8   5    6.51    0.89
   4   8  -5    8.17    0.87
  -4  -8   5    9.41    0.91
  -4   8  -5    9.77    1.06
  -4  -8   5    6.94    0.84
   4  -8  -5    7.82    0.89
   4  -8  -5    9.59    0.99
   4   8   5    8.17    1.01
   5   8  -5    9.49    1.00
  -5   8   5   10.42    1.06
  -5  -8  -5    8.42    1.08
   5  -8   5   10.70    1.14
  -5   8   5   11.98    1.02
   5   8  -5   11.87    1.13
  -5  -8   5   11.93    1.07
   5  -8  -5   11.68    1.11
  -5  -8   5   12.15    1.17
  -5   8  -5    9.40    1.13
   5   8   5   11.83    1.23
  -6   8   5    2.47    0.67
   6  -8   5    5.21    0.92
   6   8  -5    4.34    0.76
   6   8  -5    4.10    0.85
  -6  -8  -5    4.26    0.90
  -6   8  -5    3.33    0.79
   6  -8  -5    2.86    0.72
  -6  -8   5    4.12    0.85
   6   8   5    2.72    0.76
   7  -8   5    0.76    0.50
  -7   8   5    0.72    0.44
  -7  -8  -5    0.92    0.54
   7   8  -5    1.79    0.56
   7   8   5    0.97    0.54
  -7   8  -5    1.09    0.63
  -7  -8   5    1.12    0.56
   7  -8  -5    1.15    0.53
  -8  -8  -5   13.26    1.44
  -8   8   5   13.89    1.31
   8  -8   5   14.12    1.47
  -8   8  -5   14.98    1.50
   8   8   5    9.85    1.30
  -8  -8   5   15.53    1.53
   8  -8  -5   14.24    1.42
  -9  -8  -5    7.20    1.15
  -9   8   5    6.15    1.07
   9  -8   5    7.36    1.26
  -9  -8   5    5.87    1.17
   9   8   5    6.84    1.25
  -9   8  -5    5.03    1.07
   9  -8  -5    6.86    1.20
 -10   8   5    3.92    0.89
  10  -8   5    4.22    0.99
 -10  -8  -5    2.91    0.95
  10  -8  -5    5.19    1.12
  10   8   5    3.48    0.97
 -10  -8   5    4.41    1.06
 -10   8  -5    5.64    1.12
 -11  -8  -5    0.13    0.54
  11  -8   5    0.48    0.57
  11   8   5    1.48    0.72
 -11  -8   5    0.31    0.61
 -11   8  -5    0.49    0.59
  11  -8  -5    1.60    0.77
  12  -8   5    7.98    1.47
 -12  -8  -5    6.40    1.34
 -12  -8   5    8.31    1.53
  12  -8  -5    7.41    1.38
 -12   8  -5    6.61    1.32
  12   8   5    6.66    1.33
   0  -9   5   11.80    1.12
   0   9   5   12.17    1.18
   0   9  -5   12.18    1.20
   0  -9  -5   12.62    1.20
  -1  -9  -5    5.56    0.85
   1   9  -5    5.14    0.91
  -1   9   5    6.01    0.81
   1  -9   5    5.38    0.81
  -1  -9   5    5.18    0.75
   1  -9  -5    5.54    0.85
   1   9   5    6.81    0.88
  -1   9  -5    5.24    0.82
   1  -9  -5    6.04    0.66
  -2   9   5   16.67    1.34
  -2   9   5   18.18    1.42
   2  -9   5   15.67    1.36
  -2  -9  -5   15.02    1.40
   2   9  -5   16.89    1.40
   2   9   5   17.71    1.48
  -2   9  -5   15.06    1.39
  -2  -9   5   18.48    1.41
  -2  -9   5   16.52    1.31
   2  -9  -5   16.99    1.39
   2  -9  -5   16.55    1.21
   3   9  -5   36.45    2.17
   3  -9   5   30.21    2.10
  -3  -9  -5   34.76    2.24
  -3   9   5   29.65    1.97
  -3   9   5   36.75    2.17
  -3   9  -5   34.88    2.27
  -3  -9   5   30.91    1.99
  -3  -9   5   33.46    1.98
   3  -9  -5   34.35    2.14
   3   9   5   33.39    2.22
   3  -9  -5   30.92    1.94
  -4  -9  -5   14.88    1.40
   4   9  -5   13.65    1.25
  -4   9   5   13.66    1.23
   4  -9   5   12.69    1.27
  -4   9   5   16.25    1.26
  -4  -9   5   13.05    1.16
  -4  -9   5   13.61    1.20
   4  -9  -5   11.86    1.13
   4  -9  -5   14.63    1.29
   4   9   5   14.72    1.39
  -4   9  -5   12.17    1.28
   5   9  -5    0.72    0.44
  -5   9   5    0.22    0.36
   5   9  -5    1.50    0.57
   5  -9   5    0.80    0.48
  -5  -9  -5    1.15    0.55
  -5   9   5    0.58    0.41
   5   9   5    0.58    0.49
   5  -9  -5    1.51    0.50
  -5   9  -5    0.80    0.48
  -5  -9   5    0.36    0.40
  -6  -9  -5    0.50    0.48
   6  -9   5    2.15    0.68
   6   9  -5    0.53    0.41
  -6   9   5    1.49    0.57
   6   9  -5    1.31    0.63
   6  -9  -5    1.38    0.53
  -6  -9   5    1.12    0.53
  -6   9  -5    0.59    0.54
   6   9   5    1.93    0.70
   7  -9   5    4.72    0.97
  -7  -9  -5    6.42    1.17
  -7   9   5    5.58    0.98
   7   9  -5    5.76    0.93
  -7   9  -5    6.50    1.03
   7   9   5    6.73    1.20
  -7  -9   5    2.71    0.76
  -7  -9   5    4.56    0.93
   7  -9  -5    5.83    1.02
   8  -9   5    7.68    1.15
  -8  -9  -5    5.97    1.15
  -8   9   5    5.76    0.98
   8  -9  -5    7.84    1.09
  -8   9  -5    6.72    1.22
   8   9   5    6.91    1.10
  -8  -9   5    4.56    1.01
  -9  -9  -5    4.86    1.08
   9  -9   5    3.14    0.93
  -9  -9   5    3.83    1.04
   9  -9  -5    4.52    1.01
   9   9   5    2.35    0.82
  -9   9  -5    1.66    0.72
  10  -9   5   -0.18    0.41
 -10  -9  -5    0.63    0.60
  10   9   5    0.69    0.60
 -10  -9   5   -0.08    0.45
 -10   9  -5    0.15    0.46
  10  -9  -5    0.30    0.57
 -11  -9  -5    1.68    0.82
  11  -9   5    3.38    1.04
 -11  -9   5    2.23    0.94
  11   9   5    3.73    1.01
  11  -9  -5    3.13    0.98
 -11   9  -5    3.82    1.08
   0  10   5    2.59    0.68
   0 -10  -5    2.93    0.72
   0  10  -5    2.35    0.69
   0 -10   5    2.12    0.61
  -1 -10  -5    5.15    0.96
   1  10  -5    4.02    0.86
   1 -10   5    2.90    0.68
  -1  10   5    4.67    0.86
  -1 -10   5    3.92    0.76
   1  10   5    3.35    0.83
  -1  10  -5    3.52    0.82
   1 -10  -5    2.34    0.67
  -2  10   5    3.64    0.78
   2 -10   5    3.94    0.82
   2  10  -5    5.56    1.00
  -2  10   5    3.16    0.79
  -2 -10  -5    3.35    0.81
  -2  10  -5    4.44    0.91
  -2 -10   5    2.65    0.66
   2 -10  -5    3.82    0.67
   2  10   5    3.91    0.84
   2 -10  -5    1.89    0.63
   3 -10   5    6.43    0.92
   3  10  -5    4.93    0.92
  -3  10   5    4.60    0.89
  -3 -10  -5    6.06    0.96
  -3  10   5    5.89    0.86
   3  10   5    5.59    1.06
  -3  10  -5    6.54    0.97
   3 -10  -5    5.43    0.83
  -3 -10   5    5.79    0.78
   4 -10   5    0.64    0.47
  -4  10   5    0.74    0.42
  -4 -10  -5    1.23    0.62
  -4  10   5    1.15    0.51
   4  10  -5    2.01    0.60
   4 -10  -5    1.35    0.50
  -4 -10   5    1.86    0.59
   4  10   5    0.68    0.48
  -4 -10   5    0.95    0.48
  -4  10  -5    1.33    0.60
   4 -10  -5    0.82    0.45
  -5  10   5    1.32    0.54
  -5  10   5    0.96    0.56
   5  10  -5    1.72    0.74
   5 -10   5    0.55    0.47
  -5 -10  -5    1.49    0.60
   5  10   5   -0.28    0.44
   5 -10  -5    0.90    0.47
  -5 -10   5    0.44    0.44
  -5  10  -5    1.00    0.59
  -6  10   5    2.19    0.65
   6  10  -5    1.65    0.70
   6 -10   5    3.95    0.92
  -6 -10  -5    2.07    0.76
   6 -10  -5    1.74    0.66
  -6 -10   5    2.42    0.70
  -6  10  -5    2.54    0.77
   6  10   5    1.71    0.73
  -7  10   5    0.06    0.43
   7 -10   5   -0.25    0.40
   7  10  -5    0.19    0.56
  -7 -10  -5   -0.10    0.46
  -7 -10   5    0.19    0.43
   7  10   5    0.55    0.49
   7 -10  -5    0.03    0.37
  -7  10  -5   -0.05    0.43
   8 -10   5    3.55    0.93
   8  10  -5    3.63    0.92
  -8 -10  -5    5.19    1.18
   8 -10  -5    2.21    0.77
  -8 -10   5    2.69    0.82
  -8  10  -5    2.08    0.76
   8  10   5    4.44    1.08
   9 -10   5    3.06    0.93
  -9 -10  -5    1.69    0.80
   9  10   5    1.26    0.73
  -9  10  -5    2.16    0.83
   9 -10  -5    2.18    0.77
  -9 -10   5    2.28    0.83
 -10 -10  -5    1.51    0.83
  10 -10   5    3.11    0.96
  10 -10  -5    3.86    1.05
 -10 -10   5    4.00    1.08
  10  10   5    2.44    0.87
 -10  10  -5    1.87    0.80
   0  11   5   16.58    1.56
   0 -11   5   16.89    1.45
   0  11  -5   18.16    1.61
   0 -11  -5   19.55    1.60
   1 -11   5    1.01    0.50
   1  11  -5    2.32    0.72
  -1  11   5    0.74    0.51
  -1 -11  -5    1.52    0.65
  -1  11  -5    0.71    0.55
   1 -11  -5    1.20    0.56
   1  11   5    2.05    0.67
  -1 -11   5    0.55    0.38
  -2 -11  -5    1.12    0.58
   2 -11   5   -0.33    0.38
   2  11  -5    1.26    0.59
  -2  11   5    1.44    0.61
  -2  11   5    1.58    0.58
  -2  11  -5    0.70    0.53
   2 -11  -5    0.83    0.49
  -2 -11   5    0.86    0.44
   2  11   5   -0.02    0.49
  -3  11   5    1.11    0.60
  -3 -11  -5    2.29    0.74
   3 -11   5    0.70    0.50
  -3  11   5    0.99    0.49
   3  11  -5    1.03    0.57
  -3 -11   5    2.99    0.68
   3  11   5    1.40    0.69
  -3  11  -5    0.91    0.55
   3 -11  -5    1.89    0.66
  -4  11   5    3.33    0.77
  -4  11   5    1.82    0.63
   4 -11   5    3.17    0.81
  -4 -11  -5    5.46    1.09
   4  11  -5    1.80    0.67
   4  11   5    3.73    0.95
   4 -11  -5    3.34    0.70
   4 -11  -5    3.52    0.85
  -4  11  -5    2.28    0.76
   5 -11   5    0.80    0.54
   5  11  -5    1.36    0.67
  -5 -11  -5    2.05    0.74
  -5  11   5    1.27    0.53
   5 -11  -5    1.12    0.58
  -5 -11   5    1.21    0.55
  -5  11  -5    1.94    0.72
   5  11   5    0.32    0.55
   6 -11   5    9.32    1.27
  -6 -11  -5    7.64    1.21
   6  11  -5    6.07    1.15
  -6 -11   5    8.69    1.12
   6 -11  -5    8.63    1.11
   6  11   5   10.55    1.41
  -6  11  -5    7.40    1.17
   7 -11   5    6.13    1.20
   7  11  -5    5.31    1.07
  -7 -11  -5    4.49    1.13
  -7 -11   5    6.08    1.15
   7 -11  -5    6.88    1.19
  -7  11  -5    4.37    1.09
   7  11   5    5.28    1.21
   8 -11   5    7.68    1.36
   8  11  -5    7.35    1.32
  -8 -11  -5    7.94    1.47
  -8 -11   5    8.14    1.22
   8 -11  -5    9.04    1.24
   8  11   5    5.63    1.25
  -8  11  -5    9.55    1.37
   9 -11   5    2.80    0.90
  -9 -11  -5    1.83    0.88
  -9 -11   5    1.61    0.77
   9  11   5    2.12    0.85
  -9  11  -5    1.61    0.80
   9 -11  -5    2.33    0.86
   0  12   5    0.83    0.64
   0 -12  -5    1.28    0.60
   0 -12   5    1.48    0.55
   0  12  -5    1.79    0.73
   1 -12   5    0.25    0.39
  -1  12   5    1.97    0.73
  -1 -12  -5    1.06    0.58
   1  12  -5    0.65    0.53
  -1  12  -5    1.65    0.72
  -1 -12   5    1.27    0.54
   1 -12  -5    1.51    0.64
   1  12   5    0.83    0.65
  -2  12   5   -0.05    0.38
   2 -12   5    1.06    0.55
  -2  12   5    0.70    0.55
  -2 -12  -5    0.18    0.47
   2  12  -5    0.15    0.47
   2  12   5    0.21    0.54
  -2  12  -5    0.87    0.62
  -2 -12   5    0.46    0.47
   2 -12  -5    1.25    0.56
  -3  12   5    2.31    0.74
  -3 -12  -5    1.35    0.67
   3  12  -5    3.95    0.95
  -3  12   5    1.32    0.66
   3 -12   5    1.74    0.72
  -3  12  -5    3.27    0.92
   3  12   5    3.96    0.97
  -3 -12   5    2.56    0.75
   3 -12  -5    1.75    0.65
  -4  12   5   22.25    1.85
   4 -12   5   22.50    1.90
  -4  12   5   24.01    1.83
   4  12  -5   24.47    2.01
  -4 -12  -5   23.79    2.03
   4  12   5   26.65    2.14
   4 -12  -5   23.74    1.76
  -4  12  -5   19.37    1.92
   5  12  -5   -0.62    0.39
   5 -12   5    0.43    0.52
  -5 -12  -5    0.49    0.58
  -5  12  -5   -1.06    0.28
   5 -12  -5   -0.12    0.41
   5  12   5   -0.10    0.59
   6  12  -5    4.79    1.11
  -6 -12  -5    5.48    1.22
   6 -12   5    4.91    1.10
   6 -12  -5    6.70    1.15
  -6  12  -5    6.89    1.31
   6  12   5    5.80    1.25
   7 -12   5    0.02    0.52
  -7 -12  -5    1.41    0.88
   7  12  -5    0.19    0.70
   7  12   5    1.20    0.68
  -7  12  -5    0.35    0.61
  -7 -12   5    1.20    0.64
   7 -12  -5    2.17    0.76
  -8 -12  -5    0.29    0.62
   8 -12   5    0.59    0.64
   8  12  -5    0.28    0.75
  -8  12  -5    0.08    0.56
   8  12   5    1.08    0.69
  -8 -12   5    0.44    0.65
   8 -12  -5    0.42    0.56
   0  13   5    1.09    0.67
   0  13  -5    1.95    0.76
   0 -13  -5    1.04    0.64
   0 -13   5    1.93    0.64
   1  13  -5    3.48    0.92
   1 -13   5    5.61    1.06
  -1  13   5    2.77    0.93
  -1 -13  -5    3.91    0.94
  -1  13  -5    3.65    0.93
  -1 -13   5    5.19    0.96
   1 -13  -5    5.23    1.04
   1  13   5    4.44    1.04
   2 -13   5   14.92    1.48
  -2  13   5   14.20    1.45
  -2  13   5    9.96    1.48
  -2 -13  -5   13.03    1.57
   2  13  -5   11.65    1.48
  -2  13  -5   15.92    1.66
  -2 -13   5   15.11    1.43
   2 -13  -5   19.05    2.37
   2  13   5   14.59    1.63
   3  13  -5    0.57    0.58
  -3 -13  -5    1.45    0.70
  -3  13   5   -0.22    0.52
   3 -13   5   -0.08    0.38
   3  13   5   -0.21    0.44
  -3  13  -5    0.47    0.61
  -4 -13  -5   11.22    1.47
   4  13  -5    9.32    1.33
   4 -13   5    9.85    1.32
  -4  13   5    9.84    1.28
   4  13   5    8.74    1.44
  -4  13  -5   11.83    1.51
  -5 -13  -5   -0.07    0.56
   5 -13   5    0.40    0.59
   5  13  -5   -0.15    0.48
   5  13   5    0.66    0.64
   5 -13  -5    0.46    0.44
  -5  13  -5    0.74    0.65
   6  13  -5    0.57    0.62
   6 -13   5    1.57    0.84
  -6 -13  -5    0.88    0.73
   6 -13  -5    1.64    0.71
  -6  13  -5    1.30    0.77
   6  13   5    1.26    0.74
   7  13  -5    0.34    0.72
   7 -13   5    1.20    0.76
  -7 -13  -5    0.77    0.71
  -7  13  -5    0.67    0.68
   7 -13  -5    1.68    0.77
   7  13   5    1.50    0.81
   0 -14   5   24.83    2.02
   0 -14  -5   29.85    2.31
   0  14  -5   31.14    2.44
   0  14   5   25.84    2.32
   1  14  -5    9.94    1.44
  -1  14   5    9.92    1.57
   1 -14   5   11.10    1.31
  -1 -14  -5   11.60    1.43
   1  14   5   11.44    1.55
  -1  14  -5   11.07    1.49
   2  14  -5   11.60    1.51
  -2  14   5   13.03    1.65
  -2 -14  -5   10.68    1.45
   2 -14   5   10.74    1.37
  -2  14  -5   11.35    1.49
   2  14   5   11.19    1.54
   3 -14   5    2.46    0.84
   3  14  -5    4.78    1.12
  -3  14   5    2.07    0.81
  -3 -14  -5    3.72    1.07
   3  14   5    4.84    1.25
  -3  14  -5    2.41    0.90
  -4 -14  -5    0.63    0.66
   4 -14   5    0.36    0.52
   4  14  -5    0.41    0.59
  -4  14   5   -0.61    0.45
  -4  14  -5    1.29    0.77
   4  14   5    0.62    0.73
   5 -14   5    1.03    0.71
  -5 -14  -5    0.55    0.68
   5  14  -5   -0.07    0.54
  -5  14  -5    0.84    0.78
   5  14   5    1.07    0.79
   0  15  -5    1.10    0.74
   0  15   5    0.02    0.66
   1  15  -5    1.65    0.85
  -1  15   5    2.72    1.02
   1 -15   5    1.78    0.72
   1  15   5    1.89    0.93
  -1  15  -5    1.03    0.82
   0   0  -6    0.01    0.21
   0   0  -6   -0.06    0.20
   0   0  -6    0.10    0.19
   0   0   6    0.26    0.22
  -1   0  -6    6.07    0.61
   1   0   6    6.41    0.59
   1   0   6    7.20    0.63
  -1   0  -6    6.08    0.58
  -1   0   6    5.91    0.63
  -1   0  -6    5.82    0.57
   1   0  -6    5.66    0.49
   1   0  -6    6.47    0.65
  -2   0  -6   16.81    1.12
   2   0   6   15.87    1.01
   2   0  -6   15.12    0.83
  -2   0   6   16.41    0.84
  -2   0  -6   18.52    1.10
  -2   0   6   17.52    1.16
   2   0  -6   15.12    1.09
   3   0   6    0.19    0.18
   3   0   6    0.20    0.28
  -3   0   6    0.72    0.13
  -3   0  -6    0.73    0.33
  -3   0   6    0.06    0.26
   3   0  -6    0.71    0.33
   3   0  -6    0.64    0.13
   4   0   6    4.03    0.48
   4   0   6    3.07    0.61
  -4   0   6    2.44    0.57
   4   0  -6    3.73    0.65
  -4   0  -6    3.29    0.62
  -5   0  -6   44.13    2.35
  -5   0   6   40.02    2.36
   5   0   6   44.60    2.44
   5   0  -6   41.63    2.37
  -5   0  -6   48.33    2.47
   5   0   6   43.84    2.17
  -6   0  -6    3.42    0.69
  -6   0   6    3.06    0.64
   6   0   6    3.70    0.50
   6   0   6    2.50    0.60
   6   0  -6    3.33    0.67
  -6   0  -6    3.58    0.68
   7   0   6   19.29    1.53
   7   0   6   21.41    1.33
   7   0  -6   15.28    1.37
  -7   0  -6   22.89    1.60
  -7   0   6   18.61    1.50
  -8   0  -6    1.41    0.53
  -8   0   6    1.05    0.51
   8   0   6    1.02    0.38
   8   0  -6    0.48    0.39
   8   0   6    1.15    0.52
   9   0  -6    1.82    0.63
   9   0   6    1.52    0.47
  -9   0  -6    1.86    0.64
  -9   0   6    2.68    0.72
   9   0   6    1.06    0.52
 -10   0   6    0.87    0.55
 -10   0  -6    0.56    0.54
  10   0  -6    0.87    0.50
  10   0   6    0.41    0.47
  11   0   6    6.15    1.19
  11   0  -6    4.01    0.92
 -11   0  -6    2.68    0.84
 -11   0   6    3.76    0.94
 -12   0  -6    0.10    0.52
 -12   0   6   -0.21    0.46
  12   0   6   -0.24    0.40
  12   0  -6    0.83    0.58
  13   0   6    5.24    1.19
 -13   0   6    6.40    1.30
  13   0  -6    4.94    1.10
   0   1  -6  135.72    5.77
   0   1   6  139.53    5.67
   0   1   6  135.69    5.80
   0  -1  -6  134.23    5.77
   0  -1   6  140.19    5.71
   0  -1  -6  136.52    5.65
   0  -1  -6  135.60    5.70
   1   1  -6   36.77    1.74
  -1  -1  -6   39.18    1.94
   1   1  -6   39.48    1.97
  -1   1   6   38.65    1.99
  -1  -1  -6   36.75    1.88
   1  -1   6   36.39    1.91
  -1   1   6   38.97    1.76
   1  -1   6   38.09    1.84
   1  -1  -6   38.02    1.98
  -1   1  -6   35.69    1.85
  -1   1  -6   35.61    1.89
  -1   1  -6   39.42    1.90
  -1  -1   6   36.79    1.90
   1  -1  -6   34.93    1.89
   1   1   6   36.69    1.89
  -2   1   6   33.97    1.87
  -2  -1  -6   34.31    1.71
   2  -1   6   31.55    1.74
  -2  -1  -6   36.04    1.84
  -2  -1  -6   33.92    1.79
   2   1  -6   32.85    1.54
   2   1  -6   32.23    1.83
  -2   1   6   35.19    1.54
  -2   1  -6   34.00    1.81
   2  -1  -6   31.96    1.80
   2   1   6   35.05    1.84
  -2  -1   6   32.11    1.80
   2   1   6   36.98    1.71
  -2   1  -6   33.44    1.66
   3   1  -6   36.44    1.96
  -3   1   6   34.87    1.46
   3   1  -6   33.98    1.53
  -3  -1  -6   38.01    1.90
   3  -1   6   36.90    1.84
  -3   1   6   35.07    1.97
  -3  -1  -6   34.23    1.93
  -3   1  -6   35.54    1.74
   3  -1  -6   35.11    1.94
   3   1   6   31.42    1.90
   3   1   6   35.86    1.73
  -3   1  -6   35.75    1.94
  -3  -1   6   35.77    1.94
  -4   1   6   25.48    1.60
  -4  -1  -6   23.48    1.54
   4   1  -6   25.91    1.56
   4   1  -6   24.21    1.05
  -4  -1  -6   24.31    1.44
   4  -1   6   24.51    1.42
   4   1   6   23.12    1.30
   4   1   6   24.17    1.56
   4  -1  -6   22.16    1.50
  -4  -1   6   25.01    1.56
  -4   1  -6   25.38    1.34
  -4   1  -6   22.85    1.52
   5   1  -6   24.19    1.59
  -5   1   6   23.91    1.62
  -5  -1  -6   25.80    1.65
   5  -1   6   23.06    1.44
  -5  -1  -6   23.84    1.49
  -5   1  -6   24.78    1.39
   5  -1  -6   25.48    1.62
   5   1   6   25.09    1.36
  -5  -1   6   25.50    1.64
   5   1   6   24.71    1.65
  -5   1  -6   23.53    1.60
  -6  -1  -6   18.71    1.41
   6   1  -6   16.93    1.33
  -6   1   6   15.99    1.33
  -6  -1  -6   18.07    1.27
   6  -1   6   15.75    1.16
   6   1   6   17.27    1.40
  -6   1  -6   17.61    1.14
   6  -1  -6   16.37    1.32
  -6   1  -6   19.29    1.43
   6   1   6   19.02    1.12
  -6  -1   6   18.07    1.40
   7  -1   6   27.54    1.93
   7   1  -6   29.89    1.92
  -7   1   6   26.74    1.88
  -7  -1  -6   28.22    1.76
  -7  -1  -6   26.77    1.89
   7  -1   6   30.95    1.76
   7  -1  -6   25.30    1.83
   7   1   6   29.89    1.62
  -7   1  -6   34.90    2.07
   7   1   6   29.35    1.98
  -7  -1   6   27.32    1.91
  -7   1  -6   29.13    1.66
  -8   1   6    6.90    0.94
  -8  -1  -6    6.51    0.93
   8  -1   6    6.57    0.93
   8  -1   6    6.55    0.80
   8   1  -6    5.66    0.85
  -8  -1  -6    7.40    0.86
  -8   1  -6    6.45    0.92
   8  -1  -6    5.65    0.86
   8   1   6    8.20    1.02
  -8  -1   6    6.77    0.92
  -8   1  -6    6.04    0.72
  -9  -1  -6   11.47    1.24
   9  -1   6    9.29    1.16
   9   1  -6   11.53    1.20
   9  -1   6   10.98    1.02
  -9   1   6   12.24    1.27
  -9  -1  -6    8.42    1.02
   9   1   6   10.34    1.20
   9  -1  -6   11.17    1.19
  -9   1  -6    8.99    1.14
  -9  -1   6   11.06    1.22
  -9   1  -6   10.80    1.00
  10  -1   6   43.63    2.48
  10   1  -6   42.89    2.72
  10  -1   6   43.17    2.78
 -10  -1  -6   41.21    2.51
 -10   1   6   41.62    2.72
 -10   1  -6   43.31    2.78
  10  -1  -6   47.83    2.80
 -10  -1   6   38.76    2.72
  10   1   6   42.14    2.76
 -11  -1  -6    6.39    0.98
 -11   1   6    6.68    1.08
  11  -1   6    7.86    1.20
  11   1  -6    7.92    1.20
  11  -1  -6    7.81    1.13
  11   1   6    5.60    1.10
 -11   1  -6    6.17    1.19
 -11  -1   6    7.00    1.12
  12   1  -6    2.65    0.84
 -12   1   6    2.56    0.86
 -12  -1  -6    3.71    0.85
  12  -1   6    5.93    1.22
  12  -1  -6    3.15    0.92
  12   1   6    3.19    0.88
 -12  -1   6    4.65    1.11
 -12   1  -6    3.42    0.94
 -13   1   6    4.21    1.13
  13   1  -6    4.81    1.08
  13  -1   6    6.70    1.32
  13  -1  -6    4.97    1.13
 -13  -1   6    5.98    1.28
  13   1   6    3.35    0.99
 -13   1  -6    5.86    1.25
   0  -2  -6   31.94    1.75
   0   2   6   32.15    1.77
   0   2  -6   33.39    1.76
   0   2   6   30.63    1.60
   0  -2   6   30.39    1.73
   0  -2   6   30.20    1.58
   1   2  -6    3.80    0.44
   1  -2   6    4.27    0.55
   1   2  -6    4.66    0.56
  -1   2   6    5.62    0.65
  -1  -2  -6    4.68    0.47
  -1  -2  -6    3.92    0.56
   1  -2   6    3.79    0.42
  -1   2   6    4.65    0.46
   1  -2  -6    3.79    0.56
  -1   2  -6    4.08    0.56
   1   2   6    3.68    0.48
  -1   2  -6    3.90    0.51
   1  -2  -6    3.53    0.48
  -1  -2   6    3.91    0.50
  -2  -2  -6   39.87    2.00
   2   2  -6   42.58    2.25
   2   2  -6   45.32    2.02
  -2  -2  -6   38.97    2.21
   2  -2   6   43.77    2.22
  -2   2   6   44.48    1.96
   2  -2   6   44.95    2.03
   2  -2  -6   46.73    2.26
   2   2   6   43.04    2.24
   2   2   6   45.58    2.05
  -2  -2   6   43.64    2.20
  -2   2  -6   46.26    2.02
  -2   2  -6   47.43    2.28
   3  -2   6   18.36    1.24
  -3   2   6   20.04    1.36
   3   2  -6   19.76    1.03
   3   2  -6   21.68    1.36
  -3   2   6   19.97    0.94
  -3  -2  -6   19.14    1.28
   3   2   6   21.41    1.09
  -3   2  -6   17.86    1.04
   3   2   6   18.55    1.31
   3  -2  -6   23.82    1.38
  -3  -2   6   23.34    1.36
  -3   2  -6   18.78    1.30
   4   2  -6    1.72    0.48
  -4   2   6    2.53    0.56
   4   2  -6    1.46    0.25
  -4  -2  -6    1.30    0.39
   4  -2   6    1.00    0.37
  -4   2   6    1.40    0.13
  -4  -2  -6    1.29    0.44
  -4   2  -6    0.82    0.38
  -4  -2   6    1.40    0.44
   4   2   6    0.95    0.39
   4   2   6    1.44    0.29
   4  -2  -6    1.50    0.44
  -4   2  -6    1.56    0.32
  -5  -2  -6   10.12    0.92
  -5   2   6   10.81    1.02
  -5  -2  -6    9.02    0.97
   5   2  -6   12.05    0.64
   5  -2   6   12.57    0.96
   5   2  -6   11.01    0.99
   5  -2  -6    9.91    0.96
   5   2   6   10.04    0.72
  -5   2  -6   11.34    1.03
  -5   2  -6   10.96    0.75
  -5  -2   6    9.72    0.98
   5   2   6   11.13    1.04
   6  -2   6   27.51    1.67
  -6   2   6   27.44    1.81
   6   2  -6   25.21    1.72
  -6  -2  -6   29.44    1.77
  -6  -2   6   25.98    1.79
   6   2   6   26.99    1.83
   6  -2  -6   26.13    1.76
  -6   2  -6   26.81    1.47
   6   2   6   29.53    1.45
  -6   2  -6   26.98    1.81
  -7  -2  -6    3.70    0.69
   7  -2   6    5.36    0.70
   7   2  -6    4.51    0.71
  -7   2   6    4.41    0.83
   7  -2  -6    4.67    0.82
  -7   2  -6    3.57    0.51
  -7   2  -6    3.39    0.76
  -7  -2   6    4.07    0.79
   7   2   6    5.92    0.83
  -8  -2  -6   17.27    1.39
   8  -2   6   14.55    1.28
  -8   2   6   16.16    1.44
   8   2  -6   17.59    1.44
   8   2   6   16.09    1.46
  -8  -2   6   16.15    1.47
  -8   2  -6   17.06    1.47
   8  -2  -6   18.48    1.49
  -8   2  -6   19.52    1.38
   9  -2   6    6.77    0.86
  -9  -2  -6    5.93    0.84
  -9   2   6    6.27    0.96
   9  -2   6    6.41    0.99
   9   2  -6    8.39    1.07
  -9  -2   6    6.45    0.99
   9  -2  -6    8.84    1.07
  -9   2  -6    8.62    1.09
   9   2   6    6.86    0.99
 -10   2   6   20.16    1.77
  10  -2   6   20.07    1.61
  10  -2   6   22.48    1.87
  10   2  -6   23.23    1.81
 -10  -2  -6   21.08    1.68
 -10   2  -6   21.65    1.83
  10  -2  -6   22.84    1.84
  10   2   6   19.56    1.77
 -10  -2   6   25.13    1.99
 -11   2   6    5.72    1.13
  11  -2   6    8.02    1.02
  11   2  -6    7.84    1.91
  11  -2   6    7.39    1.32
 -11  -2  -6    8.93    1.16
  11  -2  -6    8.64    1.21
 -11   2  -6    7.31    1.14
  11   2   6    8.32    1.19
 -11  -2   6    9.75    1.28
  12  -2   6    2.10    0.80
 -12   2   6    2.27    0.86
  12   2  -6    3.28    0.85
 -12  -2  -6    2.87    0.81
  12  -2  -6    1.96    0.79
 -12   2  -6    1.61    0.78
  12   2   6    2.55    0.83
 -12  -2   6    4.51    1.11
 -13  -2  -6   -0.02    0.48
  13  -2   6    0.71    0.68
 -13   2   6   -0.12    0.52
  13   2  -6    0.53    0.59
 -13  -2   6    0.25    0.56
 -13   2  -6   -0.83    0.50
  13  -2  -6    0.08    0.56
  13   2   6    0.13    0.50
   0   3   6   -0.01    0.18
   0   3  -6    0.20    0.26
   0  -3   6   -0.08    0.14
   0  -3  -6   -0.04    0.25
   0  -3   6    0.23    0.24
   0  -3  -6    0.37    0.24
   0   3  -6   -0.06    0.22
   1   3  -6    7.29    0.72
  -1   3   6    8.51    0.82
  -1  -3  -6    7.81    0.59
  -1  -3  -6    9.30    0.81
   1  -3   6    6.34    0.52
   1  -3   6    7.99    0.76
  -1   3   6    6.49    0.58
   1  -3  -6    7.69    0.78
  -1   3  -6    8.56    0.77
  -1   3  -6    7.69    0.71
   1  -3  -6    6.65    0.76
  -1  -3   6    6.54    0.61
   1   3   6    8.60    0.73
  -1  -3   6    6.00    0.70
   2   3  -6   29.08    1.51
  -2   3   6   29.52    1.44
   2  -3   6   30.38    1.40
  -2  -3  -6   28.87    1.41
  -2   3   6   29.89    1.76
   2   3  -6   30.60    1.73
  -2  -3  -6   26.00    1.68
   2  -3   6   32.16    1.74
   2  -3  -6   27.73    1.73
  -2  -3   6   29.73    1.63
   2  -3  -6   28.03    1.63
   2   3   6   29.71    1.71
  -2   3  -6   31.04    1.73
   3   3  -6    3.96    0.42
   3  -3   6    3.92    0.36
  -3   3   6    4.21    0.62
   3  -3   6    4.79    0.60
  -3  -3  -6    4.19    0.60
   3   3  -6    5.34    0.65
  -3   3   6    2.61    0.31
  -3   3  -6    2.53    0.57
   3   3   6    3.65    0.36
  -3  -3   6    3.33    0.52
  -3   3  -6    3.42    0.33
   3   3   6    3.11    0.61
   3  -3  -6    4.03    0.57
   4  -3   6   44.99    2.37
  -4  -3  -6   45.25    2.42
   4   3  -6   46.50    2.07
  -4   3   6   43.15    2.43
   4   3  -6   45.13    2.41
  -4   3   6   47.62    1.94
  -4   3  -6   44.47    1.99
   4   3   6   46.92    2.01
  -4   3  -6   46.79    2.49
  -4  -3   6   44.05    2.39
   4   3   6   41.60    2.43
   4  -3  -6   42.15    2.36
   5   3  -6   33.49    1.61
   5   3  -6   32.22    1.96
   5  -3   6   33.53    1.94
  -5  -3  -6   30.15    1.92
  -5   3   6   32.63    2.01
   5   3   6   34.08    1.58
  -5   3  -6   31.77    1.99
  -5   3  -6   35.66    1.59
  -5  -3   6   32.43    1.98
   5  -3  -6   34.43    2.01
   5   3   6   35.81    2.10
  -6   3   6    2.08    0.59
   6  -3   6    1.47    0.45
   6   3  -6    1.65    0.51
  -6  -3  -6    1.41    0.48
  -6   3  -6    1.69    0.33
  -6   3  -6    1.62    0.51
   6  -3  -6    0.61    0.38
   6   3   6    1.84    0.55
  -6  -3   6    1.53    0.53
   7  -3   6    2.47    0.59
  -7   3   6    3.32    0.71
   7   3  -6    2.76    0.63
  -7  -3  -6    2.36    0.59
  -7  -3   6    3.43    0.76
  -7   3  -6    2.73    0.67
   7  -3  -6    2.88    0.68
   7   3   6    2.15    0.62
  -8   3   6   25.29    1.87
   8  -3   6   27.76    1.86
  -8  -3  -6   28.25    1.90
   8   3  -6   29.26    1.90
  -8   3  -6   26.81    1.94
   8  -3  -6   25.09    1.88
  -8  -3   6   26.84    1.97
   8   3   6   26.30    1.96
  -9   3   6   36.72    2.40
  -9  -3  -6   37.71    2.34
   9   3  -6   36.44    2.30
   9  -3   6   36.02    2.26
   9   3   6   37.45    2.49
   9  -3  -6   37.41    2.43
  -9  -3   6   30.03    2.31
  -9   3  -6   35.03    2.39
 -10  -3  -6    6.01    0.92
 -10   3   6    6.67    1.03
  10  -3   6    5.87    1.03
  10   3  -6    5.69    1.02
  10  -3  -6    6.85    1.19
 -10  -3   6    6.04    1.14
 -10   3  -6    7.08    1.23
  10   3   6    6.74    1.06
  11  -3   6    2.96    0.92
 -11  -3  -6    4.20    0.91
  11  -3   6    4.26    0.88
 -11   3   6    3.33    0.88
  11   3  -6    5.54    1.06
 -11  -3   6    4.36    1.04
  11  -3  -6    4.31    1.01
 -11   3  -6    5.32    1.07
  11   3   6    4.40    1.05
 -12   3   6    0.32    0.51
 -12  -3  -6   -0.06    0.45
  12   3  -6   -0.45    0.39
  12  -3   6   -0.32    0.44
  12  -3   6   -0.03    0.44
 -12  -3   6   -0.06    0.49
  12  -3  -6    0.27    0.49
  12   3   6   -0.08    0.43
 -12   3  -6   -0.02    0.50
  13   3  -6    2.87    0.89
 -13  -3  -6    4.53    1.09
 -13   3   6    2.31    0.89
  13  -3   6    1.98    0.81
  13   3   6    3.73    0.99
 -13   3  -6    4.21    1.04
 -13  -3   6    4.66    1.14
  13  -3  -6    1.70    0.79
   0   4  -6   57.97    2.73
   0  -4  -6   59.23    2.89
   0   4  -6   55.52    2.81
   0  -4  -6   54.67    2.58
   0  -4   6   57.25    2.82
   0  -4   6   56.23    2.52
   0   4   6   56.03    2.69
  -1  -4  -6   12.90    1.07
   1  -4   6   13.05    1.05
   1   4  -6   12.29    1.02
  -1  -4  -6   12.95    0.82
   1  -4   6   14.30    0.77
  -1   4   6   14.31    0.92
  -1   4   6   14.14    1.11
   1  -4  -6   12.26    1.05
  -1  -4   6   12.42    1.04
  -1   4  -6   12.22    0.99
   1   4   6   13.87    1.01
  -1  -4   6   12.46    0.87
   2   4  -6   22.75    1.46
   2  -4   6   23.11    1.05
  -2  -4  -6   23.11    1.12
   2   4  -6   21.07    1.27
  -2  -4  -6   23.01    1.49
  -2   4   6   20.62    1.20
   2  -4   6   22.61    1.46
  -2   4   6   23.28    1.52
  -2   4  -6   22.23    1.43
   2   4   6   20.58    1.41
   2  -4  -6   19.34    1.42
  -2  -4   6   25.24    1.38
  -2  -4   6   21.00    1.41
   2  -4  -6   21.39    1.34
  -3   4   6   60.08    3.07
  -3  -4  -6   60.65    2.55
   3   4  -6   62.70    2.78
   3   4  -6   57.51    2.99
  -3  -4  -6   60.40    3.05
  -3   4   6   60.30    2.67
   3  -4   6   58.83    3.00
   3  -4   6   59.90    2.47
   3  -4  -6   62.19    2.96
  -3  -4   6   61.56    2.93
   3   4   6   57.36    3.02
  -3   4  -6   62.12    3.09
   3   4   6   62.16    2.55
  -4  -4  -6    7.44    0.85
   4   4  -6    7.96    0.84
  -4   4   6    9.19    0.62
   4  -4   6    7.85    0.85
  -4   4   6    8.39    0.90
   4   4  -6    8.77    0.71
   4   4   6    9.33    0.96
  -4  -4   6   10.22    0.91
  -4   4  -6   10.09    0.96
   4  -4  -6    9.86    0.90
  -5  -4  -6    2.82    0.65
   5   4  -6    3.40    0.44
   5   4  -6    4.61    0.65
  -5   4   6    3.40    0.70
   5  -4   6    3.36    0.66
  -5   4  -6    3.22    0.69
   5  -4  -6    3.61    0.68
  -5  -4   6    3.30    0.67
   5   4   6    4.80    0.72
   6  -4   6   23.72    1.66
   6   4  -6   25.10    1.37
  -6  -4  -6   24.56    1.71
   6   4  -6   25.11    1.68
  -6   4   6   23.16    1.70
  -6  -4   6   27.41    1.80
   6   4   6   23.37    1.74
   6  -4  -6   23.78    1.69
  -6   4  -6   28.57    1.83
  -7   4   6    6.83    0.91
   7   4  -6    6.24    0.86
   7  -4   6    7.97    0.90
  -7  -4  -6    5.34    0.84
  -7  -4   6    9.02    1.03
  -7   4  -6    4.65    0.88
   7   4   6    7.10    0.94
   7  -4  -6    5.83    0.85
  -8  -4  -6    9.87    1.10
  -8   4   6    9.80    1.10
   8   4  -6    8.70    1.01
   8  -4   6    9.53    1.06
  -8   4  -6    8.92    1.09
   8  -4  -6    7.97    1.04
   8   4   6   10.07    1.17
  -8  -4   6   10.60    1.17
  -9  -4  -6   15.61    1.45
  -9   4   6   14.89    1.39
   9   4  -6   15.05    1.34
   9  -4   6   13.08    1.30
   9  -4  -6   12.23    1.33
  -9  -4   6   16.67    1.56
   9   4   6   11.62    1.33
  -9   4  -6   10.98    1.30
  10  -4   6    1.75    0.67
 -10  -4  -6    1.45    0.60
 -10   4   6    2.18    0.68
  10   4  -6    1.74    0.65
 -10  -4   6    3.14    0.84
 -10   4  -6    2.11    0.77
  10  -4  -6    2.37    0.75
  10   4   6    1.62    0.66
 -11   4   6    8.71    1.20
  11  -4   6    7.71    1.16
 -11  -4  -6    7.37    1.16
  11   4  -6    8.18    1.09
  11  -4  -6    9.99    1.29
 -11   4  -6    7.82    1.34
 -11  -4   6    7.55    1.23
  11   4   6    6.93    1.14
 -12  -4  -6    4.88    1.08
  12  -4   6    5.12    1.18
  12   4  -6    5.46    1.10
 -12   4   6    6.11    1.18
  12  -4   6    4.51    0.98
  12   4   6    4.51    1.09
 -12   4  -6    5.97    1.24
 -12  -4   6    5.37    1.24
  12  -4  -6    6.66    1.28
  13  -4   6    1.74    0.76
 -13   4   6    2.62    0.92
 -13  -4  -6    3.37    0.98
  13  -4   6    1.37    0.78
 -13  -4   6    1.40    0.80
 -13   4  -6    1.39    0.78
  13   4   6    0.75    0.73
  13  -4  -6    1.33    0.82
   0  -5  -6   96.30    4.42
   0   5  -6   97.35    4.28
   0  -5   6   94.93    4.32
   0  -5   6   91.83    3.95
   0   5   6   89.29    4.18
   0  -5  -6   94.41    4.04
  -1   5   6    3.30    0.65
   1  -5   6    3.69    0.65
  -1  -5  -6    3.90    0.42
  -1   5   6    4.08    0.53
  -1  -5  -6    4.00    0.65
   1   5  -6    3.39    0.62
   1   5  -6    4.37    0.56
   1  -5   6    3.84    0.36
   1   5   6    5.12    0.64
  -1  -5   6    3.91    0.50
   1  -5  -6    4.13    0.52
  -1   5  -6    3.24    0.60
  -1  -5   6    4.94    0.65
   1  -5  -6    4.09    0.64
   2  -5   6    8.04    0.84
  -2   5   6    7.31    0.65
   2   5  -6    7.00    0.77
  -2   5   6    7.96    0.86
  -2  -5  -6    7.47    0.51
  -2  -5  -6    7.52    0.84
  -2   5  -6    7.03    0.79
  -2  -5   6    6.70    0.67
   2  -5  -6    7.73    0.83
  -2  -5   6    4.65    0.69
   2  -5  -6    7.61    0.72
   2   5   6    7.10    0.79
  -3   5   6   42.11    2.32
   3  -5   6   39.80    2.26
   3   5  -6   43.28    2.27
  -3   5   6   40.27    1.97
  -3  -5  -6   42.20    2.33
   3   5  -6   41.74    2.08
  -3  -5  -6   39.67    1.71
  -3   5  -6   37.38    2.23
   3  -5  -6   36.92    2.12
  -3  -5   6   40.29    2.15
   3  -5  -6   40.67    2.30
  -3  -5   6   38.54    2.20
   3   5   6   40.80    2.28
   4  -5   6    3.27    0.64
  -4   5   6    2.66    0.42
   4   5  -6    2.76    0.58
  -4  -5  -6    1.75    0.52
  -4   5   6    2.48    0.60
   4   5  -6    2.63    0.49
  -4  -5   6    2.11    0.55
   4   5   6    3.44    0.71
   4  -5  -6    3.02    0.58
  -4   5  -6    1.94    0.55
  -5  -5  -6    8.81    1.00
   5   5  -6   11.54    0.87
   5   5  -6   10.64    1.03
   5  -5   6   11.29    1.07
  -5   5   6   11.68    1.09
   5   5   6    9.47    1.05
  -5  -5   6   14.64    1.15
   5  -5  -6   10.22    1.01
  -5   5  -6   10.22    1.07
   6   5  -6   21.96    1.29
   6   5  -6   20.63    1.49
   6  -5   6   21.10    1.55
  -6   5   6   20.09    1.53
  -6  -5  -6   17.58    1.49
   6  -5  -6   21.46    1.56
  -6  -5   6   17.71    1.48
  -6   5  -6   20.71    1.60
   6   5   6   19.44    1.57
  -7   5   6    0.95    0.42
  -7  -5  -6    1.38    0.52
   7  -5   6    1.31    0.54
   7   5  -6    1.61    0.54
   7   5   6    0.87    0.51
  -7  -5   6    1.70    0.59
   7  -5  -6    2.36    0.66
  -7   5  -6    1.13    0.54
   8   5  -6    5.50    0.81
  -8   5   6    4.89    0.93
  -8  -5  -6    5.81    0.88
   8  -5   6    5.38    0.94
   8   5   6    7.36    1.22
  -8  -5   6    6.58    0.99
   8  -5  -6    5.32    0.98
  -8   5  -6    3.78    0.85
  -9  -5  -6    6.74    1.03
   9  -5   6    5.06    0.97
   9   5  -6    7.22    0.98
  -9   5   6    6.34    0.94
   9  -5  -6    5.01    1.00
  -9   5  -6    6.12    1.00
  -9  -5   6    6.50    1.03
   9   5   6    5.92    1.13
  10   5  -6    4.50    0.91
 -10  -5  -6    3.37    0.83
  10  -5   6    3.94    0.89
 -10   5   6    4.49    0.97
  10  -5  -6    4.34    0.96
  10   5   6    3.44    0.94
 -10   5  -6    4.69    1.06
 -10  -5   6    3.53    0.94
  11  -5   6    1.21    0.66
 -11  -5  -6    0.82    0.56
  11   5  -6    2.05    0.71
 -11   5   6    0.58    0.54
  11  -5  -6    1.10    0.65
  11   5   6   -0.06    0.46
 -11  -5   6    1.18    0.66
 -11   5  -6    1.08    0.68
 -12   5   6    0.61    0.61
 -12  -5  -6    0.62    0.57
  12  -5   6    1.03    0.71
 -12   5  -6    0.84    0.68
  12   5   6   -0.34    0.51
 -12  -5   6    1.60    0.85
  12  -5  -6   -0.61    0.42
 -13  -5  -6    1.54    0.75
  13  -5   6    1.65    0.81
  13  -5   6    1.42    0.81
 -13   5   6    0.31    0.61
 -13   5  -6    1.50    0.86
 -13  -5   6    0.67    0.68
  13   5   6    1.15    0.77
  13  -5  -6    1.00    0.70
   0   6   6   16.19    1.21
   0  -6  -6   16.76    1.33
   0  -6   6   16.96    1.28
   0   6  -6   16.44    1.23
   0  -6  -6   17.33    1.06
   0  -6   6   18.03    1.00
   1  -6   6   17.55    1.30
   1   6  -6   17.57    1.25
  -1  -6  -6   17.00    1.34
   1   6  -6   17.13    1.28
  -1  -6  -6   18.45    1.01
  -1   6   6   18.08    1.22
  -1  -6   6   17.47    1.07
  -1  -6   6   16.59    1.29
   1  -6  -6   15.73    1.09
   1   6   6   17.19    1.26
  -1   6  -6   15.23    1.24
   1  -6  -6   16.82    1.32
  -2  -6  -6   41.63    1.80
  -2   6   6   40.15    2.09
  -2  -6  -6   36.97    2.29
  -2   6   6   39.71    2.32
   2   6  -6   41.69    2.17
   2  -6   6   38.33    2.26
   2   6  -6   41.05    2.28
  -2  -6   6   38.94    2.07
  -2   6  -6   40.08    2.29
   2   6   6   40.58    2.29
   2  -6  -6   41.75    2.33
   3  -6   6   23.72    1.64
  -3   6   6   23.72    1.42
  -3  -6  -6   22.29    1.66
  -3   6   6   26.09    1.72
   3   6  -6   25.03    1.61
   3  -6  -6   23.12    1.53
   3  -6  -6   24.74    1.70
  -3  -6   6   24.87    1.55
   3   6   6   27.54    1.74
  -3   6  -6   23.50    1.66
  -3  -6   6   26.62    1.68
  -4   6   6   22.20    1.32
   4   6  -6   21.32    1.41
   4   6  -6   22.58    1.53
  -4   6   6   25.79    1.69
   4  -6   6   20.39    1.56
  -4  -6  -6   23.88    1.67
  -4   6  -6   21.53    1.59
  -4  -6   6   22.42    1.52
   4   6   6   22.27    1.64
  -4  -6   6   23.04    1.55
   4  -6  -6   22.42    1.55
  -5   6   6    3.33    0.71
   5  -6   6    2.60    0.66
   5   6  -6    4.73    0.61
  -5  -6  -6    2.59    0.66
   5   6  -6    3.05    0.66
   5   6   6    2.98    0.71
   5  -6  -6    4.05    0.75
  -5  -6   6    3.21    0.72
  -5   6  -6    3.39    0.74
   6   6  -6    5.54    0.76
   6   6  -6    6.04    0.79
   6  -6   6    5.79    0.85
  -6   6   6    5.97    0.84
  -6  -6  -6    5.97    0.90
   6  -6  -6    4.12    0.79
   6   6   6    5.59    0.87
  -6  -6   6    5.15    0.81
  -6   6  -6    6.31    0.92
   7  -6   6    0.06    0.35
  -7   6   6   -0.14    0.29
   7   6  -6   -0.23    0.27
  -7  -6  -6   -0.42    0.31
  -7  -6   6    0.26    0.38
  -7   6  -6   -0.22    0.32
   7   6   6    0.37    0.40
   7  -6  -6   -0.50    0.27
   8  -6   6    3.71    0.83
   8   6  -6    2.16    0.64
  -8   6   6    2.76    0.69
  -8  -6  -6    2.01    0.67
   8   6   6    1.85    0.66
   8  -6  -6    3.20    0.84
  -8   6  -6    3.64    0.88
  -8  -6   6    3.30    0.82
   9  -6   6    1.25    0.62
  -9   6   6    0.96    0.52
   9   6  -6    1.84    0.60
  -9  -6  -6    0.69    0.54
  -9   6  -6    1.16    0.60
   9  -6  -6    0.65    0.55
   9   6   6    0.20    0.42
  -9  -6   6    1.88    0.75
 -10  -6  -6    0.91    0.56
 -10   6   6    0.15    0.48
  10  -6   6    0.98    0.62
  10   6  -6    0.91    0.65
 -10   6  -6    0.04    0.47
  10   6   6    0.19    0.47
  10  -6  -6    0.52    0.56
 -10  -6   6    0.58    0.55
  11  -6   6    1.51    0.70
 -11  -6  -6    2.41    0.84
 -11   6   6    1.67    0.71
 -11   6  -6    2.07    0.78
  11  -6  -6    1.04    0.73
 -11  -6   6    2.46    0.86
  11   6   6    1.86    0.79
 -12  -6  -6    0.82    0.67
  12  -6   6    0.14    0.55
 -12   6   6    0.48    0.60
 -12  -6   6   -0.07    0.56
  12  -6  -6    0.83    0.65
 -12   6  -6    0.37    0.69
  12   6   6    0.40    0.57
   0   7   6   18.44    1.33
   0  -7  -6   21.03    1.49
   0   7  -6   14.49    1.24
   0  -7   6   14.37    1.25
   0  -7  -6   19.27    1.12
  -1  -7  -6   53.23    2.32
   1  -7   6   48.96    2.72
  -1   7   6   53.15    2.65
   1   7  -6   49.62    2.65
  -1  -7  -6   50.49    2.80
  -1  -7   6   47.08    2.39
  -1  -7   6   46.42    2.66
   1  -7  -6   51.15    2.46
   1  -7  -6   45.39    2.71
   1   7   6   50.44    2.71
  -1   7  -6   55.22    2.80
   2  -7   6   22.56    1.58
  -2   7   6   23.02    1.44
  -2  -7  -6   18.92    1.54
   2   7  -6   23.38    1.52
  -2   7   6   20.64    1.56
   2   7  -6   20.43    1.49
   2  -7  -6   19.73    1.53
  -2  -7   6   21.86    1.37
  -2   7  -6   23.38    1.59
   2   7   6   20.92    1.55
  -2  -7   6   21.74    1.52
  -3  -7  -6   33.97    2.13
  -3   7   6   33.09    2.06
   3  -7   6   32.56    2.05
   3   7  -6   29.92    1.94
  -3   7   6   29.47    1.77
   3   7  -6   30.12    1.89
   3   7   6   34.64    2.11
   3  -7  -6   33.33    2.07
  -3   7  -6   27.95    1.97
   3  -7  -6   32.08    1.88
  -3  -7   6   34.34    2.01
  -3  -7   6   34.03    1.90
   4  -7   6   30.83    2.01
  -4   7   6   28.80    1.70
  -4   7   6   29.13    1.97
  -4  -7  -6   31.32    2.05
   4   7  -6   30.59    1.89
  -4   7  -6   31.94    2.05
   4  -7  -6   28.71    1.85
  -4  -7   6   28.18    1.86
   4   7   6   30.10    2.01
  -4  -7   6   30.69    1.87
  -5  -7  -6    8.02    1.03
  -5   7   6    9.05    1.02
   5   7  -6   11.72    1.08
   5  -7   6    9.07    1.05
  -5  -7   6    9.77    1.01
   5  -7  -6    9.80    1.04
  -5  -7   6    8.18    0.96
   5   7   6   11.27    1.16
  -5   7  -6    8.93    1.05
  -6   7   6   49.85    2.82
   6   7  -6   48.69    2.57
   6   7  -6   47.26    2.66
  -6  -7  -6   53.66    2.99
   6  -7   6   46.54    2.81
  -6  -7   6   45.60    2.76
   6   7   6   49.40    2.92
  -6   7  -6   46.74    2.87
   6  -7  -6   48.19    2.79
  -7   7   6    7.69    0.97
   7  -7   6    6.64    0.99
  -7  -7  -6    6.16    1.00
   7   7  -6    5.62    0.85
  -7  -7   6    5.42    1.00
   7  -7  -6    6.95    0.97
  -7   7  -6    7.28    1.05
   7   7   6    7.02    1.02
  -8   7   6    2.01    0.69
  -8  -7  -6    1.07    0.57
   8  -7   6    0.45    0.49
   8   7  -6    0.72    0.48
   8  -7  -6    0.30    0.44
   8   7   6    0.92    0.55
  -8   7  -6   -0.16    0.37
  -8  -7   6    0.77    0.50
  -9   7   6    2.81    0.80
   9  -7   6    2.02    0.72
  -9  -7  -6    1.40    0.67
   9   7   6    2.62    0.82
   9  -7  -6    1.71    0.70
  -9   7  -6    1.35    0.69
  -9  -7   6    2.04    0.75
 -10   7   6    0.02    0.44
 -10  -7  -6   -0.20    0.42
  10  -7   6    0.74    0.57
 -10   7  -6    0.10    0.51
 -10  -7   6   -0.01    0.50
  10   7   6   -0.11    0.46
  10  -7  -6    0.48    0.57
 -11  -7  -6   -0.09    0.48
 -11   7   6    0.91    0.63
  11  -7   6    1.60    0.81
  11   7   6    0.35    0.56
 -11   7  -6    1.33    0.72
  11  -7  -6    0.53    0.65
 -11  -7   6    1.48    0.79
 -12  -7  -6    0.51    0.66
  12  -7   6    0.87    0.66
 -12   7   6    1.85    0.78
  12  -7  -6    0.69    0.68
 -12   7  -6    0.76    0.68
 -12  -7   6    1.86    0.97
  12   7   6    0.81    0.66
   0   8  -6    7.68    0.93
   0  -8  -6    7.49    0.68
   0  -8   6    6.90    0.87
   0   8   6    7.51    0.87
   0  -8  -6    7.88    0.95
   1   8  -6   24.94    1.66
  -1   8   6   25.42    1.64
  -1  -8  -6   21.46    1.69
   1  -8   6   22.48    1.65
   1  -8  -6   20.78    1.66
  -1   8  -6   20.62    1.61
  -1  -8   6   24.43    1.68
   1  -8  -6   25.24    1.45
   1   8   6   26.23    1.74
  -2   8   6    7.81    0.96
   2   8  -6    9.08    0.96
  -2   8   6    7.78    0.88
  -2  -8  -6    8.88    1.03
   2  -8   6    6.86    0.90
  -2  -8   6    8.24    0.91
  -2   8  -6    8.25    0.98
   2   8   6    7.60    0.94
   2  -8  -6    8.02    0.83
   2  -8  -6    8.70    0.99
  -2  -8   6    8.01    0.80
  -3   8   6   37.53    2.20
   3   8  -6   29.58    1.95
  -3   8   6   32.14    1.90
   3   8  -6   32.01    2.00
   3  -8   6   31.19    2.08
  -3  -8  -6   31.81    2.15
   3  -8  -6   29.85    1.88
   3   8   6   32.12    2.13
   3  -8  -6   30.78    2.05
  -3  -8   6   35.02    1.95
  -3  -8   6   30.82    1.98
  -3   8  -6   31.56    2.10
   4  -8   6    0.54    0.42
  -4   8   6    0.62    0.43
   4   8  -6    0.20    0.36
  -4  -8  -6    0.96    0.49
   4   8  -6    0.28    0.32
  -4   8   6    0.79    0.41
  -4   8  -6    0.78    0.47
  -4  -8   6    1.33    0.44
   4   8   6    1.05    0.54
   4  -8  -6    0.12    0.30
   4  -8  -6    0.95    0.48
  -4  -8   6    0.75    0.39
   5   8  -6    8.62    0.95
   5  -8   6    9.24    1.09
   5   8  -6    8.86    1.17
  -5   8   6    6.64    0.96
  -5  -8  -6    7.82    1.05
  -5  -8   6    7.69    0.97
   5   8   6    9.65    1.14
  -5  -8   6   10.02    1.00
   5  -8  -6   10.27    1.05
  -5   8  -6    8.36    1.07
  -6   8   6    1.36    0.53
   6  -8   6    2.40    0.70
  -6  -8  -6    1.91    0.67
   6   8  -6    0.96    0.46
   6  -8  -6    1.68    0.55
  -6  -8   6    2.09    0.63
  -6  -8   6    1.50    0.53
   6   8   6    1.17    0.58
  -6   8  -6    3.08    0.79
  -7   8   6    5.18    0.97
   7  -8   6    3.00    0.83
   7   8  -6    6.34    1.20
  -7  -8  -6    5.67    1.10
   7   8  -6    5.47    0.90
   7  -8  -6    3.99    0.87
   7   8   6    4.85    1.02
  -7   8  -6    3.79    0.90
  -7  -8   6    4.75    0.83
  -7  -8   6    5.89    1.05
   8  -8   6    8.66    1.18
  -8   8   6    6.92    0.99
  -8  -8  -6    7.23    1.12
  -8   8  -6    7.31    1.13
   8   8   6    7.40    1.18
  -8  -8   6    6.51    1.06
   8  -8  -6   10.03    1.22
  -9   8   6    0.64    0.51
   9  -8   6    1.22    0.66
  -9  -8  -6    0.64    0.56
   9  -8  -6    0.78    0.55
   9   8   6    0.53    0.62
  -9   8  -6    1.04    0.60
  -9  -8   6    0.07    0.52
 -10  -8  -6    3.87    1.04
  10  -8   6    8.20    1.39
 -10   8   6    4.51    0.95
  10  -8  -6    4.31    1.03
  10   8   6    4.30    1.03
 -10  -8   6   11.09    1.47
 -10   8  -6    5.60    1.19
  11  -8   6   -0.45    0.44
 -11  -8  -6    0.18    0.58
  11  -8  -6    0.22    0.58
 -11   8  -6    0.41    0.58
  11   8   6   -0.38    0.45
 -11  -8   6   -0.30    0.63
   0   9  -6    0.38    0.36
   0  -9   6    0.00    0.31
   0  -9  -6    0.29    0.38
   0   9   6    0.12    0.36
   1  -9   6    8.57    0.99
  -1   9   6    7.38    0.91
   1   9  -6    8.51    0.98
  -1  -9  -6    7.31    0.98
   1  -9  -6    8.30    0.79
  -1   9  -6    7.46    0.97
   1   9   6    6.52    0.95
   1  -9  -6    7.81    1.00
  -1  -9   6    7.24    0.90
   2  -9   6    0.55    0.41
   2   9  -6    0.54    0.44
  -2   9   6    0.69    0.40
  -2  -9  -6    1.36    0.57
  -2   9   6    0.30    0.42
  -2  -9   6    1.20    0.48
   2  -9  -6    0.39    0.33
  -2   9  -6    1.02    0.54
   2  -9  -6    0.34    0.39
   2   9   6    1.00    0.48
  -3   9   6    2.94    0.66
  -3   9   6    1.83    0.63
   3  -9   6    2.54    0.66
   3   9  -6    2.64    0.70
  -3  -9  -6    2.28    0.69
   3   9   6    4.13    0.84
  -3  -9   6    2.44    0.58
  -3   9  -6    2.66    0.71
  -3  -9   6    2.25    0.61
   3  -9  -6    3.33    0.75
   4   9  -6    6.91    0.88
   4  -9   6    9.97    1.17
  -4  -9  -6    9.24    1.12
   4   9  -6    7.98    0.98
  -4   9   6    6.33    0.92
  -4   9   6    7.39    0.91
  -4   9  -6    7.48    1.05
   4   9   6    7.74    1.06
   4  -9  -6    7.67    0.90
   4  -9  -6    7.19    0.97
  -4  -9   6    7.46    0.88
  -4  -9   6    8.12    0.97
   5   9  -6   23.39    1.67
   5  -9   6   21.44    1.78
   5   9  -6   19.82    1.61
  -5  -9  -6   21.61    1.83
  -5   9   6   22.44    1.72
   5  -9  -6   27.70    1.82
  -5  -9   6   22.65    1.69
  -5   9  -6   20.64    1.78
  -5  -9   6   21.08    1.58
   5   9   6   21.69    1.82
  -6  -9  -6    5.48    1.09
  -6   9   6    5.88    0.95
   6   9  -6    5.72    0.92
   6  -9   6    5.65    1.02
   6   9  -6    4.96    0.78
  -6  -9   6    5.83    0.82
   6   9   6    7.28    1.09
  -6   9  -6    4.09    0.95
  -6  -9   6    4.71    0.92
   6  -9  -6    6.69    0.94
  -7   9   6    4.35    0.90
   7  -9   6    5.01    1.06
  -7  -9  -6    4.09    1.00
  -7  -9   6    5.18    1.20
   7   9   6    4.42    1.00
   7  -9  -6    5.14    0.99
  -7  -9   6    4.77    0.98
  -7   9  -6    4.00    1.00
   8  -9   6    2.26    0.80
  -8   9   6    0.45    0.50
  -8  -9  -6   -0.34    0.44
   8  -9  -6    0.04    0.44
  -8  -9   6    1.33    0.66
   8   9   6    0.75    0.62
  -8   9  -6    0.29    0.55
  -9  -9  -6   -0.20    0.46
   9  -9   6    1.30    0.68
  -9   9   6    1.46    0.63
   9   9   6    1.04    0.69
  -9   9  -6    0.09    0.56
   9  -9  -6    0.39    0.56
  -9  -9   6    0.80    0.68
  10  -9   6    1.38    0.71
 -10  -9  -6    0.16    0.59
 -10   9  -6    1.03    0.70
  10   9   6    0.17    0.52
  10  -9  -6    0.36    0.59
 -10  -9   6    0.28    0.59
  11  -9   6    2.12    0.87
  11   9   6    2.01    0.85
  11  -9  -6    1.25    0.74
 -11   9  -6    1.28    0.76
 -11  -9   6    1.61    0.82
   0 -10  -6    0.01    0.41
   0 -10   6   -0.06    0.29
   0  10   6    0.22    0.38
   0  10  -6    0.03    0.35
  -1 -10  -6   13.33    1.39
  -1  10   6   14.70    1.35
   1 -10   6   13.56    1.32
   1  10  -6   14.79    1.38
  -1  10  -6   13.60    1.37
   1 -10  -6   15.59    1.44
   1  10   6   16.12    1.44
  -1 -10   6   16.11    1.35
  -2  10   6    5.03    0.88
  -2 -10  -6    3.98    0.92
   2 -10   6    4.38    0.92
   2  10  -6    3.61    0.81
  -2  10   6    4.90    0.90
  -2  10  -6    3.83    0.84
  -2 -10   6    5.03    0.89
   2 -10  -6    4.34    0.66
   2  10   6    3.64    0.85
   2 -10  -6    4.40    0.88
  -3  10   6   10.55    1.19
  -3 -10  -6    9.74    1.22
  -3  10   6    9.10    1.04
   3  10  -6   10.21    1.15
   3 -10   6    9.47    1.14
  -3  10  -6    9.65    1.18
  -3 -10   6    9.51    1.05
   3  10   6    9.47    1.22
   3 -10  -6   10.62    1.16
  -4  10   6    0.78    0.49
  -4  10   6    0.82    0.45
   4  10  -6    0.62    0.50
   4 -10   6    1.17    0.58
  -4 -10  -6    1.42    0.63
   4 -10  -6    0.63    0.42
   4 -10  -6    1.20    0.58
  -4 -10   6    1.78    0.59
  -4  10  -6    1.15    0.58
   4  10   6    0.66    0.61
   5 -10   6    1.84    0.64
  -5  10   6    1.84    0.66
  -5 -10  -6    2.19    0.73
   5  10  -6    1.15    0.55
  -5 -10   6    2.08    0.62
   5  10   6    2.18    0.73
  -5 -10   6    1.94    0.57
   5 -10  -6    1.80    0.60
  -5  10  -6    1.05    0.56
   6 -10   6    1.62    0.64
   6  10  -6    1.97    0.67
  -6  10   6    2.80    0.74
  -6 -10  -6    2.82    0.82
   6  10   6    2.80    0.81
  -6 -10   6    2.90    0.76
   6 -10  -6    1.39    0.59
  -6  10  -6    1.95    0.75
  -7 -10  -6    2.14    0.83
  -7  10   6    3.58    0.86
   7  10  -6    2.25    0.75
   7 -10   6    3.82    0.98
   7  10   6    2.25    0.77
   7 -10  -6    2.92    0.80
  -7  10  -6    2.77    0.83
  -7 -10   6    2.84    0.81
  -8  10   6    4.17    0.97
   8 -10   6    4.17    1.05
  -8 -10  -6    2.63    0.92
   8  10   6    4.93    1.12
  -8  10  -6    5.09    1.13
  -8 -10   6    4.97    1.04
   8 -10  -6    3.82    0.97
   9 -10   6   10.98    1.48
  -9 -10  -6    8.94    1.46
   9  10   6   10.81    1.48
  -9  10  -6   10.26    1.43
  -9 -10   6   12.88    1.57
   9 -10  -6    9.99    1.37
 -10 -10  -6    1.62    0.86
  10 -10   6    0.39    0.62
  10 -10  -6    0.69    0.63
 -10  10  -6    0.59    0.65
  10  10   6    0.34    0.65
 -10 -10   6    0.19    0.61
   0  11  -6    3.91    0.90
   0 -11   6    4.44    0.86
   0 -11  -6    2.45    0.79
   0  11   6    3.50    0.86
  -1 -11  -6    5.91    1.11
   1  11  -6    4.96    0.98
   1 -11   6    7.90    1.06
  -1  11   6    7.18    1.04
  -1 -11   6    4.67    0.91
   1  11   6    5.34    1.04
   1 -11  -6    5.82    1.05
  -1  11  -6    6.46    1.02
   2  11  -6    2.01    0.69
  -2  11   6    1.14    0.58
  -2 -11  -6    2.69    0.82
  -2  11   6    0.70    0.52
   2 -11   6    1.42    0.63
   2 -11  -6    1.05    0.55
   2  11   6    1.58    0.66
  -2  11  -6    1.75    0.69
  -2 -11   6    1.90    0.58
   3  11  -6    0.03    0.39
  -3  11   6   -0.13    0.33
  -3  11   6    0.39    0.54
  -3 -11  -6    1.00    0.62
   3 -11   6    0.73    0.47
   3 -11  -6    0.69    0.52
  -3  11  -6    0.67    0.53
   3  11   6    1.13    0.62
  -3 -11   6    0.43    0.38
  -4 -11  -6    1.27    0.69
   4  11  -6    3.81    0.87
  -4  11   6    1.83    0.66
   4 -11   6    2.50    0.78
  -4  11  -6    2.28    0.76
   4 -11  -6    1.77    0.59
   4 -11  -6    2.86    0.81
  -4 -11   6    2.43    0.66
   4  11   6    3.05    0.88
  -5 -11  -6    0.62    0.53
   5  11  -6    0.44    0.49
  -5  11   6    1.36    0.59
   5 -11   6    1.19    0.62
   5 -11  -6    0.80    0.50
  -5 -11   6    0.40    0.49
  -5  11  -6    0.88    0.56
   5  11   6    0.52    0.56
  -6  11   6    1.10    0.56
   6  11  -6    1.06    0.61
   6 -11   6   -0.08    0.49
  -6 -11  -6    0.83    0.66
  -6  11  -6    0.94    0.68
   6 -11  -6    0.89    0.53
  -6 -11   6    1.09    0.71
   6  11   6    0.91    0.63
  -7 -11  -6    1.38    0.72
   7 -11   6    2.76    0.88
   7  11  -6    1.71    0.68
   7 -11  -6    2.02    0.73
  -7  11  -6    2.14    0.80
  -7 -11   6    1.50    0.74
   7  11   6    2.56    0.92
  -8 -11  -6    2.29    0.89
   8 -11   6    3.00    0.92
  -8 -11   6    3.29    0.95
  -8  11  -6    1.94    0.87
   8 -11  -6    2.45    0.78
   8  11   6    2.84    0.93
  -9 -11  -6    4.81    1.22
   9 -11   6    5.92    1.28
   9 -11  -6    5.28    1.18
  -9 -11   6    5.00    1.14
   9  11   6    3.54    1.06
  -9  11  -6    4.05    1.19
   0 -12   6    4.33    0.88
   0  12  -6    3.39    0.88
   0 -12  -6    3.94    0.96
   0  12   6    5.38    1.06
  -1 -12  -6    0.36    0.50
   1  12  -6    0.21    0.43
   1 -12   6    1.02    0.61
  -1  12   6    1.36    0.67
  -1 -12   6    1.26    0.55
   1 -12  -6    1.31    0.64
  -1  12  -6    1.14    0.68
   1  12   6    0.84    0.61
   2  12  -6    6.59    1.20
  -2 -12  -6    9.94    1.35
   2 -12   6    7.37    1.09
  -2  12   6    5.62    1.17
  -2  12   6    6.88    1.06
   2 -12  -6    9.36    1.18
  -2 -12   6    6.91    1.00
  -2  12  -6    8.18    1.20
   2  12   6    7.62    1.18
   3  12  -6    0.29    0.47
   3 -12   6    0.90    0.58
  -3 -12  -6    0.89    0.59
  -3  12   6    0.04    0.57
  -3  12   6    0.36    0.56
  -3 -12   6    0.73    0.45
  -3  12  -6    0.14    0.49
   3 -12  -6    0.74    0.52
   3  12   6    0.81    0.61
  -4 -12  -6    1.88    0.81
  -4  12   6    2.32    0.72
   4 -12   6    2.13    0.75
   4  12  -6    1.90    0.77
   4 -12  -6    2.88    0.83
  -4 -12   6    2.67    0.91
   4  12   6    3.64    0.95
  -4  12  -6    1.73    0.77
  -5  12   6   13.84    1.41
   5  12  -6   14.04    1.48
  -5 -12  -6   14.96    1.67
   5 -12   6    8.58    1.32
  -5  12  -6   18.66    1.79
   5 -12  -6   12.24    1.36
   5  12   6   16.34    1.73
  -6 -12  -6    6.32    1.24
   6 -12   6    5.37    1.17
   6  12  -6    3.94    0.96
   6 -12  -6    3.97    0.94
  -6  12  -6    4.43    1.15
   6  12   6    4.33    1.11
   7  12  -6    6.61    1.21
  -7 -12  -6    6.60    1.33
   7 -12   6    7.87    1.45
  -7  12  -6    6.10    1.32
   7  12   6    8.33    1.32
   7 -12  -6    4.78    1.08
   8 -12   6    5.76    1.26
  -8 -12  -6    4.41    1.18
  -8 -12   6    3.33    0.97
   8 -12  -6    6.00    1.17
   8  12   6    7.47    1.52
  -8  12  -6    4.21    1.15
   0  13  -6    0.02    0.48
   0  13   6    1.75    0.80
   0 -13   6    1.80    0.65
   0 -13  -6    1.14    0.73
   1  13  -6    1.89    0.73
  -1 -13  -6    1.58    0.74
  -1  13   6    2.68    0.93
   1 -13   6    1.20    0.66
   1 -13  -6    2.61    0.82
   1  13   6    1.91    0.83
  -1  13  -6    1.67    0.79
  -1 -13   6    1.30    0.56
  -2  13   6    2.38    0.83
  -2  13   6    2.22    0.77
   2  13  -6    1.78    0.76
   2 -13   6    1.74    0.68
  -2 -13  -6    2.44    0.83
  -2 -13   6    3.24    0.81
   2 -13  -6    4.12    0.96
   2  13   6    3.64    1.05
  -2  13  -6    1.28    0.73
  -3 -13  -6    2.07    0.85
  -3  13   6    2.85    0.84
   3  13  -6    2.20    0.80
   3 -13   6    2.57    0.84
  -3  13   6    4.96    1.07
   3  13   6    2.94    0.97
  -3  13  -6    3.91    1.02
   4  13  -6   11.52    1.52
  -4 -13  -6   13.80    1.65
   4 -13   6   13.51    1.53
  -4  13  -6   13.33    1.60
   4  13   6   13.77    1.65
   5 -13   6    0.00    0.62
  -5 -13  -6   -0.34    0.46
   5  13  -6    0.61    0.59
  -5  13  -6    0.36    0.59
   5  13   6    1.28    0.73
   6 -13   6   10.40    1.46
   6  13  -6    8.00    1.31
  -6 -13  -6   12.52    1.61
   6  13   6   10.46    1.54
   6 -13  -6    6.90    1.25
  -6  13  -6   10.02    1.50
   0  14  -6    3.07    0.96
   0 -14   6    3.21    0.87
   0  14   6    1.53    0.84
   0 -14  -6    2.54    0.86
   1  14  -6    0.14    0.53
  -1  14   6    0.78    0.58
  -1  14   6   -0.34    0.73
   1 -14   6   -0.31    0.49
  -1 -14  -6    0.46    0.61
  -1  14  -6   -0.14    0.50
   1 -14  -6    0.65    0.62
  -1 -14   6    0.84    0.64
   1  14   6    0.67    0.81
  -2  14   6   -0.46    0.64
   2  14  -6    0.33    0.65
  -2 -14  -6   -0.50    0.54
  -2  14   6   -0.68    0.48
   2 -14   6    0.16    0.50
   2  14   6    0.06    0.63
  -2  14  -6   -0.03    0.57
   3  14  -6    1.29    0.69
  -3  14   6    0.73    0.67
   3 -14   6    1.50    0.73
  -3 -14  -6    1.65    0.81
  -3  14  -6    1.40    0.82
   3  14   6    1.85    0.83
   4 -14   6    0.25    0.55
  -4 -14  -6    0.63    0.66
   4  14  -6   -0.08    0.63
   4  14   6    2.31    0.99
  -4  14  -6    0.74    0.70
   0   0  -7   -0.05    0.20
   0   0   7    0.01    0.19
   0   0   7    0.25    0.26
   0   0  -7   -0.21    0.19
   0   0  -7   -0.42    0.17
  -1   0   7    2.93    0.40
   1   0   7    3.41    0.48
   1   0   7    3.85    0.53
  -1   0   7    3.34    0.52
  -1   0  -7    3.66    0.49
   1   0  -7    3.37    0.53
  -1   0  -7    5.26    0.58
   1   0   7    5.12    0.57
   1   0  -7    3.88    0.43
  -1   0  -7    4.68    0.54
  -2   0  -7   77.00    3.34
  -2   0  -7   72.53    3.40
   2   0   7   65.82    3.27
  -2   0   7   72.30    3.45
   2   0  -7   75.39    3.09
   2   0   7   77.14    3.44
  -2   0   7   70.08    3.08
   2   0  -7   74.24    3.46
  -3   0  -7    6.47    0.73
   3   0  -7    5.54    0.69
  -3   0   7    6.11    0.41
   3   0  -7    6.11    0.42
   3   0   7    6.35    0.73
   3   0   7    7.79    0.66
  -3   0   7    7.48    0.78
  -4   0   7  121.32    5.34
   4   0   7  113.53    5.29
   4   0   7  121.43    5.06
   4   0  -7  112.11    5.24
  -4   0  -7  118.87    5.29
   5   0  -7    8.39    0.90
  -5   0  -7    7.04    0.86
  -5   0  -7    8.84    0.79
  -5   0   7    7.26    0.86
   5   0   7    9.01    0.94
   5   0   7    7.16    0.70
   6   0   7   34.37    2.18
  -6   0  -7   34.70    2.17
   6   0   7   34.64    1.89
   6   0  -7   33.82    2.14
  -6   0   7   34.41    2.15
  -6   0  -7   34.06    1.93
   7   0   7    0.24    0.35
   7   0   7    0.94    0.36
  -7   0   7    1.29    0.51
  -7   0  -7    0.17    0.36
   7   0  -7    0.58    0.41
  -7   0  -7    1.06    0.40
   8   0   7   10.53    0.95
   8   0  -7   12.07    1.24
  -8   0   7    9.01    1.08
   8   0   7    9.21    1.13
  -8   0  -7    7.88    1.06
  -8   0  -7   11.30    1.03
  -9   0   7    9.90    1.21
   9   0  -7    7.96    1.11
  -9   0  -7    9.52    1.23
  -9   0  -7   10.66    1.08
   9   0   7   11.42    1.28
 -10   0  -7    4.48    1.00
 -10   0   7    3.62    0.91
  10   0  -7    3.99    0.90
 -10   0  -7    4.28    0.96
  10   0   7    5.50    1.16
  11   0   7    7.66    1.36
 -11   0   7    5.93    1.17
  11   0  -7    5.97    1.15
 -11   0  -7    7.64    1.15
 -12   0  -7    6.35    1.31
  12   0   7    8.14    1.41
  12   0  -7    5.36    1.14
 -12   0   7    2.61    0.88
  13   0   7    0.00    0.52
 -13   0   7    0.00    0.49
  13   0  -7    0.61    0.65
   0  -1  -7  114.64    4.98
   0  -1  -7  120.12    5.08
   0   1   7  116.68    5.01
   0  -1  -7  117.62    5.15
   0  -1   7  116.40    5.06
   0   1   7  122.39    5.20
   0   1  -7  120.83    5.14
  -1   1   7    9.83    0.75
   1   1  -7   11.36    0.94
   1  -1   7   12.98    0.96
  -1   1   7   10.31    0.93
  -1  -1  -7   11.55    0.87
   1   1  -7   12.28    0.80
  -1  -1  -7   11.11    0.91
   1  -1   7   11.95    0.87
  -1  -1   7   13.21    0.96
   1   1   7   11.92    0.90
  -1   1  -7   14.71    0.96
   1  -1  -7    9.59    0.87
   1   1   7   11.68    0.94
  -1   1  -7   12.74    0.94
   2   1  -7   46.04    2.38
   2  -1   7   47.43    2.31
   2  -1   7   47.67    2.22
  -2   1   7   42.83    2.37
  -2   1   7   43.55    2.03
  -2  -1  -7   47.57    2.34
   2   1  -7   44.60    2.04
  -2  -1  -7   43.82    2.30
   2   1   7   44.12    2.34
   2   1   7   45.48    2.21
  -2   1  -7   44.46    2.18
  -2  -1   7   48.55    2.38
  -2   1  -7   47.17    2.31
  -2   1  -7   44.41    2.31
   2  -1  -7   44.92    2.34
  -3   1   7    5.12    0.69
   3   1  -7    4.41    0.64
  -3  -1  -7    4.23    0.62
  -3  -1  -7    4.53    0.59
   3  -1   7    5.38    0.60
   3   1  -7    4.71    0.39
  -3   1   7    5.66    0.37
   3  -1  -7    5.99    0.69
   3   1   7    5.35    0.54
  -3   1  -7    5.50    0.71
  -3   1  -7    5.17    0.56
   3   1   7    5.84    0.70
  -3  -1   7    5.14    0.66
   4   1  -7    4.76    0.65
   4  -1   7    3.21    0.57
  -4  -1  -7    3.28    0.59
  -4  -1  -7    4.02    0.71
   4   1  -7    4.44    0.30
  -4   1   7    4.28    0.67
  -4   1  -7    2.09    0.54
   4   1   7    5.38    0.71
  -4   1  -7    4.45    0.52
   4   1   7    3.99    0.48
  -4  -1   7    5.48    0.70
   4  -1  -7    3.48    0.66
   5   1  -7    5.27    0.71
  -5  -1  -7    7.82    0.77
  -5  -1  -7    6.27    0.81
   5  -1   7    5.38    0.65
  -5   1   7    6.65    0.81
   5   1   7    7.35    0.86
  -5   1  -7    4.79    0.74
  -5   1  -7    6.64    0.64
   5  -1  -7    5.14    0.75
   5   1   7    7.38    0.64
  -5  -1   7    5.75    0.77
  -6   1   7    7.75    0.94
   6   1  -7    6.67    0.87
   6  -1   7    9.00    0.87
  -6  -1  -7    8.85    1.00
  -6  -1  -7   10.08    0.93
   6  -1  -7    9.30    1.00
  -6  -1   7    7.96    0.95
  -6   1  -7   10.32    1.06
   6   1   7    9.76    0.79
  -6   1  -7   10.32    0.84
   6   1   7    8.71    1.00
   7  -1   7    5.08    0.83
  -7  -1  -7    5.36    0.83
   7   1  -7    4.26    0.83
  -7  -1  -7    5.80    0.76
   7  -1   7    5.30    0.70
  -7   1   7    6.71    0.90
  -7  -1   7    5.65    0.86
   7  -1  -7    5.48    0.82
  -7   1  -7    7.41    0.95
   7   1   7    5.78    0.67
   7   1   7    5.69    0.88
  -7   1  -7    5.06    0.65
   8  -1   7   21.45    1.52
  -8  -1  -7   20.21    1.71
   8   1  -7   23.03    1.73
  -8   1   7   20.59    1.71
  -8  -1  -7   19.79    1.53
   8  -1   7   23.04    1.82
   8  -1  -7   21.19    1.70
  -8  -1   7   23.08    1.78
   8   1   7   24.04    1.83
  -8   1  -7   22.89    1.48
  -8   1  -7   22.07    1.76
  -9   1   7    1.19    0.55
   9  -1   7    0.84    0.55
  -9  -1  -7    1.33    0.49
   9   1  -7    1.26    0.58
   9  -1   7    1.43    0.51
  -9  -1  -7    0.79    0.53
   9   1   7    1.72    0.66
  -9   1  -7    0.33    0.42
   9  -1  -7    0.75    0.47
  -9  -1   7    0.58    0.47
  10   1  -7    6.09    1.13
  10  -1   7    7.22    1.11
 -10  -1  -7    5.80    0.91
 -10  -1  -7    5.73    1.11
 -10   1   7    7.06    1.08
  10  -1  -7    6.83    1.03
 -10  -1   7    7.74    1.16
 -10   1  -7    7.46    1.12
  10   1   7    5.44    1.11
 -11  -1  -7    1.50    0.62
 -11   1   7    0.40    0.53
  11   1  -7    1.39    0.75
  11  -1   7    0.87    0.63
  11   1   7    0.60    0.55
 -11  -1   7    1.51    0.71
  11  -1  -7    0.52    0.52
 -11   1  -7    1.71    0.71
 -12   1   7    1.09    0.68
  12   1  -7    1.52    0.74
  12  -1   7    1.83    0.81
 -12  -1   7    1.12    0.70
 -12   1  -7    0.40    0.67
  12  -1  -7    0.81    0.64
  12   1   7    1.86    0.77
  13   1  -7    0.43    0.66
 -13   1   7    0.84    0.69
  13  -1   7    1.42    0.75
  13  -1  -7    0.42    0.60
 -13  -1   7    0.57    0.71
 -13   1  -7    1.45    0.81
  13   1   7    1.43    0.75
   0   2   7   32.07    1.83
   0  -2   7   30.77    1.65
   0  -2   7   29.76    1.78
   0   2   7   32.59    1.68
   0   2  -7   30.09    1.77
   0  -2  -7   30.88    1.79
  -1   2   7   13.96    1.11
  -1  -2  -7   11.70    1.01
   1  -2   7   14.45    0.93
   1   2  -7   12.91    1.05
  -1   2   7   13.94    0.90
   1   2  -7   13.92    0.91
  -1  -2  -7   15.40    1.11
   1  -2   7   15.38    1.10
  -1  -2   7   13.87    1.00
   1   2   7   13.23    0.98
   1  -2  -7   14.87    1.13
  -1   2  -7   14.02    1.00
  -1   2  -7   14.73    1.08
   1  -2  -7   14.71    1.02
   2  -2   7    8.60    0.80
  -2  -2  -7    9.00    0.68
  -2  -2  -7    9.58    0.85
   2  -2   7    9.16    0.68
  -2   2   7    6.77    0.56
   2   2  -7    8.18    0.83
  -2   2   7    7.72    0.83
   2   2  -7    8.04    0.63
   2   2   7    8.24    0.80
  -2   2  -7    8.78    0.80
   2   2   7    9.02    0.69
  -2  -2   7    8.17    0.78
   2  -2  -7    9.50    0.83
  -2   2  -7    8.87    0.67
   3   2  -7    2.13    0.32
   3  -2   7    2.04    0.45
  -3  -2  -7    1.84    0.49
  -3   2   7    1.89    0.25
  -3  -2  -7    2.08    0.50
   3   2  -7    2.73    0.58
  -3   2   7    2.63    0.57
   3  -2   7    2.42    0.37
   3   2   7    2.14    0.38
   3  -2  -7    2.88    0.57
   3   2   7    1.42    0.43
  -3   2  -7    2.54    0.55
  -3  -2   7    2.09    0.49
  -3   2  -7    2.30    0.38
   4  -2   7    1.55    0.44
  -4  -2  -7    1.90    0.51
  -4  -2  -7    2.05    0.50
   4   2  -7    1.74    0.50
   4   2  -7    2.54    0.31
  -4   2   7    1.59    0.52
  -4   2  -7    1.70    0.34
  -4  -2   7    3.06    0.59
   4   2   7    2.13    0.39
   4   2   7    2.45    0.57
  -4   2  -7    1.88    0.51
   4  -2  -7    2.11    0.52
   5  -2   7    2.73    0.55
  -5  -2  -7    3.12    0.59
  -5   2   7    1.61    0.52
  -5  -2  -7    2.65    0.63
   5   2  -7    1.58    0.48
   5   2   7    3.78    0.73
  -5   2  -7    2.11    0.57
   5  -2  -7    1.92    0.54
  -5   2  -7    2.80    0.42
  -5  -2   7    2.75    0.61
   5   2   7    2.77    0.40
  -6   2   7    3.06    0.71
  -6  -2  -7    3.82    0.71
   6   2  -7    2.34    0.61
   6  -2   7    3.78    0.66
  -6  -2  -7    3.11    0.69
  -6   2  -7    2.33    0.64
  -6   2  -7    3.72    0.49
   6   2   7    5.10    0.77
  -6  -2   7    3.17    0.68
   6  -2  -7    4.79    0.85
  -7   2   7    5.93    0.87
   7   2  -7    5.07    0.87
  -7  -2  -7    5.49    0.77
   7  -2   7    5.33    0.71
   7   2   7    4.15    0.86
  -7   2  -7    6.05    0.88
   7  -2  -7    6.06    0.85
  -7  -2   7    5.64    0.86
   8  -2   7    3.64    0.73
  -8   2   7    5.05    0.93
   8   2  -7    3.33    0.74
  -8  -2  -7    4.38    0.79
  -8  -2   7    3.02    0.75
  -8   2  -7    3.03    0.79
   8  -2  -7    2.69    0.73
   8   2   7    3.11    0.79
   9  -2   7    5.24    0.80
   9  -2   7    6.17    0.99
   9   2  -7    5.60    1.02
  -9  -2  -7    6.84    0.89
  -9   2   7    6.73    1.02
  -9   2  -7    5.62    1.07
   9   2   7    5.11    1.01
   9  -2  -7    5.71    1.05
  -9  -2   7    5.56    1.06
  10   2  -7    0.87    0.54
 -10   2   7    0.54    0.48
 -10  -2  -7    1.63    0.60
  10  -2   7    1.54    0.57
  10  -2   7    1.14    0.65
 -10   2  -7    1.28    0.63
  10  -2  -7    0.92    0.61
  10   2   7    0.66    0.57
 -10  -2   7    0.58    0.53
  11   2  -7    0.86    0.54
 -11  -2  -7    2.59    0.75
 -11   2   7    2.18    0.78
  11  -2   7    1.72    0.77
 -11  -2   7    1.63    0.72
 -11   2  -7    1.17    0.72
  11   2   7    2.06    0.77
  11  -2  -7    0.90    0.60
 -12   2   7    8.69    1.51
  12  -2   7    6.24    1.26
 -12  -2  -7    7.32    1.15
  12   2  -7    7.94    1.21
 -12  -2   7    7.87    1.44
  12  -2  -7    7.19    1.32
  12   2   7    7.77    1.25
 -12   2  -7    8.78    1.52
  13   2  -7    0.73    0.72
  13  -2   7    1.12    0.71
 -13   2   7    2.27    0.91
 -13   2  -7    0.34    0.62
 -13  -2   7    0.97    0.76
  13  -2  -7    1.13    0.73
  13   2   7    1.43    0.73
   0  -3   7    1.08    0.39
   0  -3   7    0.77    0.27
   0   3  -7    1.17    0.40
   0   3   7    0.94    0.32
   0   3   7    1.24    0.43
   0  -3  -7    1.14    0.41
   0   3  -7    0.75    0.29
   1  -3   7   22.94    1.30
   1  -3   7   21.00    1.49
  -1  -3  -7   27.55    1.64
  -1   3   7   23.41    1.59
   1   3  -7   24.37    1.39
   1   3  -7   25.02    1.56
  -1   3   7   26.71    1.40
  -1  -3  -7   24.76    1.36
  -1  -3   7   26.57    1.61
  -1   3  -7   27.78    1.55
   1   3   7   24.27    1.49
  -1   3  -7   23.48    1.53
   1  -3  -7   26.38    1.62
   1  -3  -7   26.12    1.47
  -1  -3   7   24.53    1.42
   2  -3   7   40.91    2.14
   2   3  -7   37.71    1.87
   2   3  -7   37.57    2.12
  -2   3   7   38.46    2.18
  -2   3   7   35.13    1.79
  -2  -3  -7   37.27    1.81
   2  -3   7   39.58    1.81
  -2  -3  -7   38.25    2.14
   2  -3  -7   36.90    2.15
   2  -3  -7   36.76    2.03
  -2  -3   7   38.68    2.02
   2   3   7   37.58    2.08
  -2   3  -7   39.55    2.10
  -3   3   7   21.03    1.45
   3  -3   7   20.20    1.05
   3   3  -7   16.87    1.31
  -3  -3  -7   17.76    1.04
  -3   3   7   17.59    0.98
   3   3  -7   19.24    1.09
  -3  -3  -7   20.41    1.39
   3  -3   7   18.30    1.31
  -3   3  -7   21.42    1.42
   3   3   7   19.13    1.37
  -3  -3   7   17.62    1.28
   3   3   7   18.95    1.05
   3  -3  -7   18.03    1.30
  -3   3  -7   20.11    1.04
  -4  -3  -7   17.91    1.36
   4   3  -7   18.44    1.07
  -4   3   7   20.52    1.47
   4  -3   7   21.20    1.41
   4   3  -7   19.97    1.43
   4  -3   7   20.31    1.07
   4  -3  -7   20.42    1.41
   4   3   7   19.79    1.08
  -4   3  -7   20.23    1.06
   4   3   7   17.67    1.41
  -4  -3   7   21.94    1.45
  -4   3  -7   17.76    1.38
  -5  -3  -7   36.46    2.18
   5   3  -7   39.90    1.82
  -5   3   7   38.19    2.29
   5   3  -7   37.29    2.23
   5  -3   7   37.39    2.16
  -5  -3   7   37.13    2.23
   5  -3  -7   36.82    2.21
   5   3   7   37.20    2.29
  -5   3  -7   38.16    2.28
  -5   3  -7   38.75    1.79
   6  -3   7    3.30    0.65
   6   3  -7    3.39    0.69
  -6  -3  -7    2.50    0.61
  -6   3   7    2.91    0.70
   6   3   7    1.91    0.58
  -6  -3   7    3.64    0.76
   6  -3  -7    2.55    0.64
  -6   3  -7    3.00    0.68
   7   3  -7   19.98    1.54
  -7  -3  -7   19.56    1.50
  -7   3   7   19.69    1.58
   7  -3   7   17.99    1.41
  -7   3  -7   18.00    1.55
   7   3   7   17.85    1.57
   7  -3  -7   20.45    1.57
  -7  -3   7   18.35    1.55
   8  -3   7    2.11    0.63
  -8   3   7    2.81    0.74
  -8  -3  -7    1.01    0.50
   8   3  -7    2.26    0.66
  -8  -3   7    1.85    0.67
  -8   3  -7    1.50    0.63
   8  -3  -7    1.75    0.64
   8   3   7    3.83    0.86
  -9   3   7   13.18    1.42
   9   3  -7   12.94    1.32
  -9  -3  -7   13.43    1.29
   9  -3   7   12.41    1.27
  -9  -3   7   13.14    1.43
  -9   3  -7   13.85    1.43
   9  -3  -7   13.44    1.39
   9   3   7   12.75    1.42
 -10  -3  -7   12.61    1.31
  10   3  -7   11.96    1.32
 -10   3   7   11.91    1.41
  10  -3   7   15.75    1.39
  10   3   7   13.21    1.48
 -10   3  -7   15.53    1.57
 -10  -3   7   11.63    1.42
  10  -3  -7   11.87    1.38
  11  -3   7   11.01    1.25
  11   3  -7   10.18    1.29
 -11  -3  -7    7.78    1.11
 -11   3   7    9.29    1.29
  11  -3   7    7.58    1.21
  11  -3  -7    9.08    1.28
  11   3   7    6.77    1.28
 -11   3  -7    9.61    1.36
 -11  -3   7   10.77    1.40
  12  -3   7    3.13    0.96
 -12   3   7    4.05    1.01
  12   3  -7    2.29    0.81
 -12  -3  -7    3.48    0.89
  12   3   7    3.31    0.95
 -12   3  -7    3.32    1.00
 -12  -3   7    2.77    0.98
  12  -3  -7    2.52    0.89
 -13  -3  -7    4.64    1.09
 -13   3   7    4.21    1.14
  13  -3   7    3.47    1.04
  13   3  -7    2.78    0.89
 -13   3  -7    5.64    1.26
 -13  -3   7    4.00    1.11
  13   3   7    3.78    1.06
  13  -3  -7    4.86    1.22
   0  -4  -7   26.47    1.66
   0  -4   7   21.08    1.51
   0  -4  -7   24.23    1.36
   0  -4   7   25.40    1.32
   0   4  -7   23.89    1.46
   0   4   7   25.22    1.46
   0   4  -7   20.29    1.49
   1  -4   7   27.57    1.69
  -1  -4  -7   28.10    1.42
  -1   4   7   26.84    1.73
  -1   4   7   23.71    1.43
  -1  -4  -7   24.83    1.66
   1  -4   7   28.30    1.36
   1   4  -7   24.75    1.63
  -1  -4   7   27.09    1.70
  -1   4  -7   26.71    1.60
   1   4   7   26.98    1.59
  -1  -4   7   27.64    1.49
   1  -4  -7   22.56    1.62
  -2  -4  -7    8.12    0.60
   2   4  -7    7.86    0.71
  -2   4   7    8.59    0.91
   2  -4   7    7.71    0.84
   2   4  -7    8.17    0.84
   2  -4   7    8.57    0.57
  -2   4   7    8.61    0.66
  -2  -4  -7    8.02    0.87
   2   4   7    7.04    0.79
  -2  -4   7    6.21    0.77
  -2  -4   7    7.61    0.74
  -2   4  -7    7.69    0.82
   2  -4  -7    7.67    0.87
   2  -4  -7    7.98    0.79
  -3  -4  -7   15.30    1.21
   3   4  -7   13.48    0.94
  -3   4   7   15.18    0.87
  -3   4   7   11.55    1.11
   3   4  -7   15.22    1.18
  -3  -4  -7   13.94    0.81
   3  -4   7   13.43    1.12
   3   4   7   13.95    0.80
   3  -4  -7   13.69    1.10
  -3   4  -7   13.20    1.14
   3   4   7   12.67    1.11
  -3  -4   7   12.81    1.06
  -4   4   7   22.51    1.60
   4   4  -7   23.92    1.29
   4  -4   7   22.30    1.52
  -4  -4  -7   22.11    1.57
   4   4  -7   20.03    1.49
  -4   4  -7   20.95    1.55
   4   4   7   22.35    1.59
   4  -4  -7   19.84    1.46
  -4  -4   7   23.67    1.53
   5  -4   7   14.17    1.19
  -5   4   7   14.00    1.25
  -5  -4  -7   15.77    1.27
   5   4  -7   14.45    0.92
   5   4  -7   14.00    1.20
  -5  -4   7   13.53    1.19
  -5   4  -7   13.11    1.21
   5   4   7   13.82    1.26
   5  -4  -7   10.99    1.10
  -6   4   7    6.51    0.90
   6   4  -7    7.18    0.88
   6  -4   7    7.96    0.91
  -6  -4  -7    5.61    0.83
   6   4   7    7.88    0.98
  -6  -4   7    5.63    0.84
   6  -4  -7    7.95    0.92
  -6   4  -7    6.76    0.91
   7   4  -7    0.70    0.46
  -7   4   7    1.06    0.50
  -7  -4  -7    1.09    0.51
   7  -4   7    0.52    0.39
   7   4   7    1.28    0.56
  -7   4  -7    0.39    0.43
  -7  -4   7    0.91    0.52
   7  -4  -7    0.97    0.51
  -8  -4  -7    7.64    1.00
  -8   4   7    8.77    1.07
   8  -4   7    7.71    0.98
   8   4  -7    7.87    1.03
  -8   4  -7    7.18    1.03
   8  -4  -7    6.97    1.01
   8   4   7    8.24    1.11
  -8  -4   7    8.25    1.10
   9   4  -7   13.06    1.32
  -9   4   7   10.68    1.26
  -9  -4  -7   15.58    1.42
   9  -4   7   12.49    1.28
  -9   4  -7   11.45    1.32
  -9  -4   7   11.90    1.36
   9  -4  -7   13.11    1.40
   9   4   7   10.37    1.30
  10   4  -7    3.82    0.85
 -10   4   7    4.43    0.98
  10  -4   7    3.96    0.92
 -10  -4  -7    3.84    0.90
  10  -4  -7    3.85    0.97
 -10   4  -7    4.93    1.08
 -10  -4   7    4.12    1.01
  10   4   7    3.06    0.88
  11   4  -7    3.44    0.90
 -11  -4  -7    4.11    0.97
  11  -4   7    4.54    0.98
 -11   4   7    3.42    0.93
  11   4   7    5.05    1.11
 -11  -4   7    3.51    1.03
  11  -4  -7    3.96    1.00
 -11   4  -7    4.35    1.07
  12  -4   7   13.72    1.47
 -12  -4  -7   11.81    1.47
  12   4  -7   13.38    1.51
  12  -4   7   11.60    1.52
 -12   4   7    9.34    1.37
  12   4   7   10.38    1.46
 -12  -4   7   11.04    1.55
 -12   4  -7   12.39    1.57
  12  -4  -7   12.82    1.57
  13  -4   7    1.73    0.86
  13  -4  -7    2.40    0.89
  13   4   7    2.61    0.86
 -13   4  -7    3.53    1.11
   0   5  -7   60.57    3.05
   0   5  -7   59.66    2.92
   0  -5  -7   58.78    2.74
   0  -5   7   56.37    2.99
   0  -5  -7   57.58    3.05
   0   5   7   57.82    2.87
   0  -5   7   58.62    2.64
  -1  -5  -7    3.92    0.47
  -1  -5  -7    4.25    0.66
  -1   5   7    2.83    0.64
   1   5  -7    4.41    0.67
   1   5  -7    4.65    0.59
   1  -5   7    4.76    0.66
   1  -5   7    4.44    0.42
  -1   5   7    4.18    0.56
   1   5   7    6.19    0.69
  -1   5  -7    4.82    0.66
   1  -5  -7    4.43    0.66
  -1  -5   7    4.46    0.67
   1  -5  -7    4.83    0.73
  -1  -5   7    3.90    0.50
   2  -5   7   48.09    2.60
  -2  -5  -7   45.94    2.64
   2   5  -7   50.41    2.61
  -2   5   7   42.90    2.60
  -2   5   7   48.47    2.35
  -2  -5  -7   45.85    2.14
   2  -5  -7   47.45    2.64
  -2  -5   7   49.09    2.64
  -2  -5   7   52.08    2.45
   2   5   7   46.28    2.55
   2  -5  -7   49.34    2.46
  -2   5  -7   48.51    2.58
  -3  -5  -7    6.31    0.82
   3   5  -7    5.76    0.75
  -3   5   7    6.28    0.59
   3  -5   7    6.57    0.81
   3   5  -7    7.56    0.70
  -3   5   7    7.01    0.86
  -3  -5   7    7.79    0.77
   3  -5  -7    6.58    0.74
  -3  -5   7    7.30    0.83
  -3   5  -7    5.84    0.79
   3   5   7    4.71    0.74
   3  -5  -7    4.84    0.76
   4  -5   7    5.28    0.77
   4   5  -7    5.87    0.78
   4   5  -7    7.39    0.68
  -4  -5  -7    5.10    0.78
  -4   5   7    6.11    0.83
   4   5   7    6.57    0.85
  -4   5  -7    6.47    0.85
  -4  -5   7    6.46    0.80
   4  -5  -7    6.21    0.78
   5  -5   7    2.37    0.61
   5   5  -7    2.54    0.62
   5   5  -7    3.45    0.49
  -5   5   7    3.80    0.77
  -5  -5  -7    3.22    0.72
  -5  -5   7    2.61    0.61
   5   5   7    2.96    0.71
   5  -5  -7    3.30    0.69
  -5   5  -7    2.86    0.69
   6   5  -7    8.63    0.98
  -6  -5  -7    8.24    1.02
   6  -5   7    7.01    0.93
  -6   5   7    8.31    1.00
   6  -5  -7    6.86    0.91
   6   5   7   10.05    1.11
  -6   5  -7    8.61    1.03
  -6  -5   7    9.05    1.02
  -7   5   7   12.32    1.25
   7  -5   7   12.85    1.25
  -7  -5  -7   13.10    1.28
   7   5  -7   11.31    1.16
   7   5   7   11.88    1.28
  -7   5  -7   11.46    1.27
   7  -5  -7   12.17    1.23
  -7  -5   7   11.83    1.23
   8   5  -7    7.62    0.99
   8  -5   7    8.97    1.10
  -8  -5  -7    6.71    1.00
  -8   5   7    8.47    1.07
   8   5   7    8.47    1.16
  -8   5  -7    7.46    1.07
  -8  -5   7    6.85    1.05
   8  -5  -7    8.53    1.10
  -9  -5  -7    2.82    0.77
   9  -5   7    4.07    0.90
   9   5  -7    2.99    0.76
  -9   5   7    3.79    0.93
  -9   5  -7    3.57    0.94
   9  -5  -7    3.05    0.80
  -9  -5   7    3.24    0.86
   9   5   7    2.98    0.84
  10  -5   7    1.05    0.57
  10   5  -7    1.21    0.61
 -10  -5  -7    1.97    0.73
 -10   5   7    1.09    0.60
  10  -5  -7    2.61    0.86
 -10  -5   7    0.56    0.56
 -10   5  -7    0.81    0.57
  10   5   7    0.61    0.55
  11   5  -7    2.18    0.77
 -11   5   7    5.09    1.11
 -11  -5  -7    3.84    0.96
  11  -5   7    5.11    1.07
  11  -5  -7    3.66    1.01
  11   5   7    3.11    0.97
 -11   5  -7    3.68    1.01
 -11  -5   7    3.60    1.02
  12  -5   7   10.18    1.33
 -12   5   7    7.75    1.26
 -12  -5  -7    7.36    1.31
 -12   5  -7    5.40    1.29
 -12  -5   7    6.37    1.32
  12  -5  -7    6.42    1.33
  12   5   7    8.20    1.33
   0  -6  -7    4.85    0.77
   0  -6  -7    5.45    0.59
   0   6   7    4.31    0.61
   0   6  -7    4.86    0.71
   0  -6   7    5.10    0.59
   0  -6   7    6.53    0.80
   1   6  -7    2.30    0.54
  -1   6   7    1.30    0.38
  -1   6   7    1.17    0.47
  -1  -6  -7    1.79    0.35
   1   6  -7    0.80    0.44
   1  -6   7    1.32    0.45
  -1  -6  -7    1.55    0.52
   1   6   7    1.20    0.43
   1  -6  -7    1.78    0.45
  -1   6  -7    2.24    0.56
   1  -6  -7    1.47    0.52
  -1  -6   7    1.32    0.36
  -1  -6   7    1.31    0.47
   2   6  -7   24.75    1.49
  -2   6   7   24.37    1.44
  -2   6   7   22.36    1.64
   2  -6   7   20.65    1.57
  -2  -6  -7   21.97    1.64
   2   6  -7   23.50    1.62
   2   6   7   22.00    1.56
   2  -6  -7   23.40    1.66
  -2  -6   7   23.18    1.41
  -2  -6   7   18.87    1.51
  -2   6  -7   22.09    1.57
  -3   6   7   14.94    1.04
   3   6  -7   14.28    1.20
   3  -6   7   15.03    1.28
  -3  -6  -7   11.93    1.21
  -3   6   7   12.74    1.23
   3  -6  -7   14.80    1.18
   3   6   7   14.34    1.26
  -3  -6   7   15.63    1.14
  -3  -6   7   15.32    1.27
   3  -6  -7   15.34    1.32
  -3   6  -7   14.91    1.27
   4   6  -7   38.48    2.20
   4  -6   7   35.41    2.23
  -4   6   7   32.40    2.18
  -4  -6  -7   34.33    2.25
   4   6  -7   38.57    2.02
   4   6   7   35.29    2.27
  -4  -6   7   38.75    2.16
  -4  -6   7   38.02    2.21
  -4   6  -7   33.57    2.22
   4  -6  -7   34.96    2.12
  -5  -6  -7   20.90    1.67
   5   6  -7   23.99    1.65
   5  -6   7   24.63    1.73
  -5   6   7   20.34    1.64
   5   6  -7   22.61    1.42
  -5   6  -7   23.16    1.73
   5   6   7   20.28    1.68
  -5  -6   7   21.07    1.59
   5  -6  -7   21.43    1.59
  -6   6   7   13.06    1.32
   6  -6   7   13.01    1.31
   6   6  -7   16.60    1.37
  -6  -6  -7   17.80    1.52
  -6   6  -7   16.66    1.47
   6  -6  -7   18.90    1.46
  -6  -6   7   14.46    1.36
   6   6   7   14.38    1.39
  -7   6   7   19.74    1.61
   7   6  -7   18.25    1.49
  -7  -6  -7   19.13    1.63
   7  -6   7   20.19    1.61
  -7   6  -7   16.05    1.54
   7   6   7   17.35    1.58
  -7  -6   7   15.30    1.49
   7  -6  -7   15.42    1.45
  -8  -6  -7    6.24    1.14
  -8   6   7    6.87    1.00
   8  -6   7    6.72    1.01
   8   6  -7    6.03    0.88
  -8   6  -7    6.68    1.03
   8  -6  -7    6.26    0.98
   8   6   7    5.21    1.03
  -8  -6   7    6.85    1.04
   9   6  -7    6.36    1.00
   9  -6   7    6.37    1.15
  -9   6   7    6.51    1.01
  -9  -6  -7    6.63    1.06
  -9   6  -7    8.05    1.16
   9  -6  -7    5.33    1.07
   9   6   7    7.10    1.11
  -9  -6   7    9.99    1.27
 -10  -6  -7    0.21    0.48
  10   6  -7    0.65    0.52
  10  -6   7    1.25    0.65
 -10   6   7    0.55    0.56
  10  -6  -7    1.37    0.70
 -10   6  -7    0.47    0.57
 -10  -6   7   -0.03    0.49
  10   6   7    0.00    0.46
  11  -6   7    1.23    0.64
 -11  -6  -7    1.17    0.67
 -11   6   7    1.96    0.74
  11  -6  -7    1.69    0.73
 -11   6  -7    2.09    0.81
 -11  -6   7    0.34    0.61
  11   6   7    1.26    0.81
 -12   6   7    1.43    0.73
  12  -6   7    0.65    0.67
 -12  -6  -7    0.97    0.68
  12  -6  -7    1.45    0.78
  12   6   7    2.30    0.86
 -12   6  -7    0.50    0.72
 -12  -6   7    1.59    0.83
   0   7   7    1.62    0.48
   0   7  -7    2.02    0.56
   0  -7  -7    2.31    0.66
   0  -7   7    0.40    0.39
   0  -7  -7    1.92    0.42
   1  -7   7    3.96    0.78
  -1  -7  -7    4.02    0.77
  -1   7   7    5.16    0.67
   1   7  -7    4.35    0.67
  -1   7   7    3.20    0.73
   1  -7  -7    5.97    0.65
   1  -7  -7    5.20    0.81
  -1   7  -7    5.50    0.76
   1   7   7    5.61    0.75
  -1  -7   7    5.10    0.76
   2   7  -7   14.60    1.18
  -2   7   7   17.36    1.42
   2  -7   7   16.72    1.36
  -2   7   7   16.55    1.19
   2   7  -7   17.17    1.35
  -2  -7  -7   15.81    1.39
  -2   7  -7   13.35    1.27
   2   7   7   14.29    1.27
   2  -7  -7   14.96    1.33
  -2  -7   7   13.74    1.08
  -2  -7   7   16.06    1.31
   3  -7   7    1.83    0.60
   3   7  -7    3.10    0.63
  -3  -7  -7    1.21    0.51
  -3   7   7    2.96    0.56
  -3   7   7    2.25    0.64
   3   7  -7    1.63    0.57
  -3  -7   7    2.77    0.66
   3  -7  -7    1.23    0.43
  -3  -7   7    2.22    0.54
  -3   7  -7    2.47    0.67
   3   7   7    1.84    0.56
   3  -7  -7    1.22    0.50
   4   7  -7    6.84    0.86
  -4  -7  -7    5.35    0.87
   4  -7   7    8.65    1.01
  -4   7   7    5.18    0.93
  -4  -7   7    5.92    0.78
  -4   7  -7    5.45    0.86
   4  -7  -7    5.66    0.81
  -4  -7   7    8.49    0.95
   4   7   7    8.40    1.00
   5   7  -7    4.65    0.68
  -5   7   7    4.24    0.85
   5   7  -7    3.31    0.75
  -5  -7  -7    2.90    0.78
   5  -7   7    2.57    0.71
  -5  -7   7    2.85    0.69
   5   7   7    3.69    0.80
   5  -7  -7    3.23    0.73
  -5  -7   7    2.75    0.72
  -5   7  -7    2.14    0.66
   6   7  -7    0.80    0.42
  -6   7   7    0.51    0.42
  -6  -7  -7    1.20    0.56
   6  -7   7    0.00    0.38
   6   7   7    0.56    0.47
   6  -7  -7    0.49    0.41
  -6  -7   7    0.31    0.39
  -6   7  -7    1.33    0.59
  -7  -7  -7    2.42    0.78
   7  -7   7    1.75    0.65
  -7   7   7    2.74    0.75
   7   7  -7    1.03    0.50
  -7  -7   7    2.87    0.75
   7   7   7    2.29    0.80
  -7   7  -7    2.08    0.67
   7  -7  -7    2.24    0.70
  -8   7   7    3.04    0.77
  -8  -7  -7    1.38    0.63
   8   7  -7    1.96    0.64
   8  -7   7    2.56    0.77
  -8   7  -7    2.30    0.75
   8  -7  -7    1.58    0.66
  -8  -7   7    1.15    0.59
   8   7   7    1.98    0.75
   9  -7   7    2.51    0.78
  -9  -7  -7    2.63    0.81
  -9   7   7    4.29    0.93
   9   7  -7    2.00    0.67
   9   7   7    3.93    0.99
  -9   7  -7    1.65    0.69
  -9  -7   7    2.46    0.83
   9  -7  -7    1.54    0.69
  10  -7   7    2.80    0.88
 -10  -7  -7    4.40    1.06
 -10   7   7    4.51    0.98
 -10   7  -7    3.66    0.98
  10   7   7    4.46    1.12
 -10  -7   7    2.95    0.94
  10  -7  -7    2.84    0.87
  11  -7   7    3.00    0.93
 -11  -7  -7    1.91    0.78
 -11   7   7    0.74    0.61
 -11  -7   7    3.18    1.01
  11  -7  -7    2.43    0.91
  11   7   7    1.98    0.87
 -11   7  -7    1.44    0.75
   0  -8  -7    0.94    0.49
   0  -8   7    0.56    0.43
   0   8  -7    0.36    0.35
   0   8   7    0.48    0.36
  -1   8   7   17.35    1.34
  -1   8   7   16.36    1.45
  -1  -8  -7   15.27    1.42
   1   8  -7   17.09    1.36
   1  -8   7   18.51    1.47
  -1  -8   7   16.36    1.40
   1   8   7   15.38    1.37
   1  -8  -7   17.85    1.20
   1  -8  -7   18.91    1.53
  -1   8  -7   16.85    1.43
  -2   8   7    3.24    0.67
  -2  -8  -7    3.80    0.81
   2   8  -7    3.80    0.73
  -2   8   7    3.08    0.74
   2  -8   7    4.40    0.84
  -2   8  -7    3.18    0.74
   2  -8  -7    2.73    0.70
  -2  -8   7    4.27    0.79
   2   8   7    2.24    0.65
   2  -8  -7    4.71    0.64
   3  -8   7   31.60    2.08
  -3   8   7   30.61    1.81
   3   8  -7   26.95    1.83
  -3   8   7   29.91    2.05
  -3  -8  -7   27.50    2.04
   3   8  -7   29.78    1.96
   3  -8  -7   30.07    2.05
   3  -8  -7   27.31    1.79
  -3   8  -7   27.50    1.98
  -3  -8   7   30.68    1.99
   3   8   7   28.77    2.01
  -3  -8   7   28.65    1.80
  -4  -8  -7    0.43    0.43
   4   8  -7    0.54    0.37
   4  -8   7    0.51    0.43
  -4   8   7    0.91    0.49
   4   8  -7    1.35    0.50
  -4  -8   7    0.71    0.48
  -4   8  -7    0.58    0.45
  -4  -8   7    0.60    0.40
   4  -8  -7    0.50    0.37
   4   8   7    1.67    0.61
   5   8  -7   26.76    1.86
  -5  -8  -7   25.27    1.98
   5  -8   7   27.94    2.03
  -5   8   7   28.94    1.99
  -5  -8   7   28.24    1.90
  -5  -8   7   25.27    1.82
   5  -8  -7   25.59    1.84
   5   8   7   25.51    1.99
  -5   8  -7   26.29    1.99
   6   8  -7    5.10    0.79
   6  -8   7    8.63    1.13
  -6   8   7    8.75    1.06
   6   8  -7    6.90    0.97
  -6  -8  -7    6.52    1.04
  -6  -8   7    5.28    0.96
   6  -8  -7    5.93    0.92
   6   8   7    7.00    1.07
  -6  -8   7    7.09    0.98
  -6   8  -7    6.92    1.05
  -7  -8  -7   15.33    1.62
  -7   8   7   16.62    1.56
   7   8  -7   19.40    1.57
   7  -8   7   17.89    1.66
   7  -8  -7   19.63    1.68
  -7  -8   7   17.45    1.52
  -7   8  -7   19.88    1.78
   7   8   7   21.13    1.85
  -7  -8   7   18.38    1.64
  -8   8   7    0.22    0.45
  -8  -8  -7    0.64    0.60
   8   8  -7    0.40    0.47
   8  -8   7    0.48    0.52
   8  -8  -7   -0.47    0.39
  -8   8  -7    0.20    0.47
   8   8   7    1.20    0.65
  -8  -8   7    0.87    0.58
   9  -8   7    1.65    0.77
  -9   8   7    0.52    0.51
  -9  -8  -7    1.23    0.70
  -9   8  -7    0.98    0.62
  -9  -8   7    0.32    0.58
   9  -8  -7    0.93    0.65
   9   8   7    1.71    0.76
 -10  -8  -7   -0.20    0.55
  10  -8   7    0.96    0.64
 -10   8   7    0.66    0.60
  10   8   7    1.12    0.68
 -10  -8   7    0.50    0.62
 -10   8  -7    0.27    0.57
  10  -8  -7    0.35    0.56
  11  -8   7    0.77    0.71
 -11  -8  -7    0.88    0.72
 -11   8   7    0.09    0.55
  11  -8  -7    0.64    0.65
 -11  -8   7    0.77    0.80
 -11   8  -7    0.33    0.64
  11   8   7    0.44    0.61
   0   9  -7   28.70    1.94
   0   9   7   24.89    1.85
   0  -9  -7   28.65    2.03
   0  -9   7   25.39    1.88
  -1   9   7   12.82    1.29
   1  -9   7   11.67    1.23
   1   9  -7   10.87    1.16
  -1   9   7   13.55    1.24
  -1  -9  -7   10.09    1.21
   1  -9  -7   16.82    1.45
  -1   9  -7   14.67    1.35
  -1  -9   7   12.77    1.22
   1   9   7   12.14    1.26
  -2   9   7    4.76    0.93
   2   9  -7    5.56    0.81
  -2  -9  -7    5.61    1.03
   2  -9   7    5.65    0.88
  -2   9   7    5.28    0.83
  -2   9  -7    4.94    0.93
   2   9   7    3.75    0.84
  -2  -9   7    4.02    0.81
   2  -9  -7    3.75    0.67
   2  -9  -7    4.57    0.92
   3   9  -7    9.30    1.02
  -3  -9  -7    8.60    1.14
  -3   9   7    9.17    1.11
  -3   9   7    8.25    0.96
   3  -9   7    7.50    1.02
  -3  -9   7    7.78    0.97
   3  -9  -7    8.43    1.07
  -3   9  -7    8.69    1.08
   3   9   7    7.77    1.08
  -4   9   7    0.65    0.46
   4  -9   7    0.70    0.49
   4   9  -7    0.19    0.36
  -4  -9  -7    0.38    0.51
   4   9  -7    0.19    0.37
   4   9   7    0.68    0.42
  -4   9  -7    0.62    0.46
   4  -9  -7    1.16    0.54
  -4  -9   7    0.23    0.37
   4  -9  -7    0.27    0.37
  -4  -9   7    0.37    0.38
  -5  -9  -7    4.71    1.00
  -5   9   7    4.85    0.99
   5  -9   7    5.64    1.06
   5   9  -7    6.10    0.87
   5   9  -7    5.14    0.91
   5  -9  -7    5.54    0.85
  -5   9  -7    6.60    1.16
   5   9   7    4.79    1.03
  -5  -9   7    4.22    0.82
  -5  -9   7    4.20    0.84
  -6  -9  -7    8.71    1.23
   6  -9   7   11.19    1.31
  -6   9   7   10.15    1.19
   6   9  -7    8.07    1.04
   6   9   7    9.97    1.28
  -6  -9   7    9.38    1.09
  -6   9  -7    9.20    1.24
  -6  -9   7    9.32    1.17
   6  -9  -7   12.05    1.25
   7  -9   7   14.77    1.58
   7   9  -7   15.90    1.45
  -7   9   7   17.68    1.61
  -7  -9  -7   19.81    1.79
  -7   9  -7   15.19    1.62
   7  -9  -7   14.27    1.47
  -7  -9   7   17.64    1.64
   7   9   7   14.62    1.60
  -7  -9   7   11.72    1.31
  -8   9   7    1.26    0.64
   8  -9   7    2.47    0.84
  -8  -9  -7    1.75    0.74
   8   9   7    1.59    0.75
  -8  -9   7    2.31    0.78
  -8   9  -7    1.06    0.70
  -8  -9   7    1.70    0.63
   8  -9  -7    1.22    0.75
  -9   9   7   14.41    1.55
  -9  -9  -7   12.16    1.59
   9  -9   7   13.02    1.57
  -9   9  -7   13.62    1.61
   9  -9  -7   14.37    1.60
  -9  -9   7   13.87    1.60
   9   9   7   14.30    1.66
 -10  -9  -7    1.82    0.82
  10  -9   7    2.09    0.90
 -10   9   7    1.28    0.74
  10  -9  -7    1.30    0.75
 -10   9  -7    1.71    0.80
 -10  -9   7    1.43    0.80
  10   9   7    2.18    0.83
   0 -10   7    3.78    0.83
   0  10  -7    1.39    0.59
   0 -10  -7    5.00    0.99
   0  10   7    3.68    0.82
  -1 -10  -7    0.53    0.49
   1  10  -7    0.23    0.45
   1 -10   7    0.41    0.43
  -1  10   7    1.02    0.49
  -1 -10   7    0.30    0.41
  -1  10  -7    1.06    0.61
   1  10   7    1.40    0.61
   1 -10  -7    0.44    0.44
   2 -10   7    7.67    1.04
   2  10  -7    5.51    0.88
  -2 -10  -7    4.95    1.01
  -2  10   7    7.71    1.08
  -2  10   7    6.33    0.91
   2 -10  -7    7.17    1.03
  -2  10  -7    4.96    0.99
  -2 -10   7    7.40    0.95
   2  10   7    4.91    0.99
   3 -10   7   14.45    1.40
  -3 -10  -7   10.84    1.31
  -3  10   7   12.40    1.22
   3  10  -7    9.58    1.18
  -3  10   7   11.28    1.27
   3  10   7   10.80    1.30
  -3 -10   7   11.31    1.19
  -3  10  -7   11.26    1.30
   3 -10  -7    9.88    1.21
   4 -10   7    7.50    1.25
   4  10  -7    4.78    0.92
  -4 -10  -7    7.23    1.10
  -4  10   7    5.37    1.00
   4  10   7    8.45    1.16
   4 -10  -7    4.19    0.82
  -4  10  -7    7.15    1.07
   4 -10  -7    7.11    1.03
  -4 -10   7    4.65    0.89
   5  10  -7    4.82    0.89
   5 -10   7    7.02    1.22
   5  10  -7    5.56    0.88
  -5  10   7    5.73    1.05
  -5 -10  -7    3.93    0.96
  -5 -10   7    3.66    0.82
   5  10   7    5.98    1.16
   5 -10  -7    5.08    0.94
  -5  10  -7    3.62    0.92
  -6 -10  -7    0.09    0.45
   6  10  -7    0.03    0.40
  -6  10   7   -0.27    0.40
   6 -10   7    0.39    0.49
   6  10  -7    0.62    0.55
   6  10   7   -0.10    0.44
  -6  10  -7    0.07    0.42
   6 -10  -7    0.17    0.41
  -6 -10   7    0.12    0.45
  -6 -10   7    0.09    0.37
   7 -10   7   -0.37    0.36
  -7 -10  -7   -0.24    0.48
  -7  10   7    0.02    0.45
   7  10   7    0.01    0.50
  -7 -10   7   -0.15    0.35
   7 -10  -7   -0.01    0.38
  -7 -10   7    0.48    0.50
  -7  10  -7    1.01    0.65
   8 -10   7    2.16    0.86
  -8 -10  -7    3.67    1.03
  -8  10   7    3.28    0.92
  -8  10  -7    4.50    1.11
   8  10   7    2.57    0.92
  -8 -10   7    4.89    1.07
   8 -10  -7    3.12    0.88
   9 -10   7    0.01    0.58
  -9 -10  -7    0.96    0.74
   9 -10  -7   -0.55    0.44
   9  10   7    0.17    0.51
  -9 -10   7    0.74    0.64
  -9  10  -7    0.17    0.63
   0  11  -7   -0.13    0.41
   0 -11  -7    0.47    0.54
   0  11   7   -0.15    0.49
   0 -11   7    0.11    0.41
   1  11  -7    9.99    1.22
  -1  11   7    8.62    1.18
  -1  11   7   11.97    1.35
  -1 -11  -7   10.99    1.30
   1 -11   7   10.07    1.21
   1  11   7   13.37    1.43
  -1  11  -7    9.49    1.22
  -1 -11   7    9.60    1.14
   1 -11  -7    9.48    1.25
  -2 -11  -7    7.04    1.10
  -2  11   7    6.89    1.06
  -2  11   7    6.02    1.08
   2 -11   7    6.91    1.05
   2  11  -7    6.69    1.00
   2  11   7    5.63    1.14
  -2 -11   7    6.50    0.97
   2 -11  -7    8.23    1.14
  -2  11  -7    9.59    1.28
   3 -11   7   22.38    1.95
   3  11  -7   27.49    2.03
  -3 -11  -7   24.59    2.10
  -3  11   7   28.29    2.17
  -3  11   7   21.05    1.92
  -3  11  -7   26.86    2.10
  -3 -11   7   23.33    1.84
   3  11   7   27.29    2.14
   3 -11  -7   27.19    2.06
  -4 -11  -7    1.89    0.75
   4 -11   7    3.86    0.96
   4  11  -7    3.20    0.87
  -4  11   7    4.08    0.92
   4 -11  -7    3.24    0.86
   4  11   7    4.67    1.02
  -4 -11   7    3.19    0.77
   4 -11  -7    2.87    0.71
  -4  11  -7    3.23    0.88
  -5  11   7    1.77    0.67
   5 -11   7    1.02    0.66
   5  11  -7    1.20    0.57
  -5 -11  -7    0.75    0.65
   5  11   7    0.47    0.54
  -5 -11   7    2.40    0.69
  -5  11  -7    2.14    0.80
   5 -11  -7    0.53    0.45
   6 -11   7    1.00    0.65
  -6 -11  -7    1.80    0.77
  -6  11   7    1.23    0.62
   6  11  -7    0.51    0.49
   6  11   7    0.39    0.55
  -6  11  -7    0.14    0.56
   6 -11  -7    1.96    0.68
  -7 -11  -7    5.10    1.15
  -7  11   7    6.05    1.15
   7 -11   7    8.25    1.29
  -7  11  -7    6.81    1.31
   7  11   7    6.57    1.33
   7 -11  -7    7.24    1.11
  -8 -11  -7    0.19    0.61
   8 -11   7    0.36    0.69
   8 -11  -7    0.40    0.54
   8  11   7    0.97    0.69
  -8 -11   7    0.73    0.61
  -8  11  -7    0.81    0.71
   0  12   7   12.41    1.45
   0 -12   7   14.17    1.46
   0 -12  -7   17.49    1.72
   0  12  -7   14.07    1.51
  -1 -12  -7    0.60    0.57
  -1  12   7    1.35    0.63
   1  12  -7    0.71    0.56
   1 -12   7    1.96    0.72
  -1  12   7    0.72    0.52
  -1  12  -7    0.88    0.63
   1  12   7    2.31    0.79
   1 -12  -7    1.36    0.67
  -1 -12   7    1.65    0.69
   2 -12   7    3.30    0.86
  -2  12   7    2.92    0.85
  -2  12   7    4.09    0.96
  -2 -12  -7    2.45    0.85
   2  12  -7    3.38    0.90
   2 -12  -7    2.98    0.86
  -2 -12   7    4.13    0.88
  -2  12  -7    3.92    0.99
   2  12   7    3.44    0.93
  -3  12   7    2.76    0.83
   3 -12   7    2.66    0.84
  -3 -12  -7    3.01    0.92
   3  12  -7    3.52    0.87
   3  12   7    4.50    1.02
   3 -12  -7    2.54    0.85
  -3  12  -7    2.44    0.82
  -3 -12   7    3.97    0.87
  -4  12   7    0.31    0.54
   4  12  -7    0.51    0.60
  -4 -12  -7    0.88    0.66
   4 -12   7    0.92    0.65
   4 -12  -7    0.50    0.51
  -4  12  -7    0.58    0.57
   4  12   7    1.40    0.72
  -4 -12   7    0.42    0.47
   5 -12   7    4.30    1.03
   5  12  -7    3.81    0.96
  -5  12   7    3.90    0.94
  -5 -12  -7    1.54    0.81
  -5  12  -7    3.52    1.00
   5  12   7    4.34    1.10
  -6 -12  -7    2.53    0.93
  -6  12   7    2.48    0.77
   6 -12   7    1.98    0.82
   6  12  -7    2.08    0.82
   6 -12  -7    1.70    0.66
  -6  12  -7    1.52    0.83
   6  12   7    3.65    1.04
  -7 -12  -7    4.17    1.13
   7 -12   7    4.98    1.18
  -7  12  -7    5.20    1.25
   7 -12  -7    4.95    1.12
   7  12   7    3.65    1.06
   0 -13  -7   -0.41    0.50
   0  13   7   -0.37    0.52
   0 -13   7    0.30    0.46
   0  13  -7   -0.20    0.46
  -1  13   7    5.68    1.12
   1 -13   7    6.24    1.15
  -1  13   7    2.59    0.98
   1  13  -7    4.15    1.02
  -1 -13  -7    5.70    1.20
   1  13   7    5.65    1.18
   1 -13  -7    5.36    1.16
  -1 -13   7    3.01    0.86
  -1  13  -7    3.99    1.03
  -2 -13  -7    0.43    0.60
   2 -13   7    0.16    0.50
   2  13  -7    0.62    0.54
  -2  13   7   -0.17    0.52
  -2  13   7    0.12    0.56
   2  13   7    1.39    0.84
  -2 -13   7    0.03    0.40
   2 -13  -7    0.44    0.59
  -2  13  -7    0.65    0.65
   3  13  -7    2.76    0.94
  -3  13   7    3.02    0.92
   3 -13   7    2.96    0.91
  -3 -13  -7    4.85    1.14
  -3  13  -7    3.12    0.94
   3 -13  -7    5.79    1.12
  -3 -13   7    3.26    0.85
   3  13   7    3.33    1.04
   4  13  -7    0.76    0.56
  -4  13   7    0.34    0.52
  -4 -13  -7    0.88    0.68
   4 -13   7    1.72    0.68
   4  13   7    0.63    0.71
  -4  13  -7   -0.56    0.51
  -5 -13  -7    2.25    0.88
   5  13  -7    1.01    0.67
   5 -13   7    1.71    0.78
  -5  13  -7    0.11    0.58
   5  13   7    1.97    0.83
   0 -14   7    3.71    0.94
   0 -14  -7    4.63    1.16
   0  14  -7    5.66    1.21
   0  14   7    2.90    0.96
  -1  14   7    0.58    0.76
   1 -14   7    2.63    0.89
  -1 -14  -7    0.93    0.76
  -1  14   7    1.55    0.71
   1  14  -7    1.66    0.75
  -1  14  -7    2.36    0.88
   1 -14  -7    1.50    0.78
   1  14   7    2.61    0.93
  -1 -14   7    1.52    0.68
   2  14  -7    5.06    1.17
  -2  14   7    5.61    1.32
  -2  14   7    4.16    1.06
   2 -14   7    5.04    1.12
  -2 -14  -7    5.24    1.17
   2  14   7    6.54    1.35
  -2 -14   7    4.74    1.32
  -2  14  -7    7.97    1.50
   2 -14  -7    5.15    1.17
  -3 -14  -7   12.44    1.61
   3 -14   7   11.37    1.49
  -3  14   7    5.19    1.35
   3  14  -7    6.89    1.33
   3  14   7    9.41    1.65
  -3  14  -7    9.67    1.46
   0   0  -8  270.58   11.22
   0   0  -8  282.53   11.10
   0   0   8  274.39   11.11
   0   0  -8  271.35   11.25
   0   0   8  279.61   11.27
  -1   0  -8   30.31    1.81
   1   0  -8   32.09    1.68
  -1   0  -8   33.85    1.85
  -1   0   8   33.23    1.70
   1   0   8   32.24    1.83
  -1   0   8   34.25    1.92
   1   0   8   35.51    1.89
   1   0  -8   33.76    1.91
  -1   0  -8   32.88    1.82
   1   0   8   37.59    1.93
  -2   0  -8   53.00    2.64
  -2   0  -8   52.54    2.70
   2   0  -8   53.46    2.41
   2   0  -8   50.13    2.73
  -2   0   8   54.45    2.43
   2   0   8   55.06    2.76
   2   0   8   53.71    2.66
   2   0   8   57.96    2.69
  -2   0   8   57.92    2.83
   3   0  -8    6.06    0.76
  -3   0  -8    6.98    0.78
   3   0   8    6.14    0.65
   3   0   8    7.20    0.83
   3   0  -8    6.68    0.48
  -3   0   8    6.18    0.78
   4   0  -8   17.62    1.32
  -4   0  -8   19.00    1.36
  -4   0   8   16.26    1.30
   4   0   8   14.64    1.10
   4   0   8   15.44    1.28
   5   0   8    4.78    0.60
  -5   0  -8    6.04    0.70
   5   0  -8    5.32    0.76
   5   0   8    6.42    0.85
  -5   0  -8    4.55    0.74
  -5   0   8    6.32    0.83
   6   0  -8   -0.18    0.27
   6   0   8   -0.05    0.24
  -6   0  -8    0.27    0.29
  -6   0   8   -0.05    0.31
   6   0   8    0.51    0.40
  -6   0  -8   -0.15    0.24
   7   0  -8   -0.06    0.33
   7   0   8    0.21    0.28
   7   0   8   -0.14    0.35
  -7   0  -8    0.26    0.35
  -7   0   8    0.07    0.38
  -7   0  -8    0.26    0.31
  -8   0   8    4.78    0.98
   8   0   8    5.36    1.03
  -8   0  -8    4.96    0.75
  -8   0  -8    6.04    0.95
   8   0  -8    6.25    0.96
  -9   0   8    1.79    0.68
   9   0  -8    1.84    0.71
  -9   0  -8    2.33    0.63
  -9   0  -8    2.01    0.73
   9   0   8    2.67    0.81
  10   0  -8    5.20    1.08
 -10   0  -8    2.79    0.85
  10   0   8    3.29    0.94
 -10   0   8    5.03    1.10
  11   0  -8    1.34    0.73
  11   0   8    1.40    0.76
 -11   0  -8    1.22    0.65
 -11   0   8    1.30    0.68
  12   0   8    0.17    0.57
 -12   0   8    0.20    0.60
  12   0  -8   -0.08    0.52
 -12   0  -8   -0.20    0.49
  13   0   8    0.18    0.62
  13   0  -8    0.94    0.79
 -13   0   8    0.43    0.60
   0  -1  -8   64.18    3.11
   0   1  -8   64.93    3.12
   0  -1   8   65.78    3.11
   0  -1  -8   68.54    3.04
   0   1   8   64.27    3.04
   0   1   8   64.93    3.21
   0   1  -8   67.78    3.19
   0  -1  -8   65.91    3.20
  -1  -1  -8   82.76    3.87
  -1   1   8   81.12    3.65
  -1   1   8   83.96    3.97
  -1  -1  -8   82.50    3.86
   1  -1   8   84.25    3.89
   1   1  -8   85.82    3.94
   1  -1   8   86.34    3.81
   1   1  -8   84.03    3.66
  -1  -1   8   88.05    3.90
  -1   1  -8   77.15    3.82
   1   1   8   83.75    3.91
   1  -1  -8   84.77    3.88
  -1   1  -8   87.01    3.83
   1   1   8   84.18    3.84
   2  -1   8   43.89    2.30
  -2  -1  -8   45.79    2.35
  -2  -1  -8   44.89    2.34
   2   1  -8   42.09    2.37
  -2   1   8   39.35    2.36
   2  -1   8   43.74    2.22
   2   1  -8   44.60    2.05
  -2   1   8   44.53    2.05
   2   1   8   40.94    2.32
  -2  -1   8   45.45    2.38
  -2   1  -8   45.23    2.21
  -2   1  -8   47.12    2.34
   2   1   8   43.40    2.21
   2  -1  -8   42.23    2.35
  -2   1  -8   48.51    2.37
   3  -1   8    8.30    0.79
   3   1  -8    7.55    0.83
  -3  -1  -8    6.64    0.76
   3   1  -8    8.32    0.57
  -3  -1  -8    9.38    0.89
  -3   1   8    8.30    0.90
   3  -1  -8    7.72    0.84
  -3   1  -8    7.96    0.72
   3   1   8   10.39    0.95
  -3   1  -8    8.75    0.87
   3   1   8    9.69    0.76
  -3  -1   8    6.66    0.81
  -4  -1  -8    3.98    0.66
   4  -1   8    4.76    0.61
  -4  -1  -8    5.65    0.71
   4   1  -8    3.79    0.71
  -4   1   8    4.34    0.67
  -4  -1   8    5.20    0.73
  -4   1  -8    5.33    0.74
   4   1   8    4.19    0.68
  -4   1  -8    4.61    0.56
   4   1   8    4.80    0.56
   4  -1  -8    4.38    0.68
  -5  -1  -8    9.41    1.00
   5   1  -8    7.28    0.91
  -5  -1  -8    8.40    0.86
  -5   1   8    7.35    0.94
   5  -1   8    9.89    0.88
  -5  -1   8   10.11    1.02
   5   1   8    9.89    0.80
  -5   1  -8    8.29    0.79
   5  -1  -8    9.14    0.99
  -5   1  -8    9.28    1.01
   5   1   8    9.94    1.05
   6  -1   8    5.37    0.83
  -6  -1  -8    5.81    0.87
  -6   1   8    4.55    0.86
   6  -1   8    4.59    0.67
  -6  -1  -8    4.95    0.89
   6   1  -8    2.33    0.64
  -6  -1   8    3.56    0.77
  -6   1  -8    4.04    0.58
   6  -1  -8    3.81    0.80
   6   1   8    3.14    0.75
   6   1   8    4.69    0.60
  -6   1  -8    5.25    0.82
   7  -1   8   16.20    1.50
   7  -1   8   19.20    1.36
  -7  -1  -8   20.52    1.61
   7   1  -8   18.97    1.52
  -7   1   8   16.56    1.48
   7  -1  -8   17.25    1.52
  -7   1  -8   15.15    1.19
  -7   1  -8   14.99    1.45
   7   1   8   16.25    1.51
  -7  -1   8   18.09    1.55
   8  -1   8    3.43    0.68
   8  -1   8    3.78    0.89
   8   1  -8    3.22    0.80
  -8   1   8    3.49    0.84
  -8  -1  -8    3.20    0.79
   8  -1  -8    3.68    0.85
   8   1   8    4.37    0.96
  -8   1  -8    3.14    0.80
  -8  -1   8    3.02    0.79
   9  -1   8    3.54    0.94
  -9  -1  -8    3.38    0.86
  -9   1   8    4.95    1.05
   9   1  -8    2.27    0.74
  -9   1  -8    2.89    0.78
   9  -1  -8    2.66    0.78
  -9  -1   8    2.98    0.81
   9   1   8    3.33    0.88
 -10  -1  -8    1.52    0.69
 -10   1   8    2.38    0.78
  10  -1   8    2.57    0.84
  10   1  -8    0.76    0.58
 -10  -1   8    2.16    0.77
  10   1   8    1.25    0.63
  10  -1  -8    1.53    0.67
 -10   1  -8    1.15    0.61
 -11   1   8    1.92    0.79
  11   1  -8    2.98    0.91
  11  -1   8    2.47    0.86
 -11  -1   8    2.47    0.89
  11   1   8    4.66    1.12
  11  -1  -8    0.26    0.57
 -11   1  -8    2.60    0.89
 -12   1   8    5.45    1.20
  12   1  -8    4.72    1.15
  12  -1   8    5.28    1.23
 -12   1  -8    5.35    1.23
  12  -1  -8    7.83    1.40
  12   1   8    6.02    1.30
 -12  -1   8    5.55    1.24
  13  -1   8    2.78    0.99
  13   1  -8    1.05    0.71
 -13   1   8    1.15    0.72
  13   1   8    1.21    0.79
  13  -1  -8    1.51    0.83
 -13  -1   8    1.92    0.90
 -13   1  -8    0.87    0.79
   0  -2  -8   27.49    1.55
   0  -2   8   26.33    1.68
   0  -2  -8   26.62    1.67
   0   2   8   25.92    1.68
   0  -2   8   24.17    1.49
   0   2  -8   24.40    1.61
   0   2   8   29.16    1.56
  -1  -2  -8   26.64    1.68
  -1   2   8   26.96    1.48
  -1   2   8   23.68    1.68
   1   2  -8   26.82    1.48
   1   2  -8   25.58    1.68
   1  -2   8   29.35    1.72
   1  -2   8   27.45    1.52
  -1   2  -8   29.31    1.71
  -1   2  -8   27.06    1.60
   1  -2  -8   26.10    1.72
   1   2   8   29.97    1.65
   1  -2  -8   28.89    1.65
  -1  -2   8   26.96    1.60
   1   2   8   26.46    1.69
  -2   2   8   21.31    1.11
  -2  -2  -8   18.58    1.17
   2   2  -8   18.99    1.37
   2  -2   8   19.32    1.33
  -2   2   8   21.33    1.46
  -2  -2  -8   19.67    1.39
   2  -2   8   19.52    1.18
   2   2  -8   18.62    1.11
   2  -2  -8   20.63    1.36
  -2   2  -8   18.84    1.32
  -2  -2   8   18.83    1.32
   2   2   8   19.02    1.32
   2   2   8   20.72    1.22
  -2   2  -8   17.71    1.15
   3   2  -8   12.52    1.09
   3  -2   8   10.02    0.93
  -3   2   8    8.86    0.98
   3  -2   8   10.95    0.83
   3   2  -8   10.61    0.72
  -3  -2  -8   11.62    1.01
  -3  -2  -8   12.28    0.85
  -3  -2   8   11.19    0.99
  -3   2  -8   11.13    0.81
   3   2   8   11.88    1.04
  -3   2  -8   14.49    1.13
   3   2   8    9.80    0.79
   3  -2  -8   11.86    1.03
   4  -2   8    7.08    0.76
  -4   2   8    6.76    0.87
   4   2  -8    7.33    0.85
  -4  -2  -8    8.12    0.84
  -4   2  -8    6.58    0.82
   4   2   8    7.27    0.65
   4  -2  -8    5.40    0.77
   4   2   8    7.77    0.89
  -4   2  -8    6.49    0.62
  -4  -2   8    6.67    0.81
  -5  -2  -8   29.39    1.84
   5   2  -8   29.46    1.92
   5  -2   8   28.71    1.79
  -5   2   8   28.08    1.95
   5   2   8   29.74    1.58
   5   2   8   28.99    1.95
  -5   2  -8   30.36    1.95
  -5   2  -8   28.21    1.55
  -5  -2   8   29.11    1.92
   5  -2  -8   27.93    1.90
  -6  -2  -8    7.12    0.84
  -6   2   8    5.98    0.90
   6   2  -8    7.65    0.94
   6  -2   8    7.35    0.84
  -6  -2  -8    7.67    0.99
   6  -2  -8    7.47    0.94
   6   2   8    7.24    0.95
  -6  -2   8    6.04    0.87
  -6   2  -8    8.97    1.03
   7   2  -8   35.40    2.35
  -7   2   8   39.03    2.47
   7  -2   8   38.24    2.24
  -7  -2  -8   38.44    2.30
  -7   2  -8   42.93    2.55
   7   2   8   40.39    2.53
  -7  -2   8   35.56    2.43
   7  -2  -8   35.97    2.37
  -8  -2  -8    2.35    0.64
  -8   2   8    3.26    0.80
   8  -2   8    3.63    0.72
   8   2  -8    4.85    0.94
  -8  -2   8    3.37    0.81
   8   2   8    3.74    0.90
   8  -2  -8    3.21    0.80
  -8   2  -8    3.89    0.90
  -9  -2  -8   10.20    1.12
   9  -2   8    9.75    1.25
   9   2  -8    7.79    1.09
  -9   2   8    9.14    1.22
   9  -2   8    7.85    0.97
  -9  -2   8    9.88    1.26
  -9   2  -8    8.77    1.18
   9   2   8    7.91    1.14
   9  -2  -8    7.77    1.12
  10  -2   8    0.44    0.54
 -10   2   8    1.85    0.68
  10   2  -8    1.14    0.62
 -10  -2  -8    0.39    0.45
  10  -2   8    0.09    0.37
  10   2   8    1.32    0.66
 -10  -2   8    0.10    0.51
  10  -2  -8    1.26    0.60
 -10   2  -8   -0.26    0.43
  11  -2   8    1.03    0.68
  11   2  -8    4.00    0.97
 -11  -2  -8    1.85    0.68
 -11   2   8    2.82    0.88
  11  -2  -8    4.11    1.00
  11   2   8    2.54    0.84
 -11  -2   8    1.08    0.71
 -11   2  -8    1.60    0.71
  12   2  -8    2.18    0.77
  12  -2   8    1.10    0.75
 -12   2   8    1.71    0.79
 -12   2  -8    1.36    0.81
  12   2   8    1.73    0.80
 -12  -2   8    1.04    0.76
  12  -2  -8    0.12    0.59
   0  -3  -8    0.43    0.33
   0   3  -8    0.48    0.34
   0  -3   8    0.55    0.27
   0   3   8    0.42    0.26
   0   3   8   -0.02    0.27
   0  -3   8    0.70    0.37
   1  -3   8   16.94    1.29
   1   3  -8   18.06    1.32
  -1  -3  -8   15.58    1.28
   1   3  -8   17.37    1.15
  -1   3   8   18.75    1.39
   1  -3   8   17.85    1.10
  -1   3   8   19.82    1.14
  -1   3  -8   18.70    1.28
  -1  -3   8   16.87    1.31
  -1  -3   8   15.76    1.14
   1  -3  -8   19.19    1.38
   1   3   8   15.83    1.20
  -1   3  -8   17.57    1.30
   1  -3  -8   18.31    1.23
  -2   3   8    7.83    0.64
   2  -3   8    8.25    0.87
  -2   3   8    8.88    0.97
   2   3  -8    9.69    0.94
  -2  -3  -8    8.29    0.67
  -2  -3  -8    8.93    0.93
   2  -3   8    9.49    0.70
   2   3   8    9.05    0.89
  -2   3  -8    7.08    0.81
  -2  -3   8    7.04    0.76
   2   3   8    9.71    0.72
   2  -3  -8    8.20    0.92
   2  -3  -8    7.90    0.81
   3   3  -8   11.84    0.84
  -3   3   8   13.17    1.18
   3  -3   8   12.33    0.84
  -3  -3  -8   14.27    1.17
   3   3  -8   12.41    1.12
   3  -3   8   14.78    1.14
  -3  -3  -8   11.65    0.84
   3   3   8   14.68    0.88
  -3  -3   8   13.76    1.09
  -3   3  -8   13.30    1.12
   3  -3  -8   12.94    1.09
   3   3   8    9.26    1.00
   4   3  -8   21.85    1.19
  -4   3   8   19.08    1.53
  -4  -3  -8   24.00    1.59
   4  -3   8   21.75    1.50
   4   3  -8   19.55    1.51
  -4   3  -8   20.01    1.53
  -4  -3   8   23.20    1.56
   4   3   8   25.40    1.67
  -4   3  -8   20.23    1.15
   4  -3  -8   20.15    1.50
   5   3  -8   36.26    2.35
  -5   3   8   40.56    2.48
  -5  -3  -8   43.01    2.42
   5  -3   8   43.12    2.38
  -5  -3   8   38.27    2.38
   5  -3  -8   43.50    2.45
  -5   3  -8   43.16    2.52
   5   3   8   41.49    2.48
   6  -3   8    7.81    0.91
  -6  -3  -8    6.62    0.86
  -6   3   8    6.55    0.93
   6   3  -8    6.47    0.89
   6   3   8    6.17    0.90
  -6   3  -8    7.42    0.96
   6  -3  -8    7.50    0.93
  -6  -3   8    5.01    0.83
  -7  -3  -8   19.31    1.51
   7  -3   8   20.31    1.49
  -7   3   8   16.02    1.51
   7   3  -8   18.81    1.54
   7   3   8   16.64    1.55
  -7  -3   8   16.07    1.48
   7  -3  -8   16.22    1.47
  -7   3  -8   17.01    1.52
  -8   3   8   16.31    1.50
   8   3  -8   15.52    1.43
   8  -3   8   15.86    1.35
  -8  -3  -8   12.88    1.31
  -8  -3   8   12.20    1.37
   8   3   8   15.76    1.53
  -8   3  -8   14.52    1.46
   8  -3  -8   14.93    1.44
   9   3  -8    0.63    0.50
   9  -3   8    1.88    0.60
  -9   3   8    0.35    0.45
  -9  -3  -8    1.43    0.57
  -9   3  -8    0.96    0.59
  -9  -3   8    0.56    0.52
   9   3   8    0.77    0.56
   9  -3  -8    1.17    0.63
  10  -3   8   -0.22    0.37
  10   3  -8    0.50    0.48
 -10  -3  -8   -0.13    0.39
 -10   3   8    0.68    0.57
  10  -3   8    0.30    0.48
  10  -3  -8    0.72    0.54
 -10  -3   8    0.26    0.51
 -10   3  -8    0.00    0.45
  10   3   8    0.22    0.51
 -11  -3  -8    5.92    1.13
  11   3  -8    7.80    1.33
  11  -3   8    8.09    1.29
 -11   3   8    9.04    1.29
  11  -3   8    7.32    1.05
  11   3   8    8.69    1.52
 -11   3  -8    8.41    1.29
 -11  -3   8    7.99    1.29
  11  -3  -8    6.79    1.29
  12  -3   8    1.19    0.77
 -12  -3  -8    1.41    0.60
  12   3  -8    0.66    0.59
 -12   3   8    1.79    0.83
 -12   3  -8    0.92    0.71
 -12  -3   8    1.57    0.79
  12   3   8    2.80    0.91
  12  -3  -8    0.96    0.67
   0  -4   8    0.45    0.26
   0   4  -8    0.39    0.33
   0   4   8    0.75    0.33
   0  -4  -8    0.51    0.38
   0   4  -8    0.58    0.32
   0   4   8    0.96    0.38
   0  -4  -8    0.67    0.31
   0  -4   8    0.75    0.39
   1   4  -8    0.70    0.36
  -1  -4  -8    0.40    0.27
  -1   4   8    0.63    0.27
  -1   4   8    0.49    0.38
   1  -4   8    0.31    0.32
  -1  -4  -8    0.14    0.31
   1  -4   8    0.97    0.28
   1  -4  -8    0.48    0.36
  -1   4  -8    0.41    0.31
  -1  -4   8    0.53    0.29
  -1  -4   8    0.69    0.40
   1   4   8    0.97    0.38
  -2   4   8   35.29    1.88
  -2  -4  -8   35.82    2.20
  -2  -4  -8   37.24    1.85
   2   4  -8   38.19    1.98
  -2   4   8   39.12    2.31
   2   4  -8   39.16    2.23
   2  -4   8   39.37    2.24
   2  -4  -8   36.47    2.27
  -2  -4   8   40.34    2.09
   2   4   8   36.36    2.15
   2  -4  -8   37.94    2.11
  -2  -4   8   37.11    2.23
  -2   4  -8   40.25    2.22
  -3  -4  -8    9.03    0.67
   3  -4   8   10.04    0.99
   3   4  -8    8.46    0.95
   3   4  -8    8.90    0.75
  -3  -4  -8    6.54    0.88
  -3   4   8    9.00    1.00
  -3   4  -8    9.76    0.97
   3  -4  -8    8.43    0.91
   3   4   8    8.56    0.93
  -3  -4   8   10.41    0.94
  -4   4   8   19.71    1.54
   4   4  -8   20.15    1.18
   4  -4   8   17.34    1.40
   4   4  -8   18.03    1.44
  -4  -4  -8   18.77    1.47
  -4  -4   8   21.14    1.48
   4  -4  -8   18.61    1.43
   4   4   8   21.11    1.54
  -4   4  -8   16.64    1.42
  -5   4   8    7.06    0.93
  -5  -4  -8    6.04    0.85
   5   4  -8    5.56    0.82
   5  -4   8    8.47    0.94
   5  -4  -8    5.91    0.83
  -5   4  -8    8.79    1.00
  -5  -4   8    8.00    0.91
   5   4   8    9.31    1.03
  -6  -4  -8    8.31    1.00
   6  -4   8   11.55    1.09
  -6   4   8    8.05    1.03
   6   4  -8    6.90    0.94
  -6   4  -8   11.24    1.17
  -6  -4   8    8.47    1.01
   6   4   8    6.18    0.94
   6  -4  -8    7.52    0.97
   7  -4   8    4.67    0.87
  -7  -4  -8    3.52    0.80
  -7   4   8    5.18    0.99
   7   4  -8    2.73    0.72
   7   4   8    3.24    0.81
  -7  -4   8    3.66    0.86
   7  -4  -8    4.09    0.87
  -7   4  -8    4.15    0.90
   8  -4   8    2.43    0.67
  -8   4   8    2.15    0.70
   8   4  -8    2.48    0.70
  -8  -4  -8    2.32    0.69
  -8  -4   8    3.57    0.83
  -8   4  -8    1.60    0.65
   8  -4  -8    2.73    0.76
   8   4   8    3.06    0.83
   9  -4   8    0.51    0.43
   9   4  -8    0.60    0.52
  -9  -4  -8    0.75    0.52
  -9   4   8    0.65    0.52
   9   4   8    0.56    0.54
  -9   4  -8    1.00    0.57
  -9  -4   8    2.29    0.76
   9  -4  -8    1.05    0.59
  10  -4   8    6.59    1.14
 -10   4   8    6.92    1.27
 -10  -4  -8    4.12    0.97
  10   4  -8    4.16    0.96
  10   4   8    6.37    1.23
 -10  -4   8    6.48    1.24
  10  -4  -8    5.13    1.08
 -10   4  -8    4.95    1.09
 -11  -4  -8   13.54    1.50
  11  -4   8    8.59    1.20
 -11   4   8    8.07    1.49
  11   4  -8   10.46    1.35
  11  -4  -8   10.04    1.41
 -11   4  -8   11.16    1.49
 -11  -4   8   12.10    1.56
  11   4   8   11.18    1.49
 -12   4   8    0.72    0.65
 -12  -4  -8    0.52    0.59
  12  -4   8    0.24    0.51
  12  -4   8    0.50    0.64
  12   4  -8    0.95    0.67
  12  -4  -8    0.69    0.64
 -12   4  -8    0.61    0.75
 -12  -4   8    0.49    0.71
  12   4   8    0.48    0.59
   0   5   8   19.40    1.34
   0  -5  -8   20.76    1.55
   0  -5   8   19.43    1.48
   0  -5   8   20.57    1.21
   0   5  -8   19.85    1.48
   0   5   8   20.43    1.54
   0   5  -8   19.81    1.39
   0  -5  -8   20.95    1.28
  -1   5   8   12.32    0.96
   1   5  -8   11.27    1.01
   1  -5   8   12.07    1.12
   1   5  -8   11.63    1.10
  -1  -5  -8   11.52    1.14
  -1  -5  -8   11.43    0.85
  -1   5   8   11.76    1.15
   1  -5  -8   11.46    1.12
  -1  -5   8   11.43    0.90
  -1  -5   8   10.71    1.07
  -1   5  -8   14.24    1.12
   1   5   8   11.09    1.00
  -2  -5  -8   11.96    1.16
   2  -5   8   11.47    1.09
  -2   5   8   13.92    0.96
  -2   5   8   12.43    1.20
   2   5  -8   12.05    1.02
  -2  -5  -8   11.84    0.80
   2   5  -8   15.47    1.22
   2  -5  -8   13.13    1.05
  -2  -5   8   13.08    0.99
   2   5   8   11.53    1.07
  -2  -5   8   10.87    1.11
  -2   5  -8   11.15    1.08
   2  -5  -8   10.10    1.11
   3  -5   8    8.62    0.95
  -3   5   8    9.20    1.02
  -3  -5  -8    9.23    1.01
   3   5  -8    5.49    0.80
   3   5  -8    8.78    0.81
   3   5   8    8.18    0.91
  -3  -5   8    7.43    0.89
  -3  -5   8    9.06    0.88
  -3   5  -8    7.27    0.91
   3  -5  -8    7.46    0.86
  -4   5   8   12.08    1.21
  -4  -5  -8   12.76    1.22
   4   5  -8   12.25    1.16
   4   5  -8   13.37    0.98
   4  -5   8    9.88    1.09
  -4   5  -8   12.04    1.18
  -4  -5   8   15.69    1.23
   4   5   8   12.45    1.20
   4  -5  -8   11.34    1.09
   5  -5   8    0.93    0.45
  -5  -5  -8    0.78    0.47
   5   5  -8    0.22    0.36
  -5   5   8    1.31    0.53
  -5  -5   8    0.80    0.43
   5   5   8    1.03    0.50
   5  -5  -8    1.46    0.50
  -5   5  -8    0.28    0.37
   6  -5   8    2.46    0.65
  -6   5   8    2.03    0.64
  -6  -5  -8    1.75    0.61
   6   5  -8    2.24    0.65
   6  -5  -8    1.78    0.60
  -6  -5   8    1.31    0.51
   6   5   8    2.27    0.71
  -6   5  -8    2.05    0.65
   7  -5   8    1.44    0.61
  -7  -5  -8    1.36    0.58
  -7   5   8    0.94    0.51
   7   5  -8    1.51    0.56
   7  -5  -8    0.60    0.45
   7   5   8    0.88    0.51
  -7  -5   8    1.09    0.53
  -7   5  -8    2.53    0.76
  -8  -5  -8   -0.43    0.32
  -8   5   8    0.05    0.41
   8  -5   8   -0.27    0.40
   8   5  -8    0.03    0.34
  -8  -5   8   -0.01    0.42
  -8   5  -8    0.47    0.46
   8   5   8    0.46    0.45
   8  -5  -8    0.14    0.41
   9   5  -8    0.23    0.45
   9  -5   8    0.05    0.40
  -9  -5  -8   -0.02    0.40
  -9   5   8   -0.33    0.39
  -9  -5   8   -0.11    0.44
  -9   5  -8   -0.39    0.45
   9  -5  -8   -0.15    0.39
   9   5   8   -0.06    0.47
 -10  -5  -8    0.07    0.49
  10   5  -8    0.17    0.40
  10  -5   8    0.76    0.54
 -10   5   8   -0.02    0.40
  10  -5  -8   -0.15    0.47
 -10  -5   8   -0.42    0.47
  10   5   8   -0.39    0.41
 -10   5  -8   -0.28    0.44
 -11  -5  -8    0.29    0.52
  11  -5   8    0.03    0.43
 -11   5   8    0.03    0.54
  11   5  -8    0.35    0.58
  11  -5  -8    0.62    0.60
  11   5   8    0.08    0.52
 -11  -5   8    0.12    0.54
 -11   5  -8   -0.30    0.46
 -12   5   8    3.98    1.06
 -12  -5  -8    3.13    0.99
  12   5  -8    2.75    0.85
  12  -5   8    2.81    0.88
  12  -5  -8    3.76    1.07
 -12  -5   8    2.54    0.99
 -12   5  -8    2.71    0.99
  12   5   8    4.17    1.13
   0   6   8   22.17    1.54
   0  -6  -8   23.86    1.43
   0  -6   8   23.93    1.70
   0   6  -8   25.00    1.62
   0  -6  -8   22.86    1.73
  -1  -6  -8   12.34    1.23
   1  -6   8   14.71    1.26
   1   6  -8   12.46    1.20
  -1   6   8   12.28    1.23
  -1  -6  -8   14.68    0.96
  -1   6   8   12.26    1.03
   1   6  -8   15.30    1.16
   1   6   8   13.06    1.13
   1  -6  -8   13.50    1.06
  -1   6  -8   13.41    1.17
   1  -6  -8   11.57    1.20
  -1  -6   8   14.17    1.24
  -1  -6   8   12.77    0.98
  -2   6   8   13.63    1.02
  -2   6   8   11.11    1.19
  -2  -6  -8   10.91    1.17
   2  -6   8   13.25    1.21
   2   6  -8   13.48    1.22
  -2   6  -8   12.72    1.16
   2   6   8   12.40    1.13
   2  -6  -8   11.06    1.17
  -2  -6   8   13.48    1.04
  -2  -6   8   11.78    1.16
  -3  -6  -8    0.35    0.39
   3   6  -8    0.22    0.30
   3   6  -8   -0.05    0.29
   3  -6   8   -0.08    0.29
  -3   6   8    0.06    0.35
  -3  -6   8   -0.11    0.30
  -3   6  -8   -0.20    0.28
   3  -6  -8    0.24    0.32
   3   6   8   -0.08    0.29
  -3  -6   8    0.16    0.31
   3  -6  -8    0.24    0.34
   4   6  -8    2.79    0.68
   4  -6   8    1.80    0.60
  -4   6   8    3.86    0.83
   4   6  -8    2.40    0.52
  -4  -6  -8    1.84    0.63
  -4  -6   8    3.38    0.69
   4  -6  -8    2.34    0.60
   4   6   8    4.42    0.85
  -4  -6   8    3.58    0.75
  -4   6  -8    3.86    0.82
   5  -6   8    4.21    0.84
   5   6  -8    4.98    0.88
  -5   6   8    3.95    0.84
  -5  -6  -8    3.33    0.80
  -5   6  -8    5.81    1.02
  -5  -6   8    4.34    0.81
   5   6   8    4.96    0.92
   5  -6  -8    3.72    0.78
  -6   6   8   17.33    1.52
   6  -6   8   18.29    1.53
  -6  -6  -8   17.36    1.52
   6   6  -8   14.59    1.36
  -6   6  -8   14.68    1.45
   6   6   8   14.65    1.44
  -6  -6   8   13.52    1.34
   6  -6  -8   13.92    1.34
  -7  -6  -8    0.14    0.40
   7   6  -8    1.84    0.65
  -7   6   8    0.66    0.48
   7  -6   8    1.67    0.63
   7   6   8    1.17    0.60
  -7  -6   8    0.65    0.54
  -7   6  -8    1.22    0.60
   7  -6  -8    0.80    0.54
   8   6  -8    9.47    1.14
  -8  -6  -8    8.34    1.16
   8  -6   8    9.39    1.19
  -8   6   8    8.95    1.18
  -8  -6   8    6.40    1.20
   8   6   8    8.17    1.18
  -8   6  -8    8.21    1.19
   8  -6  -8    7.50    1.11
   9   6  -8    0.13    0.50
   9  -6   8    0.37    0.55
  -9   6   8    0.50    0.51
  -9  -6  -8    1.12    0.61
   9   6   8    1.03    0.62
  -9   6  -8    0.16    0.47
   9  -6  -8    0.30    0.52
  -9  -6   8    0.32    0.52
  10  -6   8    2.20    0.80
  10   6  -8    3.43    0.90
 -10  -6  -8    2.28    0.77
 -10   6   8    2.60    0.82
 -10   6  -8    3.81    1.02
  10  -6  -8    2.18    0.85
  10   6   8    2.61    0.90
 -10  -6   8    1.98    0.80
 -11  -6  -8    2.29    0.85
 -11   6   8    3.42    0.97
  11  -6   8    6.91    1.26
  11   6  -8    5.20    1.10
  11   6   8    5.91    1.25
  11  -6  -8    5.85    1.26
 -11   6  -8    4.98    1.15
 -11  -6   8    4.01    1.11
   0  -7  -8   -0.11    0.31
   0  -7   8    0.06    0.32
   0   7   8    0.22    0.29
   0   7  -8    0.46    0.41
   0  -7  -8    0.13    0.27
   1   7  -8   13.98    1.25
   1  -7   8   16.46    1.38
  -1   7   8   13.62    1.18
  -1   7   8   12.61    1.30
  -1  -7  -8   15.29    1.40
   1   7   8   16.25    1.31
   1  -7  -8   15.01    1.12
   1  -7  -8   16.24    1.42
  -1  -7   8   16.05    1.36
  -1   7  -8   14.53    1.30
   2   7  -8   34.15    1.98
   2   7  -8   32.11    2.09
  -2  -7  -8   30.50    2.14
   2  -7   8   27.21    2.00
  -2   7   8   32.38    1.89
  -2   7   8   30.35    2.13
   2   7   8   35.11    2.15
   2  -7  -8   26.30    2.02
  -2   7  -8   33.04    2.10
  -2  -7   8   32.58    2.09
   3  -7   8   24.06    1.79
  -3   7   8   23.48    1.81
   3   7  -8   25.06    1.78
  -3  -7  -8   28.06    1.95
  -3  -7   8   19.84    1.66
  -3   7  -8   21.14    1.69
  -3  -7   8   25.33    1.60
   3   7   8   22.84    1.73
   3  -7  -8   23.57    1.59
   3  -7  -8   22.49    1.81
  -4   7   8   30.73    2.12
  -4  -7  -8   30.52    2.15
   4  -7   8   30.09    2.10
   4   7  -8   31.95    2.07
   4   7  -8   29.61    1.84
  -4   7  -8   29.25    2.10
  -4  -7   8   28.09    2.02
   4   7   8   29.66    2.11
   4  -7  -8   31.59    1.97
  -4  -7   8   30.56    1.96
   5   7  -8   10.03    0.97
   5  -7   8   11.11    1.23
   5   7  -8   10.68    1.14
  -5  -7  -8   10.63    1.23
  -5   7   8   10.58    1.22
  -5   7  -8    9.40    1.17
  -5  -7   8   10.87    1.12
   5   7   8    9.83    1.20
   5  -7  -8    8.63    1.04
  -5  -7   8    9.79    1.12
   6   7  -8    7.51    0.99
  -6  -7  -8    8.81    1.14
   6  -7   8    8.06    1.09
  -6   7   8    7.50    1.04
   6   7   8    6.51    1.06
  -6   7  -8    7.51    1.09
  -6  -7   8    6.60    0.97
   6  -7  -8    6.49    0.96
   7  -7   8    6.97    1.19
  -7  -7  -8    3.88    0.93
  -7   7   8    6.03    1.12
   7   7  -8    6.41    0.99
  -7  -7   8    5.07    1.01
  -7   7  -8    5.50    1.06
   7  -7  -8    5.75    1.04
   7   7   8    6.30    1.16
  -8   7   8    2.10    0.74
  -8  -7  -8    2.99    0.87
   8  -7   8    4.08    0.94
   8   7  -8    2.44    0.72
   8   7   8    1.79    0.78
   8  -7  -8    2.72    0.82
  -8   7  -8    2.83    0.83
  -8  -7   8    2.11    0.76
   9  -7   8   14.64    1.56
   9   7  -8   11.75    1.31
  -9   7   8    9.38    1.26
  -9  -7  -8   11.32    1.47
  -9  -7   8   11.29    1.43
   9  -7  -8    9.62    1.33
   9   7   8   10.23    1.45
  -9   7  -8   12.59    1.50
 -10   7   8    0.13    0.53
  10   7  -8    1.20    0.63
 -10  -7  -8    1.10    0.70
  10  -7   8    0.54    0.66
 -10   7  -8    1.53    0.75
 -10  -7   8    2.22    0.85
  10  -7  -8    1.02    0.71
  10   7   8    1.32    0.78
 -11  -7  -8    4.62    1.14
 -11   7   8    6.05    1.27
  11  -7   8    5.20    1.18
  11  -7  -8    3.45    1.03
 -11  -7   8    7.29    1.42
  11   7   8    3.72    1.07
 -11   7  -8    7.71    1.47
   0  -8  -8   26.36    2.01
   0   8   8   28.73    1.90
   0  -8   8   30.27    2.04
   0   8  -8   26.72    1.90
  -1   8   8    1.38    0.46
  -1  -8  -8    0.76    0.50
  -1   8   8    0.19    0.39
   1   8  -8    0.47    0.39
   1  -8   8    0.79    0.50
   1  -8  -8    1.09    0.39
  -1  -8   8    1.09    0.50
   1  -8  -8    1.50    0.54
  -1   8  -8    0.20    0.43
   1   8   8    0.40    0.37
  -2   8   8   27.06    2.00
   2  -8   8   29.80    2.03
  -2   8   8   27.71    1.77
  -2  -8  -8   24.16    1.95
   2   8  -8   26.43    1.81
   2  -8  -8   24.54    1.93
  -2  -8   8   25.45    1.88
   2  -8  -8   30.32    1.77
   2   8   8   29.06    1.99
  -2   8  -8   25.08    1.88
   3   8  -8   10.26    1.12
  -3  -8  -8    8.63    1.13
  -3   8   8    7.61    1.04
   3  -8   8   10.54    1.17
   3   8  -8    8.85    0.98
   3   8   8    9.16    1.11
   3  -8  -8    9.23    1.14
   3  -8  -8    8.40    0.98
  -3  -8   8    9.25    1.06
  -3   8  -8    7.46    1.04
   4   8  -8    1.41    0.55
  -4   8   8    0.35    0.45
   4  -8   8    1.57    0.61
  -4  -8  -8    0.60    0.51
  -4   8  -8    0.16    0.40
  -4  -8   8    0.70    0.45
  -4  -8   8    0.49    0.41
   4  -8  -8    1.64    0.53
   4   8   8    1.12    0.54
   5   8  -8    7.47    0.87
  -5   8   8    8.32    1.10
   5   8  -8    9.05    1.07
   5  -8   8    7.17    1.07
  -5  -8  -8    7.40    1.11
   5   8   8   11.19    1.30
  -5   8  -8    8.52    1.15
  -5  -8   8    8.85    1.06
  -5  -8   8    6.73    0.96
   5  -8  -8    7.23    0.98
  -6   8   8   15.04    1.47
   6  -8   8   14.78    1.51
   6   8  -8   15.03    1.45
  -6  -8  -8   15.45    1.55
  -6   8  -8   15.84    1.62
  -6  -8   8   11.23    1.28
  -6  -8   8   14.84    1.40
   6   8   8   14.07    1.53
   6  -8  -8   16.82    1.47
   7  -8   8    9.93    1.24
  -7   8   8    8.22    1.21
   7   8  -8    6.76    1.01
  -7  -8  -8    8.20    1.22
  -7  -8   8    9.08    1.18
  -7   8  -8   10.34    1.31
   7  -8  -8    9.86    1.19
  -7  -8   8    7.09    1.05
   7   8   8    8.07    1.20
  -8  -8  -8    5.70    1.17
   8  -8   8    6.73    1.24
   8   8  -8    4.04    0.88
  -8   8   8    4.91    1.02
   8   8   8    3.35    0.92
  -8   8  -8    4.66    1.08
   8  -8  -8    4.99    0.99
  -8  -8   8    3.77    0.94
   9  -8   8    0.76    0.60
  -9   8   8    0.22    0.51
  -9  -8  -8    0.42    0.57
   9  -8  -8    0.39    0.55
   9   8   8    1.28    0.70
  -9  -8   8    0.82    0.65
  -9   8  -8    0.49    0.58
  10  -8   8   10.22    1.45
 -10  -8  -8   11.19    1.48
 -10   8   8    8.47    1.33
  10   8   8   10.24    1.46
 -10  -8   8    6.13    1.28
  10  -8  -8    8.51    1.29
 -10   8  -8    8.81    1.40
   0  -9  -8    6.07    1.12
   0   9  -8    4.25    0.88
   0  -9   8    2.80    0.79
   0   9   8    6.04    0.88
   1  -9   8    6.04    0.92
  -1   9   8    6.73    0.91
  -1  -9  -8    6.57    1.02
  -1   9   8    6.33    0.98
   1   9  -8    6.06    0.87
  -1   9  -8    4.66    0.89
   1  -9  -8    4.19    0.93
  -1  -9   8    5.83    1.00
   1   9   8    4.42    0.88
   2  -9   8   19.05    1.66
   2   9  -8   16.81    1.47
  -2   9   8   20.78    1.78
  -2  -9  -8   21.69    1.81
  -2   9   8   20.25    1.54
  -2   9  -8   20.80    1.69
   2  -9  -8   20.60    1.48
  -2  -9   8   18.41    1.61
   2  -9  -8   19.85    1.71
   2   9   8   19.26    1.64
  -3  -9  -8    8.76    1.19
  -3   9   8    8.08    1.10
   3   9  -8    8.53    0.99
   3  -9   8   10.23    1.21
   3  -9  -8    7.85    1.10
   3   9   8    8.12    1.11
  -3   9  -8    8.08    1.08
  -3  -9   8    7.55    1.01
  -4  -9  -8    2.72    0.83
   4   9  -8    2.73    0.67
   4  -9   8    1.35    0.61
   4   9  -8    2.61    0.79
  -4   9   8    1.56    0.63
  -4   9  -8    2.17    0.74
   4   9   8    1.65    0.67
   4  -9  -8    3.05    0.69
  -4  -9   8    3.11    0.76
  -5  -9  -8    2.00    0.74
  -5   9   8    0.78    0.55
   5   9  -8    0.57    0.46
   5  -9   8    0.84    0.57
  -5  -9   8    1.27    0.61
   5  -9  -8    0.82    0.51
  -5   9  -8    0.90    0.58
   5   9   8    0.56    0.52
  -5  -9   8    0.67    0.51
   6   9  -8    0.27    0.42
   6  -9   8    0.49    0.57
  -6  -9  -8    0.37    0.53
  -6   9   8    0.25    0.43
  -6  -9   8   -0.06    0.38
  -6  -9   8    0.41    0.51
  -6   9  -8    0.14    0.51
   6  -9  -8   -0.01    0.37
   6   9   8    0.10    0.47
  -7  -9  -8    0.11    0.48
  -7   9   8    0.39    0.48
   7  -9   8    1.39    0.68
   7   9  -8    0.28    0.44
   7  -9  -8    0.49    0.50
  -7  -9   8    0.14    0.47
  -7  -9   8    0.46    0.46
   7   9   8    1.24    0.66
  -7   9  -8    0.66    0.59
   8  -9   8   -0.27    0.53
  -8   9   8    0.59    0.59
  -8  -9  -8    1.08    0.68
  -8  -9   8    0.68    0.56
  -8   9  -8    0.73    0.60
   8  -9  -8    1.21    0.61
  -8  -9   8    0.60    0.57
   8   9   8    0.09    0.49
  -9  -9  -8    2.44    0.93
   9  -9   8    4.56    1.13
  -9   9   8    3.75    1.01
   9  -9  -8    3.94    1.05
  -9  -9   8    4.72    1.10
   9   9   8    4.91    1.16
  -9   9  -8    4.05    1.10
  10  -9   8   -0.39    0.49
 -10   9  -8    0.70    0.67
  10  -9  -8    0.72    0.61
  10   9   8   -0.20    0.52
   0 -10   8    1.87    0.63
   0  10   8    2.18    0.68
   0  10  -8    1.27    0.59
   0 -10  -8    0.42    0.49
   1 -10   8    4.43    0.89
  -1  10   8    5.27    1.03
  -1 -10  -8    3.94    0.95
  -1  10   8    3.40    0.82
   1  10  -8    5.35    0.97
   1 -10  -8    5.42    1.05
  -1 -10   8    2.98    0.73
  -1  10  -8    2.78    0.76
   1  10   8    3.93    0.88
   2  10  -8    7.45    1.02
  -2  10   8    8.35    1.07
   2 -10   8    7.21    1.07
  -2 -10  -8   11.70    1.36
  -2  10   8    7.30    1.11
   2  10   8   14.54    1.41
  -2 -10   8    8.16    1.11
  -2  10  -8    9.73    1.20
   2 -10  -8    9.57    1.28
   3  10  -8    2.08    0.68
  -3  10   8    3.40    0.87
  -3 -10  -8    2.29    0.80
   3 -10   8    0.40    0.45
  -3 -10   8    2.97    0.79
   3  10   8    3.62    0.92
  -3  10  -8    1.63    0.67
   3 -10  -8    2.07    0.72
   4  10  -8    5.13    0.95
   4 -10   8    3.25    0.89
  -4 -10  -8    6.81    1.24
  -4  10   8    6.21    1.12
   4  10   8    5.35    1.07
   4 -10  -8    4.43    1.02
   4 -10  -8    4.66    0.89
  -4 -10   8    5.11    0.95
  -4  10  -8    7.44    1.15
   5  10  -8    1.25    0.65
   5  10  -8    1.29    0.61
  -5 -10  -8    2.32    0.84
   5 -10   8    1.41    0.67
  -5  10   8    2.10    0.70
  -5  10  -8    1.90    0.75
  -5 -10   8    2.46    0.71
   5  10   8    1.19    0.62
   5 -10  -8    2.28    0.69
   6 -10   8    4.82    1.07
   6  10  -8    6.04    1.10
  -6  10   8    5.76    1.11
  -6 -10  -8    6.51    1.25
  -6 -10   8    2.87    0.77
  -6  10  -8    3.44    0.97
   6  10   8    6.59    1.26
   6 -10  -8    6.44    1.10
   7 -10   8    2.82    0.88
  -7 -10  -8    1.60    0.79
  -7  10   8    1.97    0.74
   7 -10  -8    2.17    0.71
  -7 -10   8    2.74    0.81
  -7  10  -8    1.64    0.84
   7  10   8    1.93    0.75
  -7 -10   8    1.49    0.62
  -8  10   8    1.05    0.67
   8 -10   8    2.09    0.84
  -8 -10  -8    0.35    0.56
  -8 -10   8    0.90    0.72
  -8  10  -8   -0.47    0.53
   8 -10  -8    1.71    0.70
   8  10   8    1.14    0.75
  -9 -10  -8    2.01    0.89
  -9  10   8    2.87    0.90
   9 -10   8    1.79    0.88
   9 -10  -8    1.69    0.76
  -9  10  -8    2.71    0.97
  -9 -10   8    1.44    0.76
   9  10   8    1.60    0.82
   0 -11  -8    1.61    0.71
   0  11  -8    1.80    0.70
   0 -11   8    3.82    0.87
   0  11   8    3.76    0.91
  -1 -11  -8    0.60    0.59
   1 -11   8    1.85    0.69
  -1  11   8    1.32    0.56
  -1  11   8   -0.09    0.39
   1  11  -8    0.15    0.53
   1 -11  -8    1.37    0.69
  -1 -11   8    0.67    0.53
  -1  11  -8    0.85    0.58
   1  11   8   -0.21    0.45
  -2 -11  -8   25.73    2.12
   2  11  -8   23.00    1.87
   2 -11   8   26.17    2.05
  -2  11   8   22.71    1.82
  -2  11   8   23.27    1.98
  -2 -11   8   24.12    1.90
  -2  11  -8   20.85    1.89
   2  11   8   26.94    2.08
   2 -11  -8   22.48    1.99
  -3 -11  -8    4.02    1.06
   3  11  -8    3.10    0.85
  -3  11   8    5.00    1.04
   3 -11   8    4.67    1.03
  -3 -11   8    4.44    0.93
  -3  11  -8    7.07    1.13
   3 -11  -8    3.97    1.01
   3  11   8    6.31    1.22
  -4 -11  -8    5.03    1.18
   4  11  -8    7.70    1.07
   4 -11   8    5.71    1.16
  -4  11   8    7.76    1.33
   4 -11  -8    5.48    1.14
   4  11   8    6.60    1.24
  -4 -11   8    7.82    1.27
  -4  11  -8    7.54    1.20
   5  11  -8    9.38    1.23
  -5 -11  -8    9.92    1.40
   5 -11   8    8.39    1.44
  -5  11   8    9.25    1.26
  -5  11  -8    8.48    1.32
   5 -11  -8   12.87    1.27
  -5 -11   8    8.56    1.12
   5  11   8   11.16    1.44
  -6  11   8    5.29    1.15
  -6 -11  -8    4.13    1.11
   6 -11   8    6.47    1.27
  -6 -11   8    6.29    1.11
   6  11   8    6.81    1.33
  -6  11  -8    4.89    1.15
   6 -11  -8    4.03    0.91
   7 -11   8    3.55    1.08
  -7  11   8    2.36    0.80
  -7 -11  -8    2.86    1.00
  -7  11  -8    1.93    0.85
   7  11   8    2.39    0.90
   7 -11  -8    2.90    0.83
  -8  11   8    0.39    0.63
  -8 -11  -8    0.02    0.56
   8 -11   8    2.34    0.94
   8  11   8    0.78    0.71
  -8  11  -8    0.24    0.66
   8 -11  -8    0.72    0.61
   0 -12  -8   17.00    1.74
   0  12  -8   12.79    1.50
   0  12   8   18.79    1.72
   0 -12   8   14.22    1.56
   1 -12   8    1.40    0.70
  -1  12   8    0.75    0.61
  -1  12   8    1.83    0.70
  -1 -12  -8    2.03    0.80
   1  12  -8    1.46    0.68
   1  12   8    2.59    0.85
  -1 -12   8    1.51    0.66
   1 -12  -8    0.07    0.51
  -1  12  -8    2.25    0.78
  -2 -12  -8    7.72    1.24
   2  12  -8    7.99    1.16
   2 -12   8    8.99    1.23
  -2  12   8    8.63    1.29
   2 -12  -8    8.08    1.24
   2  12   8    9.66    1.33
  -2  12  -8    7.93    1.23
  -2 -12   8   10.27    1.21
  -3 -12  -8    5.45    1.21
   3 -12   8    6.91    1.30
  -3  12   8    8.98    1.27
   3  12  -8    6.34    1.16
  -3 -12   8    6.25    1.15
   3  12   8    8.41    1.31
   3 -12  -8    6.43    1.25
  -3  12  -8    9.11    1.31
  -4  12   8    0.28    0.54
   4 -12   8    0.60    0.60
  -4 -12  -8   -0.47    0.48
   4  12  -8    0.53    0.51
  -4 -12   8   -0.03    0.39
  -4  12  -8   -0.13    0.50
   4 -12  -8   -0.04    0.51
   4  12   8    0.47    0.61
  -5 -12  -8    2.51    0.95
   5 -12   8    2.59    0.89
   5  12  -8    1.72    0.74
  -5  12   8    1.76    0.73
  -5  12  -8    2.58    0.95
   5  12   8    2.72    0.93
  -5 -12   8    1.64    0.70
   6 -12   8    6.69    1.35
  -6 -12  -8    6.48    1.37
  -6  12   8    6.30    1.23
  -6  12  -8    6.71    1.36
   6  12   8    5.14    1.20
   6 -12  -8    5.12    1.07
   0  13  -8    1.73    0.77
   0  13   8    3.99    1.03
   0 -13   8    3.48    0.96
   0 -13  -8    4.58    1.11
  -1  13   8    4.98    1.14
  -1 -13  -8    5.22    1.20
  -1  13   8    6.44    1.23
   1 -13   8    6.44    1.21
   1  13  -8    4.50    1.03
  -1 -13   8    7.07    1.25
   1 -13  -8    7.75    1.39
   1  13   8    7.92    1.27
  -1  13  -8    4.22    1.10
  -2  13   8    2.18    0.80
  -2 -13  -8    0.73    0.68
   2  13  -8    2.80    0.87
   2 -13   8    1.28    0.67
  -2 -13   8    2.22    0.76
   2 -13  -8    1.94    0.77
   2  13   8    2.43    0.87
  -2  13  -8    3.30    0.96
   3 -13   8    0.60    0.66
   3  13  -8    1.39    0.70
  -3  13   8    1.23    0.72
  -3 -13  -8    0.26    0.64
  -3 -13   8    0.90    0.55
   3 -13  -8    0.57    0.69
  -3  13  -8    1.15    0.79
   3  13   8    0.18    0.66
   4  13  -8    4.06    0.98
  -4 -13  -8    5.63    1.31
   4 -13   8    6.93    1.35
  -4  13   8    5.09    1.14
   4 -13  -8    5.07    1.14
   4  13   8    5.06    1.19
  -4  13  -8    4.27    1.10
   0   0   9    0.17    0.29
   0   0  -9    0.33    0.27
   0   0  -9   -0.13    0.24
   0   0   9   -0.14    0.21
  -1   0  -9   16.55    1.51
  -1   0  -9   17.30    1.23
   1   0  -9   16.09    1.06
  -1   0  -9   18.42    1.27
   1   0   9   16.40    1.22
   1   0  -9   16.87    1.27
   1   0   9   18.16    1.25
  -1   0   9   16.71    1.09
  -1   0   9   16.61    1.27
   1   0   9   17.66    1.26
   2   0   9   46.24    2.42
   2   0   9   46.03    2.40
   2   0   9   45.32    2.46
   2   0  -9   46.58    2.15
  -2   0   9   42.57    2.14
  -2   0   9   45.89    2.53
   2   0  -9   46.40    2.51
  -2   0  -9   46.82    2.47
  -2   0  -9   47.22    2.42
  -3   0  -9   17.58    1.34
   3   0   9   15.61    1.19
   3   0  -9   21.09    1.46
   3   0   9   17.79    1.37
  -3   0   9   17.65    1.38
  -4   0   9   12.75    1.16
  -4   0  -9   10.70    1.07
   4   0  -9   11.30    1.10
   4   0   9   12.11    0.96
   4   0   9    9.94    1.05
   5   0   9    5.58    0.68
  -5   0  -9    6.30    0.74
  -5   0   9    5.02    0.91
  -5   0  -9    5.52    0.82
   5   0  -9    5.32    0.91
   5   0   9    6.87    0.90
  -6   0  -9    2.55    0.57
   6   0   9    2.38    0.71
   6   0  -9    3.99    0.79
  -6   0  -9    2.08    0.63
  -6   0   9    1.94    0.64
   6   0   9    3.06    0.59
   7   0  -9    7.55    1.02
  -7   0   9    5.88    0.96
   7   0   9    8.85    1.14
   7   0   9    8.59    0.89
  -7   0  -9    7.86    1.06
  -7   0  -9    7.71    0.88
  -8   0   9    6.33    1.14
  -8   0  -9    7.05    1.07
  -8   0  -9    6.86    0.88
   8   0  -9    4.35    0.96
   8   0   9    8.75    1.16
  -9   0  -9   23.74    2.01
[truncated: 807,904 more chars]
