# Supplementary material for: Crystal structures of (Z)-(ethene-1,2-di­yl)bis­(di­phenyl­phosphine sulfide) and its complex with PtII dichloride
Source: Acta Crystallogr E Crystallogr Commun. 2023 Jan 1;79(Pt 1):28–32. doi: 10.1107/S2056989022011847 (PMC9815131; doi:10.1107/S2056989022011847)
Supplement: Supplementary file 2 [file e-79-00028-Isup4.hkl]

data_I                                                                          
_shelx_title ' '                                                                
_shelx_refln_list_code          4                                               
_shelx_F_calc_maximum      221.35                                               
_exptl_crystal_F_000       960.00                                               
_reflns_d_resolution_high  0.8297                                               
                                                                                
loop_                                                                           
 _space_group_symop_operation_xyz                                               
 'x, y, z'                                                                      
 '-x+1/2, -y, z+1/2'                                                            
 'x+1/2, -y+1/2, -z'                                                            
 '-x, y+1/2, -z+1/2'                                                            
                                                                                
_cell_length_a    12.3148                                                       
_cell_length_b    13.0919                                                       
_cell_length_c    14.2114                                                       
_cell_angle_alpha  90.000                                                       
_cell_angle_beta   90.000                                                       
_cell_angle_gamma  90.000                                                       
                                                                                
_shelx_F_squared_multiplier     1.000                                           
                                                                                
loop_                                                                           
 _refln_index_h                                                                 
 _refln_index_k                                                                 
 _refln_index_l                                                                 
 _refln_F_squared_calc                                                          
 _refln_F_squared_meas                                                          
 _refln_F_squared_sigma                                                         
 _refln_observed_status                                                         
   2   0   0       4514.96       4818.08       111.78 o                         
   4   0   0       2357.30       2497.29        65.40 o                         
   6   0   0       3163.02       3290.98        87.92 o                         
   8   0   0       2517.78       2703.27        79.27 o                         
  10   0   0        737.09        796.51        37.91 o                         
  12   0   0       1857.49       1960.52       256.03 o                         
  14   0   0        270.81        369.91        65.73 o                         
   1   1   0       1067.59        927.07        18.46 o                         
   2   1   0       2069.10       2234.32        47.80 o                         
   3   1   0      17979.84      17950.68       350.99 o                         
   4   1   0      12019.37      12039.48       240.10 o                         
   5   1   0       6409.91       6814.64       127.04 o                         
   6   1   0          2.98         -2.30         5.12 o                         
   7   1   0          7.42          5.68         5.30 o                         
   8   1   0        188.85        188.27        15.11 o                         
   9   1   0        138.89        122.78        16.10 o                         
  10   1   0         23.04          2.86         6.63 o                         
  11   1   0         69.95         54.84         9.89 o                         
  12   1   0         57.20         10.13        11.12 o                         
  13   1   0         62.56         33.27        25.02 o                         
  14   1   0        120.24         97.00        22.65 o                         
   0   2   0       7391.43       7350.74       205.53 o                         
   1   2   0      19631.75      18831.27       258.05 o                         
   2   2   0       2406.63       2428.96        42.69 o                         
   3   2   0        856.63        833.47        18.92 o                         
   4   2   0        611.12        698.06        18.07 o                         
   5   2   0         52.98        101.98         9.57 o                         
   6   2   0       1386.64       1407.59        39.72 o                         
   7   2   0          3.99         -0.02         5.38 o                         
   8   2   0        249.75        260.52        15.11 o                         
   9   2   0        127.18        109.84        11.11 o                         
  10   2   0         22.10         26.96         7.84 o                         
  11   2   0        220.72        188.65        20.77 o                         
  12   2   0         29.08         18.16        18.33 o                         
  13   2   0          3.65          9.02        13.41 o                         
  14   2   0         40.61         38.76        42.03 o                         
   1   3   0       1451.90       1557.93        29.43 o                         
   2   3   0       9057.62       9325.52       140.22 o                         
   3   3   0        124.68        126.84         7.55 o                         
   4   3   0       1489.31       1629.67        33.57 o                         
   5   3   0       3704.20       3898.03        70.96 o                         
   6   3   0        677.88        794.67        25.17 o                         
   7   3   0       2748.94       2665.89        55.28 o                         
   8   3   0        347.08        330.63        17.17 o                         
   9   3   0        827.99        848.02        33.27 o                         
  10   3   0        643.80        616.39        35.05 o                         
  11   3   0          0.16         -1.93         9.80 o                         
  12   3   0         64.21         56.99        16.80 o                         
  13   3   0        125.50        124.09        50.44 o                         
  14   3   0          2.17         -2.00        17.38 o                         
   0   4   0       3027.32       3219.83       102.41 o                         
   1   4   0          3.12          6.81         5.08 o                         
   2   4   0        780.35        742.31        16.50 o                         
   3   4   0        684.24        734.68        18.49 o                         
   4   4   0        173.36        213.72        10.12 o                         
   5   4   0       3170.23       3484.36        65.12 o                         
   6   4   0       2014.57       2151.52        45.25 o                         
   7   4   0         76.13         71.90         8.32 o                         
   8   4   0        425.98        398.51        17.66 o                         
   9   4   0        696.85        695.44        27.39 o                         
  10   4   0         10.69          9.46        10.21 o                         
  11   4   0        873.56        868.93        49.96 o                         
  12   4   0         80.78         23.60        19.63 o                         
  13   4   0        378.52        402.99        44.66 o                         
  14   4   0         70.57         85.34        27.74 o                         
   1   5   0        136.64        135.70         8.25 o                         
   2   5   0       2061.21       2027.90        36.71 o                         
   3   5   0       1905.47       1845.48        34.30 o                         
   4   5   0       4607.90       4605.42        75.56 o                         
   5   5   0       4545.46       4827.11        87.16 o                         
   6   5   0        972.78        903.49        25.01 o                         
   7   5   0        453.03        436.44        24.12 o                         
   8   5   0        164.36        162.10        19.57 o                         
   9   5   0          0.05         -0.41         7.14 o                         
  10   5   0        201.13        173.66        19.59 o                         
  11   5   0        959.72       1045.53        65.81 o                         
  12   5   0         17.46         11.53        16.39 o                         
  13   5   0        297.11        343.06        80.50 o                         
  14   5   0        257.16        319.69        46.12 o                         
   0   6   0       6338.72       6142.29       189.54 o                         
   1   6   0       2999.46       3146.32        58.94 o                         
   2   6   0        689.99        627.36        18.46 o                         
   3   6   0       1501.03       1405.93        28.84 o                         
   4   6   0         16.52          3.38         3.90 o                         
   5   6   0       1534.73       1614.07        33.04 o                         
   6   6   0        408.53        474.28        20.38 o                         
   7   6   0       1245.79       1291.02        37.94 o                         
   8   6   0          9.62          3.90         7.43 o                         
   9   6   0       2135.66       2175.05        66.08 o                         
  10   6   0        234.61        220.53        22.76 o                         
  11   6   0        346.39        388.41        32.26 o                         
  12   6   0        324.44        341.23        34.71 o                         
  13   6   0        120.79        106.58        31.13 o                         
   1   7   0         65.90         68.93         7.37 o                         
   2   7   0         19.32          8.11         8.28 o                         
   3   7   0          0.07          5.17         4.00 o                         
   4   7   0          0.11         -4.20         4.20 o                         
   5   7   0       1147.14       1234.84        30.86 o                         
   6   7   0        926.95        855.80        29.04 o                         
   7   7   0        488.09        471.22        26.25 o                         
   8   7   0        986.66        966.71        39.54 o                         
   9   7   0        449.92        417.31        27.52 o                         
  10   7   0         34.87         31.02        19.59 o                         
  11   7   0        171.24        181.98        35.57 o                         
  12   7   0         24.96         20.51        16.45 o                         
  13   7   0         32.13          8.66        20.31 o                         
   0   8   0        393.51        466.18        24.46 o                         
   1   8   0       1810.44       1804.03        40.49 o                         
   2   8   0        106.02        118.07        10.02 o                         
   3   8   0       1617.34       1688.16        35.38 o                         
   4   8   0       1813.62       1784.08        40.59 o                         
   5   8   0          9.06          5.64         6.36 o                         
   6   8   0        383.15        342.77        23.01 o                         
   7   8   0        114.51         94.47        15.59 o                         
   8   8   0        842.72        842.23        37.73 o                         
   9   8   0        406.45        493.73        30.57 o                         
  10   8   0        227.04        235.28        29.60 o                         
  11   8   0        336.42        448.56        38.83 o                         
  12   8   0          0.38         -2.31        15.66 o                         
   1   9   0         41.99         33.43        12.81 o                         
   2   9   0       3050.69       3018.48        61.59 o                         
   3   9   0       1893.46       1725.72        40.56 o                         
   4   9   0         89.78         68.68        12.48 o                         
   5   9   0        696.25        555.97        33.02 o                         
   6   9   0         99.19         76.77        14.47 o                         
   7   9   0        131.87        127.71        17.64 o                         
   8   9   0         18.51         18.21        11.23 o                         
   9   9   0        144.16        138.58        19.85 o                         
  10   9   0        220.25        162.45        26.04 o                         
  11   9   0         90.84         91.52        23.28 o                         
  12   9   0        134.17        148.99        29.32 o                         
   0  10   0       1378.15       1357.23        50.63 o                         
   1  10   0       1214.97       1192.62        36.18 o                         
   2  10   0        643.72        719.18        32.33 o                         
   3  10   0        538.97        482.81        43.32 o                         
   4  10   0         22.10         15.14         9.60 o                         
   5  10   0        100.62         68.79        18.83 o                         
   6  10   0         56.60         55.82        14.93 o                         
   7  10   0         59.51         48.75        13.61 o                         
   8  10   0          7.68         14.49        11.65 o                         
   9  10   0        394.08        462.51        31.52 o                         
  10  10   0         76.09         81.64        22.91 o                         
  11  10   0         12.13         22.09        18.88 o                         
   1  11   0         19.21         15.86         9.81 o                         
   2  11   0        100.94         68.39        13.70 o                         
   3  11   0         60.84        104.78        15.47 o                         
   4  11   0        366.29        363.13        25.55 o                         
   5  11   0       1188.89       1285.91        49.95 o                         
   6  11   0        638.36        635.59        35.10 o                         
   7  11   0        604.36        676.37        36.55 o                         
   8  11   0        205.33        237.13        26.19 o                         
   9  11   0         22.91         18.50        15.03 o                         
  10  11   0         33.42         17.12        17.82 o                         
   0  12   0          0.06         11.60        17.33 o                         
   1  12   0        417.47        445.45        84.32 o                         
   2  12   0         12.08         16.15        11.22 o                         
   3  12   0        516.80        476.98        31.42 o                         
   4  12   0        192.36        157.86        22.33 o                         
   5  12   0        680.87        662.96        36.12 o                         
   6  12   0         34.63         23.63        13.16 o                         
   7  12   0          0.20         12.17        13.72 o                         
   8  12   0          4.41         -4.27        13.69 o                         
   9  12   0        160.68        172.50        30.22 o                         
   1  13   0        363.49        394.33        47.69 o                         
   2  13   0         16.21          3.69        13.59 o                         
   3  13   0        897.84       1001.79        44.41 o                         
   4  13   0         97.77        103.50        19.61 o                         
   5  13   0        304.41        288.58        28.87 o                         
   6  13   0         53.66         30.77        15.28 o                         
   7  13   0         85.94        101.86        20.57 o                         
   8  13   0         56.71         25.70        16.37 o                         
   0  14   0        719.66        903.37        93.75 o                         
   1  14   0       1843.16       2035.94       115.41 o                         
   2  14   0        233.28        348.17        47.87 o                         
   3  14   0        314.63        287.51        33.62 o                         
   4  14   0         16.36         24.96        17.84 o                         
   5  14   0        159.77        119.89        21.55 o                         
   6  14   0        173.35        199.80        26.60 o                         
   1  15   0         96.32        113.23        33.98 o                         
   2  15   0        495.23        439.96        94.51 o                         
   3  15   0        175.14        106.14        47.89 o                         
   4  15   0        772.60        816.60        86.31 o                         
   1   0   1        311.58        345.38         9.82 o                         
   2   0   1       7090.98       7353.29       118.58 o                         
   3   0   1       7503.50       7732.93       126.32 o                         
   4   0   1        735.43        703.58        15.20 o                         
   5   0   1         63.94         75.61         6.17 o                         
   6   0   1       1424.58       1524.08        29.22 o                         
   7   0   1        120.19        122.51         8.68 o                         
   8   0   1        720.06        659.44        18.72 o                         
   9   0   1         29.67         19.92         6.30 o                         
  10   0   1        196.98        192.24        13.61 o                         
  11   0   1        346.83        342.65        23.56 o                         
  12   0   1         21.00         23.25        11.39 o                         
  13   0   1        108.81        103.48        21.80 o                         
  14   0   1        103.79        151.66        31.85 o                         
 -14   1   1        232.73        217.27        38.72 o                         
 -13   1   1         82.53         51.02        23.56 o                         
 -12   1   1         16.43         29.74        11.75 o                         
 -11   1   1        326.93        330.51        33.19 o                         
 -10   1   1        548.89        521.09        30.81 o                         
  -9   1   1       1152.77       1193.10        36.90 o                         
  -8   1   1        955.88        955.05        24.96 o                         
  -7   1   1        155.75        166.31        12.96 o                         
  -6   1   1       3283.90       3467.76        60.67 o                         
  -5   1   1       1092.12       1109.94        23.66 o                         
  -4   1   1       3543.24       3583.11        59.09 o                         
  -3   1   1       4803.66       4769.91        80.92 o                         
  -2   1   1       5272.81       5380.72        88.08 o                         
  -1   1   1       5621.74       5711.64       102.35 o                         
   0   1   1       4925.04       5032.79        75.18 o                         
   1   1   1       5635.47       5853.97       115.02 o                         
   2   1   1       5266.98       5359.45        88.23 o                         
   3   1   1       4784.26       4808.85        80.88 o                         
   4   1   1       3654.35       3654.91        70.68 o                         
   5   1   1       1100.53       1096.77        28.86 o                         
   6   1   1       3321.42       3567.02        72.80 o                         
   7   1   1        167.33        160.51        10.01 o                         
   8   1   1        949.17        956.14        25.05 o                         
   9   1   1       1171.00       1194.92        30.14 o                         
  10   1   1        559.20        542.08        20.33 o                         
  11   1   1        331.23        336.50        19.05 o                         
  12   1   1         18.83         27.53        15.01 o                         
  13   1   1         82.07         93.42        21.00 o                         
  14   1   1        236.59        222.43        29.80 o                         
 -14   2   1        183.26        181.70        27.02 o                         
 -13   2   1        755.90        875.20        48.43 o                         
 -12   2   1         61.83         50.71        16.34 o                         
 -11   2   1        988.34        937.47        38.66 o                         
 -10   2   1       1290.26       1304.23        37.31 o                         
  -9   2   1        704.29        694.60        23.61 o                         
  -8   2   1       1264.73       1250.56        35.43 o                         
  -7   2   1       1066.83       1087.53        27.91 o                         
  -6   2   1        642.46        668.08        22.66 o                         
  -5   2   1       3965.82       4090.93        73.38 o                         
  -4   2   1       4211.73       4469.11        87.85 o                         
  -3   2   1       1888.05       1898.25        66.33 o                         
  -2   2   1      16871.75      17464.26       339.20 o                         
  -1   2   1      10784.43      10928.92       192.77 o                         
   0   2   1        291.48        257.08         9.80 o                         
   1   2   1      10727.68      11011.82       193.04 o                         
   2   2   1      16642.71      17291.61       276.14 o                         
   3   2   1       1928.93       1990.66        50.70 o                         
   4   2   1       4129.38       4566.46        78.82 o                         
   5   2   1       3973.56       4087.08        73.54 o                         
   6   2   1        633.03        627.02        19.47 o                         
   7   2   1       1088.62       1037.14        30.74 o                         
   8   2   1       1263.51       1206.24        35.42 o                         
   9   2   1        714.70        732.66        24.32 o                         
  10   2   1       1301.05       1353.28        36.74 o                         
  11   2   1        974.62        986.78        35.84 o                         
  12   2   1         60.04         54.00        14.62 o                         
  13   2   1        768.12        812.36        49.40 o                         
  14   2   1        187.92        192.34        35.62 o                         
 -14   3   1         10.96          4.46        17.61 o                         
 -13   3   1        361.64        353.09        33.56 o                         
 -12   3   1        121.24        128.70        21.94 o                         
 -11   3   1        118.73        110.10        18.97 o                         
 -10   3   1       1067.31       1101.26        41.05 o                         
  -9   3   1       2296.90       2300.18        51.05 o                         
  -8   3   1        215.79        189.29        12.92 o                         
  -7   3   1       1240.92       1256.97        38.94 o                         
  -6   3   1        747.62        758.74        26.72 o                         
  -5   3   1       1151.64       1246.39        35.42 o                         
  -4   3   1         23.07         14.02         6.77 o                         
  -3   3   1       4624.62       4857.63        90.84 o                         
  -2   3   1        163.94        146.98         6.64 o                         
  -1   3   1       1589.46       1563.56        27.39 o                         
   0   3   1        691.35        822.06        17.77 o                         
   1   3   1       1596.11       1637.53        38.12 o                         
   2   3   1        172.07        175.14         7.59 o                         
   3   3   1       4553.40       4757.85        82.04 o                         
   4   3   1         20.98         12.73         4.20 o                         
   5   3   1       1130.11       1250.25        28.52 o                         
   6   3   1        734.11        764.24        25.06 o                         
   7   3   1       1268.26       1301.85        32.16 o                         
   8   3   1        212.30        205.38        13.17 o                         
   9   3   1       2264.70       2179.28        56.44 o                         
  10   3   1       1072.88       1077.38        41.04 o                         
  11   3   1        116.89         76.35        25.28 o                         
  12   3   1        112.39        126.19        22.35 o                         
  13   3   1        362.46        400.10        44.91 o                         
  14   3   1         12.23        -12.96        17.63 o                         
 -14   4   1        166.05        161.76        34.56 o                         
 -13   4   1        411.22        403.33        44.08 o                         
 -12   4   1        205.40        186.36        48.66 o                         
 -11   4   1         56.26         58.97        17.32 o                         
 -10   4   1        129.07         87.94        21.54 o                         
  -9   4   1        219.99        169.72        17.16 o                         
  -8   4   1        640.31        608.61        32.14 o                         
  -7   4   1       2322.74       2437.50        62.48 o                         
  -6   4   1        420.25        414.17        15.93 o                         
  -5   4   1       2874.35       3023.69        68.92 o                         
  -4   4   1       1625.29       1683.80        38.30 o                         
  -3   4   1        157.67        181.56        11.42 o                         
  -2   4   1       4272.96       4434.12        66.46 o                         
  -1   4   1        279.89        282.91         9.52 o                         
   0   4   1         17.26         10.01         3.69 o                         
   1   4   1        289.95        256.51        14.92 o                         
   2   4   1       4275.08       4544.32        71.77 o                         
   3   4   1        154.07        183.51        12.29 o                         
   4   4   1       1612.45       1660.75        34.29 o                         
   5   4   1       2828.08       2943.80        56.66 o                         
   6   4   1        418.32        429.04        17.46 o                         
   7   4   1       2320.08       2338.56        50.07 o                         
   8   4   1        651.13        655.78        25.09 o                         
   9   4   1        227.98        210.42        17.06 o                         
  10   4   1        139.50        134.44        14.61 o                         
  11   4   1         63.06         55.87        13.79 o                         
  12   4   1        201.06        225.00        28.61 o                         
  13   4   1        410.16        449.85        86.36 o                         
  14   4   1        165.85        149.79        34.29 o                         
 -14   5   1         21.93         29.68        65.98 o                         
 -13   5   1         19.91         -4.85        17.25 o                         
 -12   5   1         19.61         25.65        19.11 o                         
 -11   5   1        350.26        254.90        37.23 o                         
 -10   5   1        261.88        268.63        49.51 o                         
  -9   5   1        530.31        566.44        27.75 o                         
  -8   5   1        588.58        584.67        24.19 o                         
  -7   5   1        844.88        811.51        36.82 o                         
  -6   5   1       1176.31       1144.69        29.34 o                         
  -5   5   1       1025.54        992.97        25.83 o                         
  -4   5   1       1038.64       1036.47        22.91 o                         
  -3   5   1       1921.72       2038.20        37.61 o                         
  -2   5   1        266.54        310.81         9.98 o                         
  -1   5   1       1233.72       1371.02        29.11 o                         
   0   5   1        225.14        176.96         9.09 o                         
   1   5   1       1231.56       1394.41        37.14 o                         
   2   5   1        259.45        275.92        11.42 o                         
   3   5   1       1932.43       1995.89        37.24 o                         
   4   5   1       1057.96       1085.01        36.91 o                         
   5   5   1       1034.87       1006.71        30.53 o                         
   6   5   1       1182.99       1153.59        33.72 o                         
   7   5   1        836.40        820.84        34.95 o                         
   8   5   1        582.54        587.07        24.31 o                         
   9   5   1        535.60        511.72        28.15 o                         
  10   5   1        263.66        269.96        37.36 o                         
  11   5   1        350.36        365.81        31.40 o                         
  12   5   1         20.65         17.67        14.67 o                         
  13   5   1         19.99          7.39        19.15 o                         
  14   5   1         22.60        -10.60        18.49 o                         
 -13   6   1          0.55          7.22        18.73 o                         
 -12   6   1        289.68        302.33        56.05 o                         
 -11   6   1        189.27        153.14        48.66 o                         
 -10   6   1         74.85         52.05        17.00 o                         
  -9   6   1        848.61        824.88        41.22 o                         
  -8   6   1         95.46         56.65        14.61 o                         
  -7   6   1        118.56        131.68        13.24 o                         
  -6   6   1        383.05        399.40        16.33 o                         
  -5   6   1       1178.74       1160.67        28.94 o                         
  -4   6   1        621.52        571.61        17.74 o                         
  -3   6   1       2332.63       2441.31        48.38 o                         
  -2   6   1       2566.94       2529.09        49.50 o                         
  -1   6   1        225.82        249.83        10.85 o                         
   0   6   1       3365.24       3639.32        73.31 o                         
   1   6   1        212.40        214.25        12.41 o                         
   2   6   1       2592.62       2595.93        50.70 o                         
   3   6   1       2384.56       2434.86        44.53 o                         
   4   6   1        610.46        574.19        20.77 o                         
   5   6   1       1186.64       1160.53        36.55 o                         
   6   6   1        380.13        372.78        17.91 o                         
   7   6   1        119.12        121.48        15.35 o                         
   8   6   1        100.44         80.39        14.26 o                         
   9   6   1        856.47        863.55        58.47 o                         
  10   6   1         70.16         62.06        14.93 o                         
  11   6   1        194.07        155.01        24.51 o                         
  12   6   1        283.65        310.56        33.14 o                         
  13   6   1          0.52        -16.03        16.03 o                         
 -13   7   1        118.19        136.29        33.50 o                         
 -12   7   1        325.15        312.65        44.66 o                         
 -11   7   1          4.72          7.20        13.01 o                         
 -10   7   1        458.77        471.32        35.32 o                         
  -9   7   1         31.25         31.49        11.76 o                         
  -8   7   1        784.55        696.74        34.12 o                         
  -7   7   1       2587.88       2576.44        62.57 o                         
  -6   7   1        974.21        917.44        30.75 o                         
  -5   7   1       1469.60       1475.07        35.44 o                         
  -4   7   1        287.97        287.30        14.08 o                         
  -3   7   1       2520.18       2578.14        47.29 o                         
  -2   7   1       3294.42       3229.67        61.31 o                         
  -1   7   1       1738.27       1623.53        36.25 o                         
   0   7   1       8817.83       8796.23       164.05 o                         
   1   7   1       1743.41       1707.31        43.01 o                         
   2   7   1       3315.21       3194.36        62.18 o                         
   3   7   1       2554.25       2559.74        47.60 o                         
   4   7   1        277.22        255.88        12.25 o                         
   5   7   1       1471.09       1429.09        34.67 o                         
   6   7   1        968.23        908.19        29.98 o                         
   7   7   1       2587.58       2471.62        71.61 o                         
   8   7   1        800.34        736.24        34.50 o                         
   9   7   1         30.45         30.65        12.19 o                         
  10   7   1        459.24        486.81        49.05 o                         
  11   7   1          3.81         -9.75        12.92 o                         
  12   7   1        329.01        346.00        37.70 o                         
  13   7   1        120.75        155.92        42.03 o                         
 -12   8   1        247.77        256.68        41.79 o                         
 -11   8   1        130.09        128.43        24.17 o                         
 -10   8   1        298.76        330.19        32.55 o                         
  -9   8   1        649.13        685.78        41.33 o                         
  -8   8   1        127.57        107.93        16.51 o                         
  -7   8   1        139.86        128.69        17.25 o                         
  -6   8   1         15.17         15.36         8.24 o                         
  -5   8   1        104.88        107.08        12.23 o                         
  -4   8   1       2418.81       2433.00        60.98 o                         
  -3   8   1        591.83        562.07        17.97 o                         
  -2   8   1       4238.31       4263.09        79.77 o                         
  -1   8   1       1048.42        970.17        26.45 o                         
   0   8   1        977.02       1048.88        30.59 o                         
   1   8   1       1036.15       1019.87        30.01 o                         
   2   8   1       4237.04       4289.07        80.71 o                         
   3   8   1        595.88        567.55        19.93 o                         
   4   8   1       2410.45       2420.54        57.58 o                         
   5   8   1        102.06        105.51        11.76 o                         
   6   8   1         14.09          5.46         8.97 o                         
   7   8   1        148.63        147.28        20.00 o                         
   8   8   1        128.66         86.28        15.41 o                         
   9   8   1        647.75        638.74        34.49 o                         
  10   8   1        296.49        334.08        39.71 o                         
  11   8   1        135.91        161.91        27.83 o                         
  12   8   1        248.25        285.87        35.49 o                         
 -12   9   1         13.06         -2.79        19.70 o                         
 -11   9   1        216.97        212.34        30.70 o                         
 -10   9   1         14.71         33.94        17.20 o                         
  -9   9   1        158.50        164.85        25.20 o                         
  -8   9   1        357.05        308.58        25.21 o                         
  -7   9   1        125.91        127.69        17.71 o                         
  -6   9   1        556.27        560.86        29.56 o                         
  -5   9   1        348.41        322.55        23.41 o                         
  -4   9   1        895.35        834.28        29.86 o                         
  -3   9   1         16.08         22.05         7.71 o                         
  -2   9   1        269.01        236.90        14.99 o                         
  -1   9   1        186.00        177.61        12.24 o                         
   0   9   1        881.11        814.81        27.58 o                         
   1   9   1        189.50        192.39        18.12 o                         
   2   9   1        264.13        233.74        13.62 o                         
   3   9   1         16.91         12.99         6.27 o                         
   4   9   1        901.94        842.75        29.96 o                         
   5   9   1        351.56        321.39        25.85 o                         
   6   9   1        554.98        501.80        28.46 o                         
   7   9   1        125.25        118.30        17.71 o                         
   8   9   1        359.18        348.22        27.67 o                         
   9   9   1        160.96        176.86        22.01 o                         
  10   9   1         15.16         27.36        13.47 o                         
  11   9   1        221.40        230.62        31.91 o                         
  12   9   1         13.16        -13.15        15.89 o                         
 -11  10   1          6.92          8.02        17.39 o                         
 -10  10   1          7.82        -10.94        14.29 o                         
  -9  10   1        239.52        214.45        29.66 o                         
  -8  10   1        267.83        264.35        32.06 o                         
  -7  10   1        177.32        206.94        22.80 o                         
  -6  10   1        117.07        131.64        18.59 o                         
  -5  10   1        266.59        262.13        23.69 o                         
  -4  10   1        815.74        863.20        36.58 o                         
  -3  10   1        263.47        288.59        18.20 o                         
  -2  10   1        151.50        179.98        18.81 o                         
  -1  10   1         66.53         65.52        10.73 o                         
   0  10   1          9.18          8.43         8.13 o                         
   1  10   1         68.67         48.51         9.70 o                         
   2  10   1        153.30        145.12        12.81 o                         
   3  10   1        266.52        243.50        23.15 o                         
   4  10   1        813.57        804.40        36.52 o                         
   5  10   1        258.76        265.08        23.93 o                         
   6  10   1        120.21        105.84        16.89 o                         
   7  10   1        180.99        171.51        22.10 o                         
   8  10   1        261.64        247.55        25.20 o                         
   9  10   1        236.07        225.78        25.81 o                         
  10  10   1          9.25         11.78        14.91 o                         
  11  10   1          7.44         23.27        19.06 o                         
 -10  11   1         97.91         91.76        23.89 o                         
  -9  11   1        184.49        157.14        27.86 o                         
  -8  11   1        461.89        503.81        34.98 o                         
  -7  11   1         30.18          6.93        17.80 o                         
  -6  11   1        104.13         77.45        17.02 o                         
  -5  11   1        119.26        135.19        19.47 o                         
  -4  11   1         97.87         74.74        15.44 o                         
  -3  11   1        135.71        141.32        18.46 o                         
  -2  11   1        186.18        183.72        24.34 o                         
  -1  11   1         77.19         66.39        13.89 o                         
   0  11   1        345.23        358.55        23.06 o                         
   1  11   1         75.38         90.17        11.03 o                         
   2  11   1        188.04        190.04        19.75 o                         
   3  11   1        130.54        135.17        23.61 o                         
   4  11   1         97.96        101.46        20.81 o                         
   5  11   1        115.03         97.74        17.61 o                         
   6  11   1        101.00        114.64        18.35 o                         
   7  11   1         30.94         10.73        11.71 o                         
   8  11   1        463.01        495.01        33.10 o                         
   9  11   1        179.03        222.80        26.62 o                         
  10  11   1         99.39        103.47        22.63 o                         
  -9  12   1        200.82        182.85        30.16 o                         
  -8  12   1        279.93        255.34        32.75 o                         
  -7  12   1        628.78        628.98        37.47 o                         
  -6  12   1        327.19        374.53        30.37 o                         
  -5  12   1        184.46        183.47        22.83 o                         
  -4  12   1        983.36        972.30        42.91 o                         
  -3  12   1       1190.72       1267.86        70.89 o                         
  -2  12   1        243.52        297.14        27.09 o                         
  -1  12   1        280.50        265.75        24.14 o                         
   0  12   1        486.83        584.20        49.46 o                         
   1  12   1        277.67        282.73        28.15 o                         
   2  12   1        244.97        219.64        41.53 o                         
   3  12   1       1195.47       1199.00        47.18 o                         
   4  12   1        965.31        929.18        68.76 o                         
   5  12   1        182.66        154.21        20.64 o                         
   6  12   1        325.31        344.91        36.04 o                         
   7  12   1        632.79        738.46        42.51 o                         
   8  12   1        285.89        265.32        40.60 o                         
   9  12   1        203.38        176.21        50.16 o                         
  -8  13   1         65.68         50.09        21.12 o                         
  -7  13   1        245.81        280.40        30.14 o                         
  -6  13   1        585.32        659.01        60.45 o                         
  -5  13   1        382.00        391.90        32.07 o                         
  -4  13   1        147.43        126.45        21.00 o                         
  -3  13   1        315.37        327.75        45.23 o                         
  -2  13   1        626.29        701.90        36.24 o                         
  -1  13   1         46.90         23.68        21.47 o                         
   0  13   1        813.92        889.40       129.67 o                         
   1  13   1         47.73         41.75        23.02 o                         
   2  13   1        622.94        546.99        51.68 o                         
   3  13   1        317.42        355.59        33.22 o                         
   4  13   1        152.11        169.24        22.55 o                         
   5  13   1        387.03        411.01        31.35 o                         
   6  13   1        585.03        567.56        37.26 o                         
   7  13   1        241.49        273.26        29.44 o                         
   8  13   1         63.47         48.82        19.96 o                         
  -6  14   1          4.86         -7.48        13.13 o                         
  -5  14   1        112.19        114.69        21.59 o                         
  -4  14   1         20.70         50.86        16.23 o                         
  -3  14   1        214.66        186.51        28.82 o                         
  -2  14   1        146.46         66.37        20.38 o                         
  -1  14   1         90.44        121.16        31.29 o                         
   0  14   1          0.28          3.31        21.11 o                         
   1  14   1         88.08         54.74        27.20 o                         
   2  14   1        146.72        143.34        35.00 o                         
   3  14   1        210.97        231.21        41.26 o                         
   4  14   1         19.02         -6.08        16.16 o                         
   5  14   1        112.28        125.18        25.07 o                         
   6  14   1          4.56         -1.96        15.05 o                         
  -4  15   1        259.25        290.66        35.62 o                         
  -3  15   1         61.51         57.70        27.99 o                         
  -2  15   1        127.27        154.91        37.23 o                         
  -1  15   1        527.27        586.52        56.64 o                         
   0  15   1         12.96         -5.65        26.24 o                         
   1  15   1        526.32        616.38        62.74 o                         
   2  15   1        125.92        126.11        59.61 o                         
   3  15   1         60.82         43.80        28.82 o                         
   4  15   1        257.43        422.65        55.77 o                         
   0   0   2         91.80         76.93         7.57 o                         
   1   0   2          9.92         -0.24         2.38 o                         
   2   0   2       1885.38       1865.75        42.88 o                         
   3   0   2      25108.06      25757.68       448.05 o                         
   4   0   2        407.26        438.95        13.41 o                         
   5   0   2       7633.43       7950.10       124.31 o                         
   6   0   2        512.24        450.62        17.97 o                         
   7   0   2       1633.68       1717.14        35.79 o                         
   8   0   2          6.79          4.08         4.97 o                         
   9   0   2        431.42        444.03        18.14 o                         
  10   0   2         14.57         25.71         8.05 o                         
  11   0   2        223.49        212.83        17.23 o                         
  12   0   2         44.13         27.67        12.40 o                         
  13   0   2         94.90         91.69        17.86 o                         
  14   0   2          1.25          0.78        14.89 o                         
 -14   1   2        554.08        667.86        56.36 o                         
 -13   1   2        133.51        135.02        19.58 o                         
 -12   1   2        185.56        170.07        17.88 o                         
 -11   1   2        250.91        270.40        20.45 o                         
 -10   1   2         39.81         40.57        10.18 o                         
  -9   1   2       1048.44        994.48        29.41 o                         
  -8   1   2        434.34        435.56        15.00 o                         
  -7   1   2       1144.32       1081.96        25.61 o                         
  -6   1   2       1283.07       1420.29        34.54 o                         
  -5   1   2          0.83         -2.50         3.35 o                         
  -4   1   2        105.43         95.06         7.77 o                         
  -3   1   2       2498.35       2474.94        41.19 o                         
  -2   1   2      13322.64      13782.31       204.08 o                         
  -1   1   2       2908.56       3071.48        47.52 o                         
   0   1   2       1579.81       1732.70        33.93 o                         
   1   1   2       2831.15       3027.31        47.69 o                         
   2   1   2      13452.72      13763.56       220.71 o                         
   3   1   2       2470.01       2466.21        51.41 o                         
   4   1   2        116.33        111.28         7.84 o                         
   5   1   2          1.57         -1.85         4.27 o                         
   6   1   2       1282.88       1370.30        31.93 o                         
   7   1   2       1137.91       1074.72        28.03 o                         
   8   1   2        446.29        446.35        17.63 o                         
   9   1   2       1060.40       1021.70        27.64 o                         
  10   1   2         34.71         31.27         8.17 o                         
  11   1   2        243.33        221.68        19.25 o                         
  12   1   2        188.59        182.94        19.17 o                         
  13   1   2        130.78        132.37        19.60 o                         
  14   1   2        555.38        638.58        55.41 o                         
 -14   2   2         77.13         58.51        44.33 o                         
 -13   2   2         46.20         48.33        16.34 o                         
 -12   2   2        156.55        151.89        17.73 o                         
 -11   2   2          4.15          3.31         8.26 o                         
 -10   2   2        177.19        167.72        16.41 o                         
  -9   2   2       2094.17       2041.87        52.29 o                         
  -8   2   2        929.68        941.45        26.44 o                         
  -7   2   2        898.56        888.11        24.36 o                         
  -6   2   2        872.02        906.85        23.71 o                         
  -5   2   2       1412.00       1390.34        36.17 o                         
  -4   2   2        619.61        660.21        20.85 o                         
  -3   2   2        175.24        159.35         8.09 o                         
  -2   2   2       3182.75       3274.81        56.63 o                         
  -1   2   2       1816.35       1932.05        42.95 o                         
   0   2   2        550.98        554.82        13.12 o                         
   1   2   2       1801.96       1959.64        39.58 o                         
   2   2   2       3203.06       3213.90        86.30 o                         
   3   2   2        184.96        186.74         7.86 o                         
   4   2   2        599.24        622.79        37.75 o                         
   5   2   2       1412.03       1423.83        31.16 o                         
   6   2   2        873.34        919.58        24.31 o                         
   7   2   2        911.87        898.46        25.18 o                         
   8   2   2        935.74        928.44        30.27 o                         
   9   2   2       2088.11       2089.68        44.79 o                         
  10   2   2        175.75        154.18        17.96 o                         
  11   2   2          3.73          2.99         9.07 o                         
  12   2   2        151.99        119.15        22.48 o                         
  13   2   2         47.07         27.01        16.11 o                         
  14   2   2         77.51         55.34        24.85 o                         
 -14   3   2         32.12         25.38        22.79 o                         
 -13   3   2        300.55        287.91        32.26 o                         
 -12   3   2         65.02         57.77        14.45 o                         
 -11   3   2        233.27        258.73        20.93 o                         
 -10   3   2        231.24        195.19        17.60 o                         
  -9   3   2        682.45        612.63        33.81 o                         
  -8   3   2       1260.51       1277.69        34.52 o                         
  -7   3   2        987.06        969.79        26.22 o                         
  -6   3   2        622.42        626.03        19.35 o                         
  -5   3   2       1033.93       1097.40        26.21 o                         
  -4   3   2       3941.13       4092.94        73.50 o                         
  -3   3   2       4715.59       5090.98        95.75 o                         
  -2   3   2        117.90        118.79        11.30 o                         
  -1   3   2       2102.99       2146.13        35.61 o                         
   0   3   2         99.07        136.65         7.06 o                         
   1   3   2       2084.45       2121.58        43.91 o                         
   2   3   2        107.82        116.98         8.89 o                         
   3   3   2       4699.78       5035.34        95.49 o                         
   4   3   2       3921.31       4144.06        72.73 o                         
   5   3   2       1010.70       1064.69        25.48 o                         
   6   3   2        612.61        629.02        19.00 o                         
   7   3   2        974.26        933.03        26.10 o                         
   8   3   2       1262.50       1308.45        37.07 o                         
   9   3   2        690.49        604.85        25.58 o                         
  10   3   2        221.44        197.67        19.16 o                         
  11   3   2        229.90        254.56        29.84 o                         
  12   3   2         63.87         40.05        13.87 o                         
  13   3   2        301.18        375.84        38.12 o                         
  14   3   2         30.87         19.09        22.65 o                         
 -14   4   2         39.46         50.26        25.97 o                         
 -13   4   2        145.61        133.52        42.03 o                         
 -12   4   2        294.91        348.19        32.61 o                         
 -11   4   2        183.17        195.40        25.27 o                         
 -10   4   2        335.58        356.15        30.01 o                         
  -9   4   2       1199.25       1239.71        37.84 o                         
  -8   4   2        268.88        259.69        14.12 o                         
  -7   4   2       1206.01       1219.17        31.45 o                         
  -6   4   2        835.50        785.60        41.46 o                         
  -5   4   2       1441.66       1542.90        42.95 o                         
  -4   4   2       1476.47       1640.52        43.23 o                         
  -3   4   2       2957.27       3080.63        63.12 o                         
  -2   4   2       1352.05       1385.80        26.55 o                         
  -1   4   2       3285.39       3549.56        58.06 o                         
   0   4   2       4260.18       4266.46        73.99 o                         
   1   4   2       3273.78       3640.21        70.60 o                         
   2   4   2       1373.74       1422.50        28.87 o                         
   3   4   2       2927.44       3126.45        62.52 o                         
   4   4   2       1472.48       1642.85        33.16 o                         
   5   4   2       1500.40       1594.48        33.81 o                         
   6   4   2        814.62        793.80        21.83 o                         
   7   4   2       1201.94       1161.83        34.53 o                         
   8   4   2        265.53        272.84        16.70 o                         
   9   4   2       1210.53       1176.19        38.33 o                         
  10   4   2        338.16        322.16        27.17 o                         
  11   4   2        180.10        172.20        23.17 o                         
  12   4   2        297.30        309.70        42.21 o                         
  13   4   2        144.26        145.29        25.73 o                         
  14   4   2         38.28         24.13        24.46 o                         
 -13   5   2         46.10         54.74        23.91 o                         
 -12   5   2         27.24         29.24        20.32 o                         
 -11   5   2        471.38        580.80        47.52 o                         
 -10   5   2        144.02        150.37        21.86 o                         
  -9   5   2        481.24        467.64        30.27 o                         
  -8   5   2        988.70        986.89        37.95 o                         
  -7   5   2        904.33        895.78        32.53 o                         
  -6   5   2        219.27        204.34        15.52 o                         
  -5   5   2        370.08        369.66        12.66 o                         
  -4   5   2        820.56        812.67        24.76 o                         
  -3   5   2       1891.78       2027.35        46.77 o                         
  -2   5   2       1151.36       1166.20        28.59 o                         
  -1   5   2       9485.10      10083.90       164.79 o                         
   0   5   2         37.45         45.30         6.08 o                         
   1   5   2       9431.97       9867.14       181.90 o                         
   2   5   2       1169.42       1117.96        29.78 o                         
   3   5   2       1926.20       2108.96        38.66 o                         
   4   5   2        810.11        831.82        26.37 o                         
   5   5   2        389.34        388.69        13.46 o                         
   6   5   2        213.96        236.16        19.69 o                         
   7   5   2        911.34        893.32        29.41 o                         
   8   5   2       1001.60        974.75        38.70 o                         
   9   5   2        476.24        458.55        27.18 o                         
  10   5   2        142.40        155.17        20.15 o                         
  11   5   2        472.14        519.05        32.09 o                         
  12   5   2         27.18         23.56        15.79 o                         
  13   5   2         45.75         53.54        32.66 o                         
 -13   6   2         91.45         80.28        27.30 o                         
 -12   6   2        497.99        477.85        61.91 o                         
 -11   6   2          8.28        -13.42        13.42 o                         
 -10   6   2         19.24         10.64        15.91 o                         
  -9   6   2        297.61        276.07        27.47 o                         
  -8   6   2        893.60        892.51        40.23 o                         
  -7   6   2        252.94        235.19        16.13 o                         
  -6   6   2       4056.69       4201.62        79.03 o                         
  -5   6   2       2954.37       3065.10        61.00 o                         
  -4   6   2       1840.78       1722.43        47.92 o                         
  -3   6   2       2400.23       2439.31        48.70 o                         
  -2   6   2       2585.38       2769.10        52.66 o                         
  -1   6   2       5588.50       6274.55       107.71 o                         
   0   6   2        241.96        199.13        10.59 o                         
   1   6   2       5670.39       6187.06       134.07 o                         
   2   6   2       2638.42       2830.11        60.54 o                         
   3   6   2       2398.01       2544.51        45.85 o                         
   4   6   2       1816.84       1657.91        41.74 o                         
   5   6   2       2952.96       3038.58        66.51 o                         
   6   6   2       3988.19       3954.30        99.79 o                         
   7   6   2        248.40        236.33        20.27 o                         
   8   6   2        868.20        924.11        38.03 o                         
   9   6   2        293.69        316.15        35.89 o                         
  10   6   2         19.78         25.36        11.82 o                         
  11   6   2          7.83         -1.60        10.44 o                         
  12   6   2        495.11        532.96        55.72 o                         
  13   6   2         93.71        121.18        25.68 o                         
 -13   7   2          6.09         16.69        20.33 o                         
 -12   7   2         71.43         64.95        24.21 o                         
 -11   7   2        286.39        383.70        44.47 o                         
 -10   7   2        161.59        198.67        32.96 o                         
  -9   7   2        437.78        410.96        33.21 o                         
  -8   7   2        646.55        606.17        28.06 o                         
  -7   7   2        130.66        107.57        14.77 o                         
  -6   7   2        346.68        325.73        17.83 o                         
  -5   7   2         16.93         13.22         6.04 o                         
  -4   7   2       1212.13       1129.63        30.17 o                         
  -3   7   2        775.30        724.18        21.22 o                         
  -2   7   2       1302.87       1211.09        30.53 o                         
  -1   7   2        431.98        451.80        19.92 o                         
   0   7   2          8.56          1.32         5.01 o                         
   1   7   2        410.45        447.50        20.37 o                         
   2   7   2       1276.16       1199.63        31.19 o                         
   3   7   2        771.61        711.92        19.14 o                         
   4   7   2       1213.79       1199.79        34.33 o                         
   5   7   2         16.36          6.89         6.34 o                         
   6   7   2        348.70        311.81        17.54 o                         
   7   7   2        135.54        120.26        16.55 o                         
   8   7   2        642.94        634.59        32.32 o                         
   9   7   2        425.59        412.98        27.73 o                         
  10   7   2        161.75        153.28        20.95 o                         
  11   7   2        289.23        308.28        28.46 o                         
  12   7   2         70.06         45.65        18.69 o                         
  13   7   2          6.58        -14.80        14.80 o                         
 -12   8   2         58.88         19.47        20.38 o                         
 -11   8   2         29.05          5.02        23.69 o                         
 -10   8   2        114.60        131.60        28.74 o                         
  -9   8   2         78.03         78.27        18.79 o                         
  -8   8   2        408.07        410.44        37.73 o                         
  -7   8   2       1172.46       1160.07        38.02 o                         
  -6   8   2       3004.83       3215.50        81.83 o                         
  -5   8   2        521.03        498.44        20.10 o                         
  -4   8   2       1984.32       1984.33        54.55 o                         
  -3   8   2        192.31        190.99        14.99 o                         
  -2   8   2        419.07        332.33        19.73 o                         
  -1   8   2         93.76         92.85        11.89 o                         
   0   8   2        249.88        215.50        14.54 o                         
   1   8   2         93.23         81.81        10.52 o                         
   2   8   2        418.46        350.63        15.31 o                         
   3   8   2        188.93        221.60        13.44 o                         
   4   8   2       1967.69       2043.71        51.05 o                         
   5   8   2        514.36        461.65        21.51 o                         
   6   8   2       2949.24       3072.13        76.36 o                         
   7   8   2       1206.14       1171.14        45.40 o                         
   8   8   2        417.91        392.95        40.15 o                         
   9   8   2         79.21         80.59        16.68 o                         
  10   8   2        117.28        101.15        18.91 o                         
  11   8   2         26.65         35.41        14.72 o                         
  12   8   2         59.70         60.11        25.22 o                         
 -12   9   2         26.94         13.77        22.26 o                         
 -11   9   2        158.64        135.04        31.52 o                         
 -10   9   2        473.57        516.73        53.22 o                         
  -9   9   2        154.23        138.72        24.05 o                         
  -8   9   2       1001.20        978.44        72.10 o                         
  -7   9   2        246.36        226.77        23.46 o                         
  -6   9   2        487.27        431.54        26.66 o                         
  -5   9   2        140.04        125.33        14.21 o                         
  -4   9   2        310.79        304.38        18.45 o                         
  -3   9   2        247.25        228.73        21.75 o                         
  -2   9   2       3158.34       3031.30        80.02 o                         
  -1   9   2        884.18        815.50        27.43 o                         
   0   9   2       2067.98       2010.78        45.30 o                         
   1   9   2        871.12        780.49        27.55 o                         
   2   9   2       3167.89       3107.26        70.11 o                         
   3   9   2        244.93        246.89        14.44 o                         
   4   9   2        312.90        315.17        16.22 o                         
   5   9   2        138.32        137.67        17.64 o                         
   6   9   2        497.68        463.04        27.29 o                         
   7   9   2        250.69        309.26        29.42 o                         
   8   9   2        984.16        942.06        42.27 o                         
   9   9   2        152.98        120.20        25.43 o                         
  10   9   2        483.31        581.65        52.14 o                         
  11   9   2        159.92        142.51        23.11 o                         
  12   9   2         28.07         12.38        17.59 o                         
 -11  10   2        144.07        141.71        33.81 o                         
 -10  10   2        569.96        593.53        44.35 o                         
  -9  10   2        864.62        952.30        53.04 o                         
  -8  10   2        264.28        241.30        30.46 o                         
  -7  10   2        348.92        331.74        25.97 o                         
  -6  10   2        346.72        350.32        25.47 o                         
  -5  10   2        162.89        162.40        19.41 o                         
  -4  10   2        314.59        294.52        22.42 o                         
  -3  10   2        624.34        639.86        26.89 o                         
  -2  10   2         37.27         57.43        19.78 o                         
  -1  10   2          5.03         -2.48         9.76 o                         
   0  10   2        257.62        225.10        16.29 o                         
   1  10   2          4.86          2.25         6.70 o                         
   2  10   2         37.39         38.69         9.36 o                         
   3  10   2        629.13        592.26        28.44 o                         
   4  10   2        318.69        314.34        22.99 o                         
   5  10   2        162.74        154.70        18.41 o                         
   6  10   2        345.01        364.39        26.48 o                         
   7  10   2        343.63        355.73        27.67 o                         
   8  10   2        265.32        275.87        43.39 o                         
   9  10   2        861.52        970.81        46.49 o                         
  10  10   2        576.99        611.61        38.16 o                         
  11  10   2        143.95        112.81        23.57 o                         
 -10  11   2        380.50        392.23        40.89 o                         
  -9  11   2         82.84         86.66        23.53 o                         
  -8  11   2        518.95        507.34        39.27 o                         
  -7  11   2        594.15        614.85        35.15 o                         
  -6  11   2          3.42          6.76        15.52 o                         
  -5  11   2        388.73        419.09        28.20 o                         
  -4  11   2        335.10        353.97        47.39 o                         
  -3  11   2        300.22        308.31        21.43 o                         
  -2  11   2        308.91        330.02        23.65 o                         
  -1  11   2        167.58        176.37        20.19 o                         
   0  11   2        508.49        455.80        28.39 o                         
   1  11   2        172.39        156.05        17.53 o                         
   2  11   2        294.43        308.82        21.80 o                         
   3  11   2        304.25        389.32        24.74 o                         
   4  11   2        338.71        352.58        25.22 o                         
   5  11   2        395.97        375.08        32.51 o                         
   6  11   2          4.19         12.30        11.79 o                         
   7  11   2        588.54        545.76        33.73 o                         
   8  11   2        518.88        468.63        32.44 o                         
   9  11   2         83.97         76.11        18.60 o                         
  10  11   2        385.94        424.40        35.24 o                         
  -9  12   2         44.10         47.74        23.57 o                         
  -8  12   2        494.18        593.05        70.73 o                         
  -7  12   2         18.23         20.36        14.16 o                         
  -6  12   2        151.58        121.84        19.97 o                         
  -5  12   2         27.96         17.64        12.72 o                         
  -4  12   2        568.99        577.01        33.35 o                         
  -3  12   2        553.21        507.31        31.44 o                         
  -2  12   2         81.73         77.76        16.25 o                         
  -1  12   2         72.26         78.21        16.44 o                         
   0  12   2          0.48         11.86        18.10 o                         
   1  12   2         72.72         89.66        19.80 o                         
   2  12   2         83.99         79.29        27.19 o                         
   3  12   2        553.00        522.11        36.56 o                         
   4  12   2        564.23        567.18        32.47 o                         
   5  12   2         32.41         59.62        15.36 o                         
   6  12   2        148.77        126.46        20.73 o                         
   7  12   2         16.90         42.52        15.23 o                         
   8  12   2        484.50        504.23        35.72 o                         
   9  12   2         47.48          6.18        13.96 o                         
  -8  13   2         49.33         11.34        17.85 o                         
  -7  13   2        333.28        434.46        46.11 o                         
  -6  13   2        403.51        446.11        33.45 o                         
  -5  13   2        108.55         95.73        19.12 o                         
  -4  13   2        288.96        335.24        36.55 o                         
  -3  13   2         23.71         31.89        13.96 o                         
  -2  13   2        696.55        711.71        37.14 o                         
  -1  13   2        170.19        149.24        20.72 o                         
   0  13   2       1135.34       1208.85        73.47 o                         
   1  13   2        171.61        122.62        87.89 o                         
   2  13   2        687.78        618.87        53.43 o                         
   3  13   2         26.25         36.09        17.06 o                         
   4  13   2        287.12        329.25        33.28 o                         
   5  13   2        105.01        122.93        21.68 o                         
   6  13   2        394.40        373.52        32.06 o                         
   7  13   2        337.43        362.11        32.68 o                         
   8  13   2         47.99         60.48        18.42 o                         
  -6  14   2        507.74        609.86        81.26 o                         
  -5  14   2        617.86        674.54        41.25 o                         
  -4  14   2        479.02        516.36        35.79 o                         
  -3  14   2        799.07        838.89        51.05 o                         
  -2  14   2        471.95        580.13        42.68 o                         
  -1  14   2        269.01        346.46        47.49 o                         
   0  14   2        383.77        288.74        44.12 o                         
   1  14   2        262.99        332.87        46.89 o                         
   2  14   2        470.58        518.27        53.14 o                         
   3  14   2        798.42        876.62        66.83 o                         
   4  14   2        480.78        518.52        44.52 o                         
   5  14   2        620.24        813.38        51.53 o                         
   6  14   2        510.11        621.01        52.14 o                         
  -4  15   2         74.36         45.31        20.61 o                         
  -3  15   2        147.32        151.65        27.68 o                         
  -2  15   2         72.84         91.32        29.89 o                         
  -1  15   2        643.67        736.96        62.83 o                         
   0  15   2         92.68        126.72        42.80 o                         
   1  15   2        638.75        792.24        65.43 o                         
   2  15   2         72.94         88.27        32.96 o                         
   3  15   2        153.76        213.66        41.22 o                         
   4  15   2         71.37         87.92        31.97 o                         
   1   0   3        868.29        836.11        33.27 o                         
   2   0   3        167.10        197.00        10.66 o                         
   3   0   3         17.94         25.90         5.89 o                         
   4   0   3       6010.89       5705.10        97.77 o                         
   5   0   3       4879.30       5238.95        92.12 o                         
   6   0   3       3537.21       3613.80        68.11 o                         
   7   0   3       1204.49       1349.51        30.85 o                         
   8   0   3        866.92        856.50        23.71 o                         
   9   0   3         65.42         64.03         9.58 o                         
  10   0   3         98.09         81.75        11.28 o                         
  11   0   3        113.54         83.45        12.10 o                         
  12   0   3          0.02         13.15        10.90 o                         
  13   0   3         74.43         52.07        24.17 o                         
  14   0   3        330.25        398.20        41.68 o                         
 -14   1   3        126.01        107.43        28.76 o                         
 -13   1   3        216.72        266.31        33.83 o                         
 -12   1   3        178.52        173.23        25.27 o                         
 -11   1   3        132.06        165.25        17.16 o                         
 -10   1   3         66.59         61.40        11.80 o                         
  -9   1   3        296.81        254.63        15.85 o                         
  -8   1   3        320.69        320.46        16.28 o                         
  -7   1   3        597.63        666.07        22.26 o                         
  -6   1   3       2268.57       2371.97        43.49 o                         
  -5   1   3        454.48        485.70        15.12 o                         
  -4   1   3       1781.41       1767.33        31.93 o                         
  -3   1   3       3084.61       3154.89        50.89 o                         
  -2   1   3       3934.57       4002.23        62.95 o                         
  -1   1   3       5828.00       5896.93        79.51 o                         
   0   1   3       4425.22       4578.38        94.12 o                         
   1   1   3       5916.09       5917.48        90.86 o                         
   2   1   3       3936.39       3964.10        68.43 o                         
   3   1   3       3006.91       3040.49        55.87 o                         
   4   1   3       1780.52       1733.60        40.83 o                         
   5   1   3        450.14        459.64        22.56 o                         
   6   1   3       2265.45       2311.79        43.83 o                         
   7   1   3        606.61        645.41        19.78 o                         
   8   1   3        333.59        306.28        14.77 o                         
   9   1   3        298.22        311.34        18.17 o                         
  10   1   3         64.23         66.25        12.17 o                         
  11   1   3        134.65        140.36        18.88 o                         
  12   1   3        180.08        200.09        20.97 o                         
  13   1   3        214.01        234.79        25.79 o                         
  14   1   3        128.02        166.93        28.03 o                         
 -14   2   3         63.09         84.04        29.32 o                         
 -13   2   3         10.69         26.37        13.57 o                         
 -12   2   3        122.47        124.16        16.38 o                         
 -11   2   3        139.10        158.77        17.21 o                         
 -10   2   3       2426.61       2545.22        64.56 o                         
  -9   2   3        641.49        554.25        27.19 o                         
  -8   2   3        855.48        787.62        34.28 o                         
  -7   2   3        769.06        789.17        22.32 o                         
  -6   2   3       2698.54       2678.65        53.27 o                         
  -5   2   3         42.86         69.20         8.91 o                         
  -4   2   3        133.25        124.84         7.45 o                         
  -3   2   3       4683.52       4859.81        83.62 o                         
  -2   2   3       2944.58       2901.99        52.09 o                         
  -1   2   3      10648.30      10949.27       165.44 o                         
   0   2   3       1089.08       1070.08        22.53 o                         
   1   2   3      10753.00      11222.96       197.32 o                         
   2   2   3       2964.26       2912.00        51.36 o                         
   3   2   3       4707.83       4892.08        83.72 o                         
   4   2   3        127.39        102.00         7.09 o                         
   5   2   3         37.45         52.42         6.47 o                         
   6   2   3       2713.23       2804.52        54.84 o                         
   7   2   3        765.53        773.58        23.34 o                         
   8   2   3        856.95        775.92        22.10 o                         
   9   2   3        641.17        588.33        25.36 o                         
  10   2   3       2442.25       2478.86        64.49 o                         
  11   2   3        135.00        142.65        16.40 o                         
  12   2   3        119.36        110.42        18.49 o                         
  13   2   3         10.12         19.21        14.67 o                         
  14   2   3         65.39         55.53        18.86 o                         
 -14   3   3        172.08        194.78        29.27 o                         
 -13   3   3        150.10        135.62        21.07 o                         
 -12   3   3        911.01       1006.41        43.81 o                         
 -11   3   3        141.90        128.12        15.52 o                         
 -10   3   3        464.88        434.07        26.41 o                         
  -9   3   3       1702.41       1699.95        47.65 o                         
  -8   3   3         45.61         42.74         8.91 o                         
  -7   3   3        253.19        275.04        13.08 o                         
  -6   3   3       2107.46       2120.02        44.37 o                         
  -5   3   3       1583.99       1560.74        34.42 o                         
  -4   3   3        340.40        333.46        12.31 o                         
  -3   3   3       1236.46       1185.97        26.47 o                         
  -2   3   3        176.09        194.44         8.42 o                         
  -1   3   3        205.44        178.12         8.48 o                         
   0   3   3        699.75        695.64        15.75 o                         
   1   3   3        213.63        176.19        11.61 o                         
   2   3   3        176.99        196.63         7.80 o                         
   3   3   3       1251.25       1204.91        30.94 o                         
   4   3   3        332.83        296.89        12.04 o                         
   5   3   3       1604.78       1616.25        40.08 o                         
   6   3   3       2080.19       2122.83        44.36 o                         
   7   3   3        253.81        252.53        12.76 o                         
   8   3   3         46.94         23.50         7.88 o                         
   9   3   3       1704.99       1677.26        47.43 o                         
  10   3   3        473.35        508.21        29.20 o                         
  11   3   3        150.46        135.74        18.99 o                         
  12   3   3        897.06        994.70        45.25 o                         
  13   3   3        151.95        130.83        47.89 o                         
  14   3   3        166.11        197.83        41.58 o                         
 -14   4   3         71.79         63.55        24.99 o                         
 -13   4   3          6.78         -4.57        12.22 o                         
 -12   4   3        215.48        211.47        27.26 o                         
 -11   4   3         43.90         31.15        14.07 o                         
 -10   4   3       1208.95       1232.29        45.36 o                         
  -9   4   3        833.92        792.24        38.78 o                         
  -8   4   3       1077.50       1135.09        34.92 o                         
  -7   4   3          7.50          4.62         5.22 o                         
  -6   4   3         28.74         17.40         5.46 o                         
  -5   4   3        149.55        174.54        12.99 o                         
  -4   4   3       1806.24       1948.40        45.08 o                         
  -3   4   3        275.46        252.74        12.97 o                         
  -2   4   3        491.57        454.46        20.59 o                         
  -1   4   3       1954.53       1934.86        34.66 o                         
   0   4   3       1092.86        996.96        22.58 o                         
   1   4   3       1971.07       1982.82        48.48 o                         
   2   4   3        494.26        470.95        15.25 o                         
   3   4   3        275.16        286.40        15.63 o                         
   4   4   3       1864.08       2037.80        44.65 o                         
   5   4   3        151.15        164.35        13.29 o                         
   6   4   3         29.16         25.82         6.63 o                         
   7   4   3          6.29          8.36         6.47 o                         
   8   4   3       1088.44       1162.30        42.86 o                         
   9   4   3        824.28        700.24        33.71 o                         
  10   4   3       1190.29       1169.34        46.63 o                         
  11   4   3         40.99         33.62        12.71 o                         
  12   4   3        221.12        172.47        22.73 o                         
  13   4   3          5.73         -4.22        14.84 o                         
  14   4   3         72.22         68.79        22.18 o                         
 -13   5   3        152.33        193.00        35.66 o                         
 -12   5   3        291.87        332.47        33.01 o                         
 -11   5   3         98.19        113.35        30.44 o                         
 -10   5   3        271.26        324.11        27.79 o                         
  -9   5   3        184.27        149.21        15.29 o                         
  -8   5   3        667.85        685.19        26.51 o                         
  -7   5   3        490.89        524.37        25.49 o                         
  -6   5   3       1459.77       1540.79        36.99 o                         
  -5   5   3        123.34         92.54        14.26 o                         
  -4   5   3        300.96        297.46        14.63 o                         
  -3   5   3        281.81        277.86        15.77 o                         
  -2   5   3       3150.60       3290.09        55.71 o                         
  -1   5   3        109.07        100.17         6.88 o                         
   0   5   3       2714.04       2643.50        50.29 o                         
   1   5   3        108.98         88.86        15.46 o                         
   2   5   3       3153.44       3166.61        61.15 o                         
   3   5   3        280.58        292.99        13.38 o                         
   4   5   3        305.61        329.02        18.31 o                         
   5   5   3        123.74         88.30        15.81 o                         
   6   5   3       1446.81       1475.61        41.17 o                         
   7   5   3        501.97        492.51        26.02 o                         
   8   5   3        658.20        580.44        29.94 o                         
   9   5   3        190.19        202.73        23.37 o                         
  10   5   3        273.91        267.60        29.31 o                         
  11   5   3         96.36        100.15        18.09 o                         
  12   5   3        300.38        321.87        29.74 o                         
  13   5   3        152.28        170.46        29.58 o                         
 -13   6   3         63.63         10.18        18.43 o                         
 -12   6   3        220.71        185.26        34.50 o                         
 -11   6   3        338.14        372.22        43.48 o                         
 -10   6   3         81.14         34.48        18.53 o                         
  -9   6   3        485.73        508.14        43.44 o                         
  -8   6   3        553.63        576.45        30.01 o                         
  -7   6   3       4413.89       4510.44       106.41 o                         
  -6   6   3        116.46         95.89        12.54 o                         
  -5   6   3       2718.71       2658.17        60.39 o                         
  -4   6   3        865.73        873.09        27.42 o                         
  -3   6   3       1967.27       1879.46        42.08 o                         
  -2   6   3       1309.12       1367.56        25.48 o                         
  -1   6   3       3058.18       3117.12        58.36 o                         
   0   6   3        950.46        974.03        24.57 o                         
   1   6   3       3042.50       3104.01        59.73 o                         
   2   6   3       1273.05       1263.77        31.22 o                         
   3   6   3       1967.10       1963.69        47.03 o                         
   4   6   3        857.66        914.54        32.69 o                         
   5   6   3       2745.66       2640.19        70.31 o                         
   6   6   3        114.54         96.40        14.59 o                         
   7   6   3       4412.77       4431.89       110.56 o                         
   8   6   3        557.38        530.17        29.55 o                         
   9   6   3        486.49        505.00        30.54 o                         
  10   6   3         83.54         95.51        24.04 o                         
  11   6   3        334.87        315.89        29.09 o                         
  12   6   3        219.65        188.00        24.22 o                         
  13   6   3         63.14         47.59        19.29 o                         
 -13   7   3        277.74        328.72        48.44 o                         
 -12   7   3        208.25        192.87        50.95 o                         
 -11   7   3         19.62         59.78        23.02 o                         
 -10   7   3        584.72        552.32        48.63 o                         
  -9   7   3        353.63        382.15        40.76 o                         
  -8   7   3        133.91        130.93        30.06 o                         
  -7   7   3        750.54        737.47        32.31 o                         
  -6   7   3         72.01         84.45        13.13 o                         
  -5   7   3       1927.45       1996.37        49.87 o                         
  -4   7   3       1097.14       1148.47        34.02 o                         
  -3   7   3       2460.47       2335.68        49.84 o                         
  -2   7   3       1417.49       1345.08        28.88 o                         
  -1   7   3        750.01        683.78        19.76 o                         
   0   7   3        837.54        868.06        23.73 o                         
   1   7   3        750.99        687.41        20.94 o                         
   2   7   3       1436.88       1411.83        37.54 o                         
   3   7   3       2426.59       2237.26        54.25 o                         
   4   7   3       1106.26       1180.11        35.37 o                         
   5   7   3       1912.46       1955.91        50.72 o                         
   6   7   3         69.40         79.97        14.00 o                         
   7   7   3        738.17        743.61        44.63 o                         
   8   7   3        121.28        126.84        17.97 o                         
   9   7   3        362.17        334.52        27.38 o                         
  10   7   3        587.17        678.60        46.04 o                         
  11   7   3         21.59         31.95        13.74 o                         
  12   7   3        211.44        232.89        27.05 o                         
  13   7   3        276.93        313.73        38.35 o                         
 -12   8   3         52.84         61.82        27.05 o                         
 -11   8   3        145.40        159.71        34.22 o                         
 -10   8   3         40.66         38.89        20.30 o                         
  -9   8   3          7.58          1.77        16.03 o                         
  -8   8   3        359.42        347.35        26.42 o                         
  -7   8   3        405.63        374.54        29.00 o                         
  -6   8   3        689.30        696.74        29.89 o                         
  -5   8   3        913.55        878.91        30.15 o                         
  -4   8   3        139.65        110.34        14.44 o                         
  -3   8   3        385.20        365.48        24.20 o                         
  -2   8   3        105.82        122.94        12.07 o                         
  -1   8   3       3505.37       3479.79        76.47 o                         
   0   8   3        636.02        621.14        22.41 o                         
   1   8   3       3527.79       3687.40        70.37 o                         
   2   8   3        102.66        113.92        16.77 o                         
   3   8   3        365.18        322.12        17.56 o                         
   4   8   3        135.69        106.81        11.09 o                         
   5   8   3        901.68        825.22        29.81 o                         
   6   8   3        683.65        693.71        27.79 o                         
   7   8   3        411.81        375.40        25.51 o                         
   8   8   3        343.02        312.98        26.79 o                         
   9   8   3          9.39         -1.93        10.91 o                         
  10   8   3         42.73         23.24        15.66 o                         
  11   8   3        143.76        141.86        22.26 o                         
  12   8   3         56.74         42.43        18.97 o                         
 -11   9   3         40.13         28.49        21.85 o                         
 -10   9   3        100.21         66.60        35.41 o                         
  -9   9   3        424.12        367.35        35.52 o                         
  -8   9   3        249.00        283.45        31.22 o                         
  -7   9   3        497.60        505.45        45.04 o                         
  -6   9   3        163.41        158.69        16.55 o                         
  -5   9   3        136.70        124.50        15.41 o                         
  -4   9   3        155.13        166.13        24.78 o                         
  -3   9   3       1319.97       1298.26        44.70 o                         
  -2   9   3        185.30        145.10        16.94 o                         
  -1   9   3        228.29        171.63        13.71 o                         
   0   9   3       1503.52       1480.67        41.03 o                         
   1   9   3        222.21        215.69        13.25 o                         
   2   9   3        182.14        168.37        20.29 o                         
   3   9   3       1307.40       1248.20        34.24 o                         
   4   9   3        151.11        111.86        12.04 o                         
   5   9   3        137.29        142.80        15.25 o                         
   6   9   3        158.98        140.00        18.54 o                         
   7   9   3        498.76        489.03        29.77 o                         
   8   9   3        251.27        250.91        25.62 o                         
   9   9   3        432.68        464.39        36.33 o                         
  10   9   3         99.66         70.98        24.81 o                         
  11   9   3         37.47         30.20        15.84 o                         
 -11  10   3        248.98        357.18        50.93 o                         
 -10  10   3        134.62         77.54        38.21 o                         
  -9  10   3        316.22        281.48        72.23 o                         
  -8  10   3         43.68         48.78        18.40 o                         
  -7  10   3         73.43         65.73        17.94 o                         
  -6  10   3         69.64         82.40        16.22 o                         
  -5  10   3         23.28          8.86         8.36 o                         
  -4  10   3        756.18        768.66        31.23 o                         
  -3  10   3        286.90        280.36        22.10 o                         
  -2  10   3        112.53        112.72        16.35 o                         
  -1  10   3        120.17        103.54        15.42 o                         
   0  10   3        443.73        389.29        20.16 o                         
   1  10   3        122.01        111.23        22.69 o                         
   2  10   3        114.77         99.68        14.78 o                         
   3  10   3        277.83        277.87        16.28 o                         
   4  10   3        772.19        812.60        27.71 o                         
   5  10   3         25.89         28.27        11.27 o                         
   6  10   3         67.00         45.85        13.84 o                         
   7  10   3         71.91         72.69        15.80 o                         
   8  10   3         47.54         36.54        14.83 o                         
   9  10   3        322.30        344.05        31.21 o                         
  10  10   3        134.94        116.58        21.55 o                         
  11  10   3        247.84        237.45        29.10 o                         
 -10  11   3        197.08        198.01        39.71 o                         
  -9  11   3         91.18        106.32        25.23 o                         
  -8  11   3         99.71         97.16        22.66 o                         
  -7  11   3        269.03        298.69        52.15 o                         
  -6  11   3        363.15        379.50        27.48 o                         
  -5  11   3        418.06        444.84        29.14 o                         
  -4  11   3        339.21        291.73        23.17 o                         
  -3  11   3        426.59        444.25        36.77 o                         
  -2  11   3         17.58          6.78        10.15 o                         
  -1  11   3        102.08         65.72        15.22 o                         
   0  11   3          5.81         -8.46         8.46 o                         
   1  11   3        100.13         89.29        12.88 o                         
   2  11   3         19.26          3.11        10.73 o                         
   3  11   3        430.29        384.15        19.62 o                         
   4  11   3        330.57        359.86        25.30 o                         
   5  11   3        421.50        409.64        28.13 o                         
   6  11   3        354.09        377.91        29.22 o                         
   7  11   3        263.06        242.61        28.39 o                         
   8  11   3         97.75         94.17        18.59 o                         
   9  11   3         91.04        103.42        20.94 o                         
  10  11   3        197.49        197.47        28.46 o                         
  -9  12   3        374.55        433.94        43.36 o                         
  -8  12   3        247.75        271.68        34.40 o                         
  -7  12   3        403.72        425.58        38.86 o                         
  -6  12   3         29.06         36.84        16.55 o                         
  -5  12   3        147.83        131.11        20.16 o                         
  -4  12   3        529.71        563.10        34.01 o                         
  -3  12   3         94.58        113.54        19.10 o                         
  -2  12   3        966.16        981.32        42.68 o                         
  -1  12   3        607.02        582.10        32.42 o                         
   0  12   3        184.49        184.74        21.71 o                         
   1  12   3        604.82        608.31        39.42 o                         
   2  12   3        966.31       1045.10        91.13 o                         
   3  12   3        103.73         86.46        20.14 o                         
   4  12   3        517.73        555.06        37.86 o                         
   5  12   3        149.22        170.96        22.10 o                         
   6  12   3         29.76         23.33        13.09 o                         
   7  12   3        402.54        474.98        33.83 o                         
   8  12   3        244.93        250.59        27.43 o                         
   9  12   3        376.02        397.81        33.92 o                         
  -7  13   3        110.24         76.93        32.19 o                         
  -6  13   3        241.51        206.01        25.70 o                         
  -5  13   3        755.98        715.98        39.64 o                         
  -4  13   3         50.82         44.80        15.67 o                         
  -3  13   3        549.23        544.45        33.67 o                         
  -2  13   3        270.85        295.21        38.54 o                         
  -1  13   3        659.60        733.70        37.93 o                         
   0  13   3        253.48        204.98        23.55 o                         
   1  13   3        655.75        686.79        59.36 o                         
   2  13   3        278.41        321.99        43.43 o                         
   3  13   3        550.29        637.79        54.22 o                         
   4  13   3         49.70         47.42        18.13 o                         
   5  13   3        751.18        687.12        45.29 o                         
   6  13   3        240.44        254.70        32.98 o                         
   7  13   3        109.85         92.34        20.05 o                         
   8  13   3          2.73         48.91        37.19 o                         
  -6  14   3        160.67        191.15        30.49 o                         
  -5  14   3        205.85        180.97        25.40 o                         
  -4  14   3        316.58        337.89        32.12 o                         
  -3  14   3        300.50        383.01        32.29 o                         
  -2  14   3        441.98        472.33        52.14 o                         
  -1  14   3        308.28        331.69        35.37 o                         
   0  14   3         12.47          9.86        22.67 o                         
   1  14   3        306.82        221.14        39.90 o                         
   2  14   3        445.58        491.99        50.82 o                         
   3  14   3        304.27        426.03        50.04 o                         
   4  14   3        317.85        393.75       131.20 o                         
   5  14   3        208.15        209.40        30.87 o                         
   6  14   3        160.36        182.81        29.43 o                         
  -3  15   3         90.41         76.41        22.17 o                         
  -2  15   3        393.36        453.56        40.26 o                         
  -1  15   3         16.36        -10.13        22.10 o                         
   0  15   3        428.55        502.97        56.24 o                         
   1  15   3         15.66         14.89        25.82 o                         
   2  15   3        395.03        482.19        57.65 o                         
   3  15   3         90.97         69.85        30.72 o                         
   0   0   4       2553.90       2449.97        86.65 o                         
   1   0   4      48995.75      48751.70       768.62 o                         
   2   0   4       2335.59       2219.49        50.78 o                         
   3   0   4       4161.09       4650.11       100.69 o                         
   4   0   4       3868.23       3993.72        80.46 o                         
   5   0   4       2081.95       2179.26        43.82 o                         
   6   0   4        185.73        168.24        17.80 o                         
   7   0   4        500.01        454.34        22.08 o                         
   8   0   4       1551.92       1602.06        44.67 o                         
   9   0   4         54.80         46.83         8.95 o                         
  10   0   4        611.77        690.61        29.20 o                         
  11   0   4          8.88         16.17         9.92 o                         
  12   0   4        376.21        404.04        25.32 o                         
  13   0   4         79.88         78.41        21.84 o                         
  14   0   4         28.83         34.75        18.72 o                         
 -14   1   4         37.00         39.76        17.11 o                         
 -13   1   4         71.79         64.32        16.52 o                         
 -12   1   4        292.76        313.46        27.22 o                         
 -11   1   4        271.18        286.48        23.25 o                         
 -10   1   4        373.43        396.62        22.04 o                         
  -9   1   4        187.33        185.51        14.88 o                         
  -8   1   4       1813.08       1785.27        43.65 o                         
  -7   1   4       2160.45       2150.77        46.12 o                         
  -6   1   4        100.67         89.92         8.29 o                         
  -5   1   4       3926.91       4033.45        74.24 o                         
  -4   1   4       1736.24       1795.61        36.70 o                         
  -3   1   4         21.39          6.09         3.75 o                         
  -2   1   4       3528.45       3721.95        56.36 o                         
  -1   1   4       4478.44       4460.43        66.32 o                         
   0   1   4      38508.18      39751.03       689.05 o                         
   1   1   4       4446.73       4458.13        71.29 o                         
   2   1   4       3500.87       3773.61        66.11 o                         
   3   1   4         26.72         10.90         4.39 o                         
   4   1   4       1722.27       1771.88        38.89 o                         
   5   1   4       3895.16       4100.32        68.25 o                         
   6   1   4        109.14        102.18         7.38 o                         
   7   1   4       2161.11       2123.66        42.34 o                         
   8   1   4       1804.03       1761.48        47.53 o                         
   9   1   4        184.88        165.89        14.18 o                         
  10   1   4        368.93        375.10        30.92 o                         
  11   1   4        274.64        273.81        30.23 o                         
  12   1   4        292.98        233.88        25.35 o                         
  13   1   4         69.14         83.21        18.30 o                         
  14   1   4         38.06         30.72        18.22 o                         
 -14   2   4        184.95        175.89        32.57 o                         
 -13   2   4        132.63         97.16        19.31 o                         
 -12   2   4        353.85        347.72        25.27 o                         
 -11   2   4         98.27         80.74        13.66 o                         
 -10   2   4        205.00        184.27        17.57 o                         
  -9   2   4        511.73        500.49        28.31 o                         
  -8   2   4        419.98        358.76        32.21 o                         
  -7   2   4        126.79        130.51        11.18 o                         
  -6   2   4         48.14         53.51         6.18 o                         
  -5   2   4       4893.17       5196.96        91.45 o                         
  -4   2   4       1759.38       1814.89        36.62 o                         
  -3   2   4       1454.97       1375.06        28.49 o                         
  -2   2   4        647.25        646.78        13.77 o                         
  -1   2   4        784.41        866.92        17.11 o                         
   0   2   4       2560.10       2687.81        49.94 o                         
   1   2   4        821.79        836.79        22.71 o                         
   2   2   4        666.81        665.60        31.37 o                         
   3   2   4       1460.78       1350.37        32.99 o                         
   4   2   4       1762.92       1858.12        37.74 o                         
   5   2   4       4858.88       5254.23        93.20 o                         
   6   2   4         57.86         63.20         7.45 o                         
   7   2   4        127.33        118.65         8.67 o                         
   8   2   4        423.66        378.37        32.13 o                         
   9   2   4        509.17        481.63        23.43 o                         
  10   2   4        201.59        205.08        18.55 o                         
  11   2   4         98.38         97.90        17.51 o                         
  12   2   4        353.14        416.68        31.26 o                         
  13   2   4        132.48         86.60        19.60 o                         
  14   2   4        189.61        167.47        29.19 o                         
 -14   3   4        301.54        317.33        40.69 o                         
 -13   3   4         23.26         11.08        12.34 o                         
 -12   3   4         48.13         41.95        12.79 o                         
 -11   3   4         46.34         33.55        10.91 o                         
 -10   3   4       1082.10       1093.20        42.71 o                         
  -9   3   4        334.33        323.31        23.17 o                         
  -8   3   4        655.79        658.22        26.66 o                         
  -7   3   4         63.17         61.03         9.04 o                         
  -6   3   4        707.01        759.71        21.42 o                         
  -5   3   4        138.71        109.25         8.61 o                         
  -4   3   4       1625.90       1808.88        49.64 o                         
  -3   3   4        948.29        912.13        22.69 o                         
  -2   3   4       2129.57       2272.08        36.80 o                         
  -1   3   4        799.12        788.66        17.67 o                         
   0   3   4       1689.78       1796.58        37.97 o                         
   1   3   4        794.47        818.29        22.68 o                         
   2   3   4       2139.12       2291.40        49.68 o                         
   3   3   4        936.50        962.90        21.34 o                         
   4   3   4       1626.21       1652.10        35.04 o                         
   5   3   4        145.75        140.24         8.47 o                         
   6   3   4        712.78        756.34        21.56 o                         
   7   3   4         62.07         58.23         9.35 o                         
   8   3   4        673.04        619.57        25.40 o                         
   9   3   4        334.26        334.60        23.91 o                         
  10   3   4       1082.11       1152.98        46.02 o                         
  11   3   4         50.35         36.91        13.44 o                         
  12   3   4         46.45         37.77        15.52 o                         
  13   3   4         24.95         12.06        13.79 o                         
  14   3   4        298.42        321.93        37.34 o                         
 -13   4   4         30.04          3.07        13.12 o                         
 -12   4   4        816.37        829.70        57.98 o                         
 -11   4   4         93.84         82.64        23.39 o                         
 -10   4   4        168.46        187.21        24.12 o                         
  -9   4   4        110.08         78.06        14.13 o                         
  -8   4   4        549.02        524.17        23.91 o                         
  -7   4   4        287.74        259.66        15.59 o                         
  -6   4   4       3706.87       3878.61        73.18 o                         
  -5   4   4        651.81        593.70        18.93 o                         
  -4   4   4        159.91        130.56         9.54 o                         
  -3   4   4        394.96        427.34        21.82 o                         
  -2   4   4        688.21        633.56        17.33 o                         
  -1   4   4        313.92        335.36        12.84 o                         
   0   4   4          6.22          2.81         4.05 o                         
   1   4   4        313.56        326.23        14.19 o                         
   2   4   4        705.23        662.75        19.28 o                         
   3   4   4        397.87        409.26        19.21 o                         
   4   4   4        157.97        139.23        13.50 o                         
   5   4   4        660.37        615.76        41.09 o                         
   6   4   4       3712.94       3758.17        81.07 o                         
   7   4   4        290.73        267.30        20.92 o                         
   8   4   4        548.30        500.43        28.98 o                         
   9   4   4        115.68         94.60        15.93 o                         
  10   4   4        160.97        156.31        20.20 o                         
  11   4   4         91.91         78.09        16.95 o                         
  12   4   4        815.80        843.12        45.67 o                         
  13   4   4         31.07         20.68        14.88 o                         
 -13   5   4         18.05         17.77        17.67 o                         
 -12   5   4        310.36        345.51        34.01 o                         
 -11   5   4        270.26        217.35        27.35 o                         
 -10   5   4        697.65        681.56        34.83 o                         
  -9   5   4         11.42         14.78         9.54 o                         
  -8   5   4        871.48        856.93        30.55 o                         
  -7   5   4        258.80        246.02        15.88 o                         
  -6   5   4       1025.30       1045.43        28.63 o                         
  -5   5   4        781.82        795.27        33.85 o                         
  -4   5   4       1171.47       1043.07        29.89 o                         
  -3   5   4        741.75        681.72        22.54 o                         
  -2   5   4       2043.87       2082.40        39.01 o                         
  -1   5   4        154.32        181.00         8.37 o                         
   0   5   4         99.25         93.05         7.62 o                         
   1   5   4        143.64        147.57        10.30 o                         
   2   5   4       2028.46       2031.05        43.32 o                         
   3   5   4        741.92        631.70        20.41 o                         
   4   5   4       1176.33        991.97        34.75 o                         
   5   5   4        772.57        777.88        46.55 o                         
   6   5   4       1033.55       1066.37        56.55 o                         
   7   5   4        259.83        233.59        20.26 o                         
   8   5   4        870.64        825.97        36.54 o                         
   9   5   4         10.62          4.30         9.86 o                         
  10   5   4        710.27        738.89        37.05 o                         
  11   5   4        276.65        253.28        26.23 o                         
  12   5   4        310.29        362.29        45.38 o                         
  13   5   4         16.73         13.14        14.96 o                         
 -13   6   4        279.87        335.26        47.16 o                         
 -12   6   4        263.60        403.47        91.20 o                         
 -11   6   4        145.79        163.05        25.61 o                         
 -10   6   4        144.65        182.51        31.08 o                         
  -9   6   4        197.11        176.47        23.16 o                         
  -8   6   4         76.33         70.21        16.26 o                         
  -7   6   4        331.73        335.27        19.26 o                         
  -6   6   4        449.88        443.86        22.97 o                         
  -5   6   4         81.32         87.17        10.29 o                         
  -4   6   4       1048.76       1074.72        28.85 o                         
  -3   6   4       1400.58       1374.70        34.48 o                         
  -2   6   4       1002.43        952.18        36.90 o                         
  -1   6   4       3197.65       3126.26        59.25 o                         
   0   6   4        219.10        213.20        10.79 o                         
   1   6   4       3192.93       3169.29        61.23 o                         
   2   6   4       1002.34        982.52        29.32 o                         
   3   6   4       1400.16       1274.92        32.85 o                         
   4   6   4       1045.69       1068.98        32.53 o                         
   5   6   4         75.22         70.69        12.42 o                         
   6   6   4        455.71        395.43        41.55 o                         
   7   6   4        330.82        329.21        29.44 o                         
   8   6   4         77.60         68.08        14.80 o                         
   9   6   4        201.31        178.49        21.23 o                         
  10   6   4        144.25        131.12        19.80 o                         
  11   6   4        139.92        156.86        22.53 o                         
  12   6   4        260.89        282.29        30.63 o                         
  13   6   4        273.85        303.21        44.14 o                         
 -12   7   4        196.57        122.97        31.40 o                         
 -11   7   4        283.28        309.84        51.46 o                         
 -10   7   4          8.78          3.44        12.24 o                         
  -9   7   4        242.20        248.82        26.68 o                         
  -8   7   4        288.74        282.76        22.61 o                         
  -7   7   4        657.95        649.87        30.02 o                         
  -6   7   4        725.98        650.61        25.72 o                         
  -5   7   4        711.29        635.96        22.36 o                         
  -4   7   4        525.91        506.31        19.60 o                         
  -3   7   4        944.68        911.55        27.17 o                         
  -2   7   4        481.04        438.34        15.87 o                         
  -1   7   4       4340.03       4498.13        81.60 o                         
   0   7   4        294.49        231.14        19.56 o                         
   1   7   4       4333.11       4390.92        82.92 o                         
   2   7   4        496.96        486.09        20.18 o                         
   3   7   4        939.73        981.03        27.76 o                         
   4   7   4        524.84        478.04        26.73 o                         
   5   7   4        705.76        611.02        28.82 o                         
   6   7   4        719.94        675.62        37.07 o                         
   7   7   4        654.65        587.24        59.94 o                         
   8   7   4        294.12        245.81        26.48 o                         
   9   7   4        245.76        245.13        30.59 o                         
  10   7   4          8.36          4.66        11.25 o                         
  11   7   4        291.25        292.05        33.68 o                         
  12   7   4        194.34        210.28        50.74 o                         
 -12   8   4        251.91        283.75        45.02 o                         
 -11   8   4        179.43        174.51        35.76 o                         
 -10   8   4        140.70        123.21        53.75 o                         
  -9   8   4        345.72        330.05        42.30 o                         
  -8   8   4         75.08         55.80        21.07 o                         
  -7   8   4        361.12        344.25        39.07 o                         
  -6   8   4        351.25        343.90        17.75 o                         
  -5   8   4        501.18        501.86        20.72 o                         
  -4   8   4        117.88         84.73        10.53 o                         
  -3   8   4       1881.93       1805.44        48.04 o                         
  -2   8   4        830.89        777.70        28.33 o                         
  -1   8   4       1308.82       1335.24        36.52 o                         
   0   8   4       2241.48       2274.75        48.88 o                         
   1   8   4       1313.70       1296.90        33.58 o                         
   2   8   4        802.91        804.46        27.92 o                         
   3   8   4       1878.24       1814.56        60.69 o                         
   4   8   4        118.09         88.83        15.32 o                         
   5   8   4        499.76        466.34        26.23 o                         
   6   8   4        357.77        389.98        25.46 o                         
   7   8   4        364.42        327.85        21.11 o                         
   8   8   4         78.35         35.45        13.66 o                         
   9   8   4        337.69        337.45        28.50 o                         
  10   8   4        139.63        146.29        25.67 o                         
  11   8   4        181.85        172.79        24.98 o                         
  12   8   4        252.91        246.02        37.58 o                         
 -11   9   4        228.89        268.77        43.23 o                         
 -10   9   4        288.39        286.73        42.32 o                         
  -9   9   4        191.20        192.20        35.02 o                         
  -8   9   4        263.57        286.27        30.98 o                         
  -7   9   4         64.69         72.35        19.70 o                         
  -6   9   4        419.71        389.59        25.59 o                         
  -5   9   4        807.22        799.15        31.05 o                         
  -4   9   4        618.20        535.88        31.30 o                         
  -3   9   4       2080.61       2134.82        56.63 o                         
  -2   9   4        680.84        728.24        28.30 o                         
  -1   9   4       1124.77       1181.87        41.62 o                         
   0   9   4         38.63         33.15         8.06 o                         
   1   9   4       1126.29       1103.84        37.63 o                         
   2   9   4        670.22        710.90        33.62 o                         
   3   9   4       2087.85       2211.20        56.10 o                         
   4   9   4        617.65        541.79        24.65 o                         
   5   9   4        801.79        800.19        30.71 o                         
   6   9   4        413.01        365.23        21.74 o                         
   7   9   4         61.22         52.16        14.39 o                         
   8   9   4        271.52        290.19        27.88 o                         
   9   9   4        190.64        191.45        24.32 o                         
  10   9   4        292.83        289.02        37.25 o                         
  11   9   4        230.64        234.11        27.93 o                         
 -10  10   4         12.12         10.38        22.82 o                         
  -9  10   4         45.72         45.15        23.24 o                         
  -8  10   4        442.18        470.79        37.13 o                         
  -7  10   4        253.45        307.00        33.52 o                         
  -6  10   4        700.90        750.79        43.37 o                         
  -5  10   4        206.50        227.11        22.58 o                         
  -4  10   4          0.16         -6.40         8.02 o                         
  -3  10   4         21.18         23.15         9.81 o                         
  -2  10   4       1554.70       1546.51        46.17 o                         
  -1  10   4        906.81        889.26        37.75 o                         
   0  10   4        172.82        118.58        16.16 o                         
   1  10   4        930.24        986.39        33.38 o                         
   2  10   4       1549.84       1525.11        44.60 o                         
   3  10   4         18.36         16.77         8.49 o                         
   4  10   4          0.69         -1.17         6.98 o                         
   5  10   4        199.54        189.61        17.96 o                         
   6  10   4        703.00        719.47        52.73 o                         
   7  10   4        249.80        285.89        28.55 o                         
   8  10   4        441.27        480.88        31.88 o                         
   9  10   4         46.44         34.66        14.99 o                         
  10  10   4         13.31         -3.32        12.81 o                         
 -10  11   4        178.26        243.12        43.28 o                         
  -9  11   4        130.99         91.60        28.26 o                         
  -8  11   4        152.40        165.78        27.65 o                         
  -7  11   4        176.56        164.53        27.15 o                         
  -6  11   4         15.36         16.36        14.59 o                         
  -5  11   4        205.91        183.92        21.93 o                         
  -4  11   4        386.43        393.92        27.58 o                         
  -3  11   4        781.28        753.89        32.27 o                         
  -2  11   4        300.62        278.62        23.84 o                         
  -1  11   4         48.19         45.35        13.01 o                         
   0  11   4         45.05         38.62        12.00 o                         
   1  11   4         52.01         36.62        11.91 o                         
   2  11   4        302.28        256.50        20.05 o                         
   3  11   4        759.63        725.64        59.95 o                         
   4  11   4        391.99        428.17        36.19 o                         
   5  11   4        200.03        190.31        22.10 o                         
   6  11   4         16.11         19.56        12.89 o                         
   7  11   4        178.63        200.64        23.98 o                         
   8  11   4        156.36        135.04        22.72 o                         
   9  11   4        132.67        137.80        30.73 o                         
  10  11   4        177.89        211.94        27.91 o                         
  -8  12   4         90.13         94.75        24.38 o                         
  -7  12   4        157.05        189.28        31.88 o                         
  -6  12   4         18.99         13.92        15.68 o                         
  -5  12   4        176.85        163.68        22.77 o                         
  -4  12   4         89.70         98.45        18.28 o                         
  -3  12   4        269.89        277.49        26.57 o                         
  -2  12   4        915.29        895.03        36.48 o                         
  -1  12   4        634.21        667.81        36.24 o                         
   0  12   4        451.10        418.54        28.39 o                         
   1  12   4        631.11        718.38        35.55 o                         
   2  12   4        921.36        885.77        48.33 o                         
   3  12   4        268.34        243.76        37.64 o                         
   4  12   4         84.36         87.33        19.34 o                         
   5  12   4        175.67        191.06        29.66 o                         
   6  12   4         18.20         -2.97        12.38 o                         
   7  12   4        151.86        150.04        22.30 o                         
   8  12   4         88.16         67.60        18.62 o                         
  -7  13   4        224.14        220.31        32.69 o                         
  -6  13   4         99.88         52.93        22.80 o                         
  -5  13   4        405.26        424.00        38.61 o                         
  -4  13   4        537.47        588.85        36.41 o                         
  -3  13   4        447.22        497.18        32.83 o                         
  -2  13   4         24.45         15.21        12.91 o                         
  -1  13   4        362.99        378.55        30.22 o                         
   0  13   4          4.88        -10.35        10.35 o                         
   1  13   4        374.86        350.95        29.61 o                         
   2  13   4         24.06         27.04        20.89 o                         
   3  13   4        445.77        430.10        50.70 o                         
   4  13   4        539.77        614.39        67.26 o                         
   5  13   4        406.79        496.73        53.09 o                         
   6  13   4        100.65         67.69        20.43 o                         
   7  13   4        222.85        240.72        32.63 o                         
  -5  14   4         29.83         30.40        16.44 o                         
  -4  14   4         59.61         46.09        16.75 o                         
  -3  14   4        240.42        330.73        32.12 o                         
  -2  14   4        265.47        249.47        28.33 o                         
  -1  14   4         67.12         52.48        16.83 o                         
   0  14   4        295.39        307.28        35.89 o                         
   1  14   4         68.84         54.28        24.73 o                         
   2  14   4        269.48        270.32        43.88 o                         
   3  14   4        240.92        347.28        49.17 o                         
   4  14   4         58.34         79.80        44.58 o                         
   5  14   4         30.67         29.29        24.58 o                         
  -3  15   4         62.47         51.94        28.07 o                         
  -2  15   4        149.64        145.50        27.77 o                         
  -1  15   4         21.74          1.92        22.34 o                         
   0  15   4        392.07        435.84        56.71 o                         
   1  15   4         21.91         16.71        25.15 o                         
   2  15   4        150.90        192.53        40.84 o                         
   3  15   4         64.72         48.38        28.40 o                         
   1   0   5      18674.39      18837.61       302.95 o                         
   2   0   5        331.20        331.13        10.67 o                         
   3   0   5        532.46        494.86        20.13 o                         
   4   0   5         31.84         47.15         9.35 o                         
   5   0   5       1547.38       1572.47        40.59 o                         
   6   0   5       4437.78       4641.53        96.45 o                         
   7   0   5       1095.25       1047.21        46.59 o                         
   8   0   5         32.71         23.95         8.44 o                         
   9   0   5       1531.94       1515.09        55.26 o                         
  10   0   5        126.95        124.01        21.92 o                         
  11   0   5        877.43        871.18        55.60 o                         
  12   0   5        186.11        173.83        24.07 o                         
  13   0   5        571.99        663.89        59.32 o                         
  14   0   5        233.08        233.82        32.72 o                         
 -14   1   5          2.55         15.28        18.03 o                         
 -13   1   5         61.90         42.53        15.73 o                         
 -12   1   5         31.12         13.38        11.22 o                         
 -11   1   5        108.85         98.38        15.50 o                         
 -10   1   5        122.75        128.19        14.28 o                         
  -9   1   5         19.79         19.01         7.91 o                         
  -8   1   5        804.57        764.95        34.15 o                         
  -7   1   5        862.35        936.91        31.03 o                         
  -6   1   5       1859.38       2003.23        42.45 o                         
  -5   1   5       1137.67       1154.24        27.58 o                         
  -4   1   5       1247.57       1236.91        28.43 o                         
  -3   1   5       7902.71       8100.63       136.92 o                         
  -2   1   5         60.99         62.47         5.30 o                         
  -1   1   5       3278.77       3398.97        53.09 o                         
   0   1   5       6665.05       7200.37       112.13 o                         
   1   1   5       3313.51       3430.30        57.42 o                         
   2   1   5         50.52         47.83         7.03 o                         
   3   1   5       7973.60       8154.95       137.36 o                         
   4   1   5       1289.49       1293.00        31.24 o                         
   5   1   5       1155.19       1210.95        29.75 o                         
   6   1   5       1859.63       1956.74        52.93 o                         
   7   1   5        879.40        960.59        27.82 o                         
   8   1   5        799.90        753.94        25.42 o                         
   9   1   5         17.24         17.28         8.56 o                         
  10   1   5        126.11        136.11        15.72 o                         
  11   1   5        110.94         65.43        16.04 o                         
  12   1   5         30.88         10.62        16.01 o                         
  13   1   5         61.87         43.12        20.67 o                         
  14   1   5          2.80         -2.85        13.96 o                         
 -14   2   5         25.08         33.87        19.20 o                         
 -13   2   5        406.26        404.21        31.16 o                         
 -12   2   5         11.06         12.71        11.51 o                         
 -11   2   5        777.20        822.36        34.27 o                         
 -10   2   5       1245.33       1140.51        39.94 o                         
  -9   2   5        237.80        195.90        19.08 o                         
  -8   2   5        179.48        161.39        27.95 o                         
  -7   2   5       1418.24       1373.25        44.91 o                         
  -6   2   5        127.12        121.31        16.32 o                         
  -5   2   5       4124.58       4198.93        85.25 o                         
  -4   2   5       1298.12       1340.33        28.39 o                         
  -3   2   5       2710.07       2819.90        52.70 o                         
  -2   2   5         18.95         23.24         4.00 o                         
  -1   2   5        183.34        199.30         8.04 o                         
   0   2   5       2505.16       2639.68        54.99 o                         
   1   2   5        181.53        191.79         9.95 o                         
   2   2   5         19.94         27.21         4.84 o                         
   3   2   5       2729.12       2807.32        53.32 o                         
   4   2   5       1283.69       1279.59        29.99 o                         
   5   2   5       4077.98       4249.44        78.51 o                         
   6   2   5        136.69        100.98         9.08 o                         
   7   2   5       1433.36       1461.31        36.61 o                         
   8   2   5        179.70        188.47        21.65 o                         
   9   2   5        239.57        235.57        18.79 o                         
  10   2   5       1241.82       1229.37        48.05 o                         
  11   2   5        769.39        764.96        43.24 o                         
  12   2   5          9.74         -1.43        11.21 o                         
  13   2   5        405.81        418.98        58.02 o                         
  14   2   5         24.26         32.89        16.72 o                         
 -13   3   5        252.12        213.25        26.95 o                         
 -12   3   5        557.11        592.97        31.11 o                         
 -11   3   5        107.31        118.38        16.32 o                         
 -10   3   5        108.27        102.13        19.93 o                         
  -9   3   5        996.77       1032.44        41.77 o                         
  -8   3   5       2464.51       2577.48        71.12 o                         
  -7   3   5        622.69        696.56        32.89 o                         
  -6   3   5       1525.56       1464.45        38.48 o                         
  -5   3   5         16.63         17.79         5.43 o                         
  -4   3   5        547.53        545.11        22.33 o                         
  -3   3   5         11.34         15.38         3.93 o                         
  -2   3   5        337.00        345.50        10.16 o                         
  -1   3   5        764.74        826.40        18.86 o                         
   0   3   5       1979.78       2114.27        38.97 o                         
   1   3   5        721.83        755.24        29.72 o                         
   2   3   5        327.75        346.56        19.66 o                         
   3   3   5         11.70          9.48         3.82 o                         
   4   3   5        551.35        569.33        19.44 o                         
   5   3   5         15.90         11.32         7.07 o                         
   6   3   5       1534.75       1458.54        53.06 o                         
   7   3   5        600.85        596.96        24.14 o                         
   8   3   5       2448.34       2537.19        73.47 o                         
   9   3   5       1009.23        995.61        41.72 o                         
  10   3   5        109.92         84.98        19.49 o                         
  11   3   5         99.55         94.25        26.55 o                         
  12   3   5        559.37        582.52        36.38 o                         
  13   3   5        260.15        248.06        28.21 o                         
 -13   4   5        103.63        101.08        19.84 o                         
 -12   4   5         30.25         25.34        13.88 o                         
 -11   4   5         38.07         29.42        12.83 o                         
 -10   4   5         73.88         53.21        13.57 o                         
  -9   4   5        819.36        756.47        34.90 o                         
  -8   4   5        942.94        813.94        34.80 o                         
  -7   4   5        309.28        281.76        18.75 o                         
  -6   4   5         66.13         70.11        11.70 o                         
  -5   4   5        181.41        219.86        16.98 o                         
  -4   4   5        193.12        199.98        11.24 o                         
  -3   4   5       1032.56       1070.15        26.75 o                         
  -2   4   5        177.36        176.51         9.64 o                         
  -1   4   5         59.43         70.61         5.62 o                         
   0   4   5        136.66        129.98         9.68 o                         
   1   4   5         56.28         72.19         8.35 o                         
   2   4   5        172.11        169.29        10.75 o                         
   3   4   5       1033.81       1032.17        27.52 o                         
   4   4   5        185.05        170.77         7.41 o                         
   5   4   5        186.46        180.99        11.20 o                         
   6   4   5         62.41         49.80        11.73 o                         
   7   4   5        303.66        297.65        27.50 o                         
   8   4   5        933.50        904.42        39.34 o                         
   9   4   5        806.12        891.05        45.64 o                         
  10   4   5         82.64         62.06        15.09 o                         
  11   4   5         37.40         18.91        12.81 o                         
  12   4   5         29.49         12.17        13.71 o                         
  13   4   5        101.26         94.03        21.33 o                         
 -13   5   5        150.44        165.54        27.49 o                         
 -12   5   5        853.49        924.17        51.97 o                         
 -11   5   5        121.68        161.65        34.98 o                         
 -10   5   5        643.88        641.73        34.22 o                         
  -9   5   5        286.45        263.33        23.22 o                         
  -8   5   5        115.59         89.33        17.06 o                         
  -7   5   5        797.32        731.06        38.00 o                         
  -6   5   5        856.68        837.63        30.88 o                         
  -5   5   5       2366.00       2316.37        49.59 o                         
  -4   5   5        133.82        119.21        10.17 o                         
  -3   5   5       1259.68       1125.41        33.72 o                         
  -2   5   5       1341.55       1421.00        30.12 o                         
  -1   5   5        216.86        182.12         8.83 o                         
   0   5   5        115.00        105.72        13.60 o                         
   1   5   5        213.62        178.83        10.78 o                         
   2   5   5       1325.74       1440.30        34.04 o                         
   3   5   5       1290.12       1196.91        30.74 o                         
   4   5   5        135.74        135.67        14.24 o                         
   5   5   5       2349.00       2307.60        64.32 o                         
   6   5   5        859.54        849.56        34.73 o                         
   7   5   5        795.56        726.44        33.28 o                         
   8   5   5        116.63         76.52        14.95 o                         
   9   5   5        280.60        266.43        24.05 o                         
  10   5   5        643.69        806.23        39.59 o                         
  11   5   5        122.85        127.28        26.77 o                         
  12   5   5        844.59        945.98        46.88 o                         
  13   5   5        147.64        128.95        23.52 o                         
 -13   6   5        312.49        255.78        58.08 o                         
 -12   6   5        151.79        194.72        37.37 o                         
 -11   6   5        123.94        140.24        25.13 o                         
 -10   6   5        932.40        973.39        51.36 o                         
  -9   6   5         38.95         47.79        13.19 o                         
  -8   6   5       1792.12       1745.52        57.17 o                         
  -7   6   5        287.53        280.18        19.26 o                         
  -6   6   5        546.99        528.96        23.16 o                         
  -5   6   5        843.08        864.90        26.06 o                         
  -4   6   5       2227.09       2281.60        55.01 o                         
  -3   6   5         22.74         15.15         6.07 o                         
  -2   6   5        649.93        603.50        17.48 o                         
  -1   6   5       2028.37       1977.15        41.51 o                         
   0   6   5       2215.58       2372.51        48.58 o                         
   1   6   5       2036.56       2025.83        46.10 o                         
   2   6   5        659.03        574.83        23.43 o                         
   3   6   5         24.54         17.55         6.42 o                         
   4   6   5       2239.35       2312.59        56.19 o                         
   5   6   5        835.14        818.40        33.68 o                         
   6   6   5        547.35        543.78        28.10 o                         
   7   6   5        296.58        299.58        22.26 o                         
   8   6   5       1829.04       1813.91        60.16 o                         
   9   6   5         38.52         24.00        12.23 o                         
  10   6   5        945.29       1122.11        48.24 o                         
  11   6   5        124.98        130.86        21.59 o                         
  12   6   5        146.90        140.91        40.52 o                         
  13   6   5        311.90        351.70        34.92 o                         
 -12   7   5         52.15         43.77        24.66 o                         
 -11   7   5         79.07         88.47        20.94 o                         
 -10   7   5        380.81        396.91        33.96 o                         
  -9   7   5        251.82        265.96        28.42 o                         
  -8   7   5        757.70        834.25        37.26 o                         
  -7   7   5        442.92        354.67        20.87 o                         
  -6   7   5         46.08         38.49        10.78 o                         
  -5   7   5       1102.30       1091.00        34.64 o                         
  -4   7   5        341.47        321.06        25.41 o                         
  -3   7   5         25.74         18.79         6.91 o                         
  -2   7   5        319.05        315.09        15.74 o                         
  -1   7   5         81.14         74.68        10.53 o                         
   0   7   5         26.32          8.64         5.00 o                         
   1   7   5         85.61         64.73         8.15 o                         
   2   7   5        331.32        325.99        27.96 o                         
   3   7   5         27.31         30.25         7.19 o                         
   4   7   5        344.86        310.40        17.73 o                         
   5   7   5       1101.82       1085.23        35.65 o                         
   6   7   5         54.09         33.45        11.27 o                         
   7   7   5        440.78        397.95        35.44 o                         
   8   7   5        764.21        865.37        39.99 o                         
   9   7   5        255.03        251.29        34.49 o                         
  10   7   5        381.01        379.38        30.89 o                         
  11   7   5         81.16         44.74        15.85 o                         
  12   7   5         53.48         22.83        16.07 o                         
 -12   8   5        312.11        367.05        50.46 o                         
 -11   8   5         27.30         15.30        19.97 o                         
 -10   8   5        198.86        191.71        27.67 o                         
  -9   8   5        302.07        350.70        33.90 o                         
  -8   8   5        744.24        701.59        41.22 o                         
  -7   8   5         54.02         52.47        12.82 o                         
  -6   8   5        190.90        209.76        18.29 o                         
  -5   8   5        594.75        540.62        23.62 o                         
  -4   8   5        428.44        405.39        19.89 o                         
  -3   8   5        341.61        298.33        17.85 o                         
  -2   8   5       1144.06       1088.46        35.38 o                         
  -1   8   5        112.27        113.37        15.66 o                         
   0   8   5       1923.14       1818.96        52.07 o                         
   1   8   5        112.91        111.51        10.87 o                         
   2   8   5       1169.28       1161.54        35.35 o                         
   3   8   5        341.11        302.50        16.20 o                         
   4   8   5        429.09        439.59        22.18 o                         
   5   8   5        588.61        584.87        25.93 o                         
   6   8   5        190.71        167.37        19.76 o                         
   7   8   5         55.72         55.14        14.30 o                         
   8   8   5        750.70        702.00        54.01 o                         
   9   8   5        291.60        314.16        29.72 o                         
  10   8   5        189.99        241.36        27.05 o                         
  11   8   5         25.40         46.30        16.82 o                         
  12   8   5        311.64        368.50        35.23 o                         
 -11   9   5        135.29        125.50        43.31 o                         
 -10   9   5          9.87          7.58        20.64 o                         
  -9   9   5        209.24        206.82        43.82 o                         
  -8   9   5        373.57        331.25        31.89 o                         
  -7   9   5        320.92        286.20        25.51 o                         
  -6   9   5         51.53         56.07        14.37 o                         
  -5   9   5         48.62         38.96         9.37 o                         
  -4   9   5        714.28        728.89        29.12 o                         
  -3   9   5       1627.68       1713.73        73.70 o                         
  -2   9   5        857.07        842.73        31.51 o                         
  -1   9   5        331.98        283.35        21.45 o                         
   0   9   5        586.73        620.87        29.90 o                         
   1   9   5        339.12        295.67        17.75 o                         
   2   9   5        853.32        861.15        28.22 o                         
   3   9   5       1632.94       1676.95        43.24 o                         
   4   9   5        712.95        678.87        25.64 o                         
   5   9   5         47.48         40.06        11.77 o                         
   6   9   5         54.02         61.88        14.36 o                         
   7   9   5        319.99        271.88        32.88 o                         
   8   9   5        374.87        339.57        27.96 o                         
   9   9   5        210.86        158.38        31.92 o                         
  10   9   5         11.87         11.89        12.93 o                         
  11   9   5        137.62        165.50        25.44 o                         
 -10  10   5        136.13        116.30        40.76 o                         
  -9  10   5         94.88        119.99        34.90 o                         
  -8  10   5        161.09        208.02        29.15 o                         
  -7  10   5         11.39         -2.11        11.52 o                         
  -6  10   5        115.04        126.87        22.21 o                         
  -5  10   5         42.58         58.80        12.84 o                         
  -4  10   5         59.74         56.89        11.56 o                         
  -3  10   5        285.47        288.24        20.69 o                         
  -2  10   5        196.55        201.21        18.91 o                         
  -1  10   5        196.04        212.15        21.33 o                         
   0  10   5        157.34        127.45        17.10 o                         
   1  10   5        189.54        169.52        19.40 o                         
   2  10   5        200.22        173.61        21.51 o                         
   3  10   5        288.35        297.41        22.68 o                         
   4  10   5         61.37         57.89        10.56 o                         
   5  10   5         41.28         24.19        12.80 o                         
   6  10   5        114.44        107.64        18.13 o                         
   7  10   5         11.47          8.29        10.79 o                         
   8  10   5        162.59        144.82        23.13 o                         
   9  10   5         91.11         99.40        20.04 o                         
  10  10   5        138.39        153.83        26.11 o                         
  -9  11   5        114.29        118.12        32.06 o                         
  -8  11   5        368.09        389.46        40.57 o                         
  -7  11   5        257.10        273.05        33.23 o                         
  -6  11   5        388.73        397.45        40.96 o                         
  -5  11   5         92.28         67.17        15.33 o                         
  -4  11   5        194.94        159.12        26.58 o                         
  -3  11   5         66.20         59.09        12.80 o                         
  -2  11   5         45.02         44.83        15.75 o                         
  -1  11   5         88.24         67.56        15.37 o                         
   0  11   5        891.98        907.39        39.51 o                         
   1  11   5         83.73         52.55        14.63 o                         
   2  11   5         39.37         30.47        12.34 o                         
   3  11   5         63.66         95.41        18.90 o                         
   4  11   5        192.61        165.81        20.36 o                         
   5  11   5         88.28         55.92        15.02 o                         
   6  11   5        390.79        447.89        30.22 o                         
   7  11   5        257.94        293.69        29.48 o                         
   8  11   5        368.73        423.44        35.45 o                         
   9  11   5        115.46         97.01        20.83 o                         
  -8  12   5         33.91         19.92        19.51 o                         
  -7  12   5         24.35         21.71        19.53 o                         
  -6  12   5        283.64        257.32        33.52 o                         
  -5  12   5          9.01          0.67        18.34 o                         
  -4  12   5       1151.40       1192.30        43.72 o                         
  -3  12   5        136.74        108.35        20.26 o                         
  -2  12   5         28.82         18.26        10.72 o                         
  -1  12   5         47.48         43.18        15.66 o                         
   0  12   5         73.00         68.07        15.80 o                         
   1  12   5         47.44         66.52        15.98 o                         
   2  12   5         24.81         34.55        13.74 o                         
   3  12   5        138.04        144.91        21.47 o                         
   4  12   5       1154.85       1193.20        91.29 o                         
   5  12   5          8.79        -16.71        16.71 o                         
   6  12   5        285.39        331.11        36.22 o                         
   7  12   5         24.48         60.15        16.96 o                         
   8  12   5         34.98         24.35        15.47 o                         
  -7  13   5         65.87         38.84        21.45 o                         
  -6  13   5         43.34         48.76        20.98 o                         
  -5  13   5         17.59          2.20        15.80 o                         
  -4  13   5        496.93        511.69        34.26 o                         
  -3  13   5          5.94         16.00        17.06 o                         
  -2  13   5        713.15        662.97        38.36 o                         
  -1  13   5        222.54        208.47        26.72 o                         
   0  13   5         63.67         75.89        17.14 o                         
   1  13   5        222.63        238.99        25.19 o                         
   2  13   5        714.40        804.97        42.96 o                         
   3  13   5          6.14          3.82        18.18 o                         
   4  13   5        496.94        532.19        78.72 o                         
   5  13   5         16.96         30.49        16.13 o                         
   6  13   5         42.58         71.57        21.73 o                         
   7  13   5         66.14         63.87        21.98 o                         
  -5  14   5         24.61         22.94        18.51 o                         
  -4  14   5         13.15          6.83        13.71 o                         
  -3  14   5        162.55        166.18        29.20 o                         
  -2  14   5        531.34        584.26        37.83 o                         
  -1  14   5        493.61        547.39        36.40 o                         
   0  14   5       1201.06       1419.86        75.90 o                         
   1  14   5        497.77        573.24        54.73 o                         
   2  14   5        529.37        574.39        54.56 o                         
   3  14   5        163.98        182.43        61.91 o                         
   4  14   5         12.59         48.20        26.99 o                         
   5  14   5         23.43         48.62        28.28 o                         
  -1  15   5         86.73        101.74        24.64 o                         
   0  15   5          6.36         26.96        27.51 o                         
   1  15   5         85.27         73.01        31.34 o                         
   0   0   6          8.54          3.79         5.20 o                         
   1   0   6        322.55        315.18        10.58 o                         
   2   0   6        787.51        835.66        20.05 o                         
   3   0   6         35.91         27.41         5.38 o                         
   4   0   6        149.68        176.31        13.12 o                         
   5   0   6       2104.80       2233.44        48.96 o                         
   6   0   6        187.60        169.94        12.85 o                         
   7   0   6        988.38       1004.68        55.22 o                         
   8   0   6         38.05         50.39        10.27 o                         
   9   0   6         75.03         89.34        13.11 o                         
  10   0   6         36.18         34.18        13.04 o                         
  11   0   6        245.01        213.77        30.09 o                         
  12   0   6          5.75          3.47        12.13 o                         
  13   0   6        364.04        280.94        34.96 o                         
 -13   1   6        275.69        269.00        35.54 o                         
 -12   1   6        206.68        191.68        33.35 o                         
 -11   1   6        333.65        365.09        28.10 o                         
 -10   1   6       2035.72       2166.49        60.00 o                         
  -9   1   6        540.91        543.97        27.18 o                         
  -8   1   6        366.49        337.84        18.31 o                         
  -7   1   6       1503.10       1451.93        38.53 o                         
  -6   1   6        892.60        869.83        29.43 o                         
  -5   1   6       1292.50       1228.83        35.36 o                         
  -4   1   6       1244.66       1252.44        28.90 o                         
  -3   1   6       1829.62       1810.48        33.93 o                         
  -2   1   6       1684.90       1723.09        30.96 o                         
  -1   1   6       1812.59       1937.86        33.73 o                         
   0   1   6       6738.24       6971.86       110.22 o                         
   1   1   6       1789.82       1873.22        36.57 o                         
   2   1   6       1709.38       1734.62        36.74 o                         
   3   1   6       1790.54       1784.10        38.64 o                         
   4   1   6       1234.44       1215.35        30.19 o                         
   5   1   6       1280.63       1267.13        31.79 o                         
   6   1   6        903.37        918.10        26.67 o                         
   7   1   6       1488.46       1498.55        47.52 o                         
   8   1   6        375.20        335.14        19.83 o                         
   9   1   6        562.87        536.37        25.99 o                         
  10   1   6       2011.20       2200.51        75.31 o                         
  11   1   6        327.87        343.99        28.88 o                         
  12   1   6        204.64        183.10        24.25 o                         
  13   1   6        278.91        258.38        29.16 o                         
 -13   2   6          6.61         11.86        14.09 o                         
 -12   2   6        133.71        136.39        21.11 o                         
 -11   2   6        408.35        393.83        27.90 o                         
 -10   2   6       1071.68       1089.28        39.66 o                         
  -9   2   6        344.15        343.68        21.25 o                         
  -8   2   6        871.15        834.96        35.22 o                         
  -7   2   6        213.90        233.33        18.51 o                         
  -6   2   6       1434.56       1398.79        44.33 o                         
  -5   2   6        575.95        572.84        23.34 o                         
  -4   2   6         90.44         74.16         6.46 o                         
  -3   2   6       1000.67       1010.49        24.25 o                         
  -2   2   6       2189.73       2193.97        41.72 o                         
  -1   2   6        226.42        223.75         9.22 o                         
   0   2   6       1569.71       1600.49        35.21 o                         
   1   2   6        213.18        194.02        10.65 o                         
   2   2   6       2204.67       2318.71        45.09 o                         
   3   2   6       1027.62       1050.74        50.81 o                         
   4   2   6         93.18         67.98         7.55 o                         
   5   2   6        568.82        535.80        18.36 o                         
   6   2   6       1426.55       1390.58        34.53 o                         
   7   2   6        204.62        218.64        19.62 o                         
   8   2   6        864.66        897.37        33.10 o                         
   9   2   6        349.02        394.77        30.52 o                         
  10   2   6       1066.72       1136.80        49.71 o                         
  11   2   6        407.79        434.21        30.62 o                         
  12   2   6        145.11        134.40        26.96 o                         
  13   2   6          6.87         -5.46        13.44 o                         
 -13   3   6        145.91        150.25        24.03 o                         
 -12   3   6          0.13         -6.57        10.05 o                         
 -11   3   6        208.65        211.50        21.04 o                         
 -10   3   6        365.62        309.61        25.39 o                         
  -9   3   6       1790.99       1870.85        59.19 o                         
  -8   3   6       1393.43       1411.36        47.95 o                         
  -7   3   6        160.45        138.62        15.92 o                         
  -6   3   6         93.13         83.60        12.74 o                         
  -5   3   6       1609.50       1657.51        42.60 o                         
  -4   3   6       2241.32       2329.18        46.72 o                         
  -3   3   6        179.61        200.19        12.40 o                         
  -2   3   6       1350.44       1508.57        28.15 o                         
  -1   3   6        391.76        383.15        17.74 o                         
   0   3   6          2.33          3.37         3.93 o                         
   1   3   6        389.22        378.73        17.58 o                         
   2   3   6       1338.40       1491.97        38.37 o                         
   3   3   6        175.07        175.99         9.39 o                         
   4   3   6       2228.80       2270.59        46.80 o                         
   5   3   6       1599.95       1742.42        38.21 o                         
   6   3   6         92.78         75.08         9.84 o                         
   7   3   6        152.89        143.04        17.25 o                         
   8   3   6       1368.15       1337.80        49.33 o                         
   9   3   6       1806.29       1788.12        72.07 o                         
  10   3   6        379.22        340.56        29.29 o                         
  11   3   6        211.72        235.45        26.54 o                         
  12   3   6          0.15          1.23        12.10 o                         
  13   3   6        148.26        181.58        27.74 o                         
 -13   4   6         71.78        113.73        21.54 o                         
 -12   4   6        250.88        265.64        24.98 o                         
 -11   4   6        369.70        408.50        29.31 o                         
 -10   4   6        120.00         90.47        16.50 o                         
  -9   4   6        685.19        746.73        34.81 o                         
  -8   4   6        486.40        482.32        27.14 o                         
  -7   4   6        388.75        340.47        23.68 o                         
  -6   4   6       1311.54       1244.54        36.60 o                         
  -5   4   6        176.24        182.47        13.50 o                         
  -4   4   6        487.80        430.65        16.11 o                         
  -3   4   6       3034.47       3064.51        50.35 o                         
  -2   4   6       1079.33       1144.25        23.16 o                         
  -1   4   6        724.76        689.45        18.12 o                         
   0   4   6       2754.38       2886.55        52.21 o                         
   1   4   6        725.30        645.41        22.44 o                         
   2   4   6       1044.90       1111.28        33.35 o                         
   3   4   6       3040.06       3119.09        65.84 o                         
   4   4   6        496.81        504.16        23.72 o                         
   5   4   6        185.54        193.91        17.56 o                         
   6   4   6       1309.02       1317.13        64.94 o                         
   7   4   6        384.30        347.38        41.48 o                         
   8   4   6        481.85        479.08        28.36 o                         
   9   4   6        680.47        657.86        56.36 o                         
  10   4   6        117.44        117.79        19.02 o                         
  11   4   6        370.53        415.52        31.67 o                         
  12   4   6        243.14        288.02        30.71 o                         
  13   4   6         73.85         61.50        19.88 o                         
 -13   5   6         61.90         59.47        18.59 o                         
 -12   5   6         56.80         37.54        18.30 o                         
 -11   5   6         55.23         56.37        15.43 o                         
 -10   5   6        171.34        208.06        22.82 o                         
  -9   5   6        306.11        327.42        24.93 o                         
  -8   5   6        275.82        276.81        22.55 o                         
  -7   5   6         73.39         65.68        12.65 o                         
  -6   5   6       1024.98       1043.55        33.27 o                         
  -5   5   6        619.45        555.61        22.83 o                         
  -4   5   6        122.33        133.91        10.93 o                         
  -3   5   6       1963.79       2096.28        40.40 o                         
  -2   5   6        358.62        382.85        14.66 o                         
  -1   5   6        182.92        197.52         9.33 o                         
   0   5   6       4373.83       4788.49        87.13 o                         
   1   5   6        187.35        217.30        12.23 o                         
   2   5   6        352.91        350.53        16.56 o                         
   3   5   6       1984.49       1992.72        45.98 o                         
   4   5   6        135.84        135.71        17.72 o                         
   5   5   6        617.70        576.80        54.21 o                         
   6   5   6       1017.49       1012.35        39.50 o                         
   7   5   6         76.83         76.23        15.15 o                         
   8   5   6        280.73        294.89        35.59 o                         
   9   5   6        302.79        302.14        26.40 o                         
  10   5   6        174.24        205.09        24.75 o                         
  11   5   6         55.79         37.56        14.99 o                         
  12   5   6         59.28          7.28        24.93 o                         
  13   5   6         61.32         53.72        18.93 o                         
 -12   6   6         25.95         23.32        17.67 o                         
 -11   6   6        100.29         93.34        21.84 o                         
 -10   6   6         43.34         35.69        14.41 o                         
  -9   6   6         69.10         59.45        14.41 o                         
  -8   6   6        143.69        137.20        17.77 o                         
  -7   6   6          0.34         -7.67         7.67 o                         
  -6   6   6        280.38        298.40        18.77 o                         
  -5   6   6        192.02        179.10        18.88 o                         
  -4   6   6       1207.90       1153.43        32.11 o                         
  -3   6   6       1263.72       1232.33        36.45 o                         
  -2   6   6       2113.13       2046.07        41.40 o                         
  -1   6   6        889.21        903.67        25.31 o                         
   0   6   6        754.01        870.19        24.26 o                         
   1   6   6        858.55        843.28        24.95 o                         
   2   6   6       2125.50       2052.20        57.00 o                         
   3   6   6       1268.67       1276.94        34.07 o                         
   4   6   6       1209.74       1139.11        35.74 o                         
   5   6   6        195.12        175.15        18.58 o                         
   6   6   6        270.35        271.27        21.48 o                         
   7   6   6          0.32         -3.96         9.93 o                         
   8   6   6        143.59        153.29        20.00 o                         
   9   6   6         72.88         43.16        16.11 o                         
  10   6   6         43.39         16.03        12.92 o                         
  11   6   6         99.74         93.20        20.02 o                         
  12   6   6         26.20         18.65        15.55 o                         
 -12   7   6         76.44         52.73        20.41 o                         
 -11   7   6         58.82         33.57        23.31 o                         
 -10   7   6         13.05          6.90        13.66 o                         
  -9   7   6         91.41        105.63        21.31 o                         
  -8   7   6         36.60         50.12        14.05 o                         
  -7   7   6        323.52        334.24        24.11 o                         
  -6   7   6       2401.25       2504.36        62.86 o                         
  -5   7   6        505.69        489.45        35.24 o                         
  -4   7   6       1557.98       1531.93        43.54 o                         
  -3   7   6       1602.55       1600.60        40.81 o                         
  -2   7   6       1155.63       1102.52        34.07 o                         
  -1   7   6       2676.55       2614.51        59.50 o                         
   0   7   6        858.26        904.21        61.82 o                         
   1   7   6       2656.21       2516.38        68.05 o                         
   2   7   6       1172.78       1099.61        34.32 o                         
   3   7   6       1607.84       1672.91        41.28 o                         
   4   7   6       1567.01       1523.37        43.81 o                         
   5   7   6        502.05        488.44        23.65 o                         
   6   7   6       2401.32       2419.32        72.17 o                         
   7   7   6        338.65        343.12        25.70 o                         
   8   7   6         38.84         20.06        11.46 o                         
   9   7   6         87.99         97.30        18.72 o                         
  10   7   6         12.71          5.03        12.88 o                         
  11   7   6         58.46         43.98        16.90 o                         
  12   7   6         74.45         49.00        18.38 o                         
 -11   8   6         17.15         -9.08        17.86 o                         
 -10   8   6        293.45        282.93        64.53 o                         
  -9   8   6         34.60         41.12        16.68 o                         
  -8   8   6        398.93        386.32        32.00 o                         
  -7   8   6        261.86        263.67        22.20 o                         
  -6   8   6        113.03         80.99        14.63 o                         
  -5   8   6        456.06        421.06        23.57 o                         
  -4   8   6         50.31         27.16         8.19 o                         
  -3   8   6       1715.85       1650.41        42.40 o                         
  -2   8   6        479.49        412.72        21.46 o                         
  -1   8   6       1168.53       1208.40        47.21 o                         
   0   8   6        392.35        381.54        19.16 o                         
   1   8   6       1186.74       1207.78        55.00 o                         
   2   8   6        490.10        414.10        18.71 o                         
   3   8   6       1732.81       1618.70        41.80 o                         
   4   8   6         52.67         39.16         8.59 o                         
   5   8   6        440.03        472.43        23.72 o                         
   6   8   6        114.04         95.97        13.77 o                         
   7   8   6        256.90        238.33        21.02 o                         
   8   8   6        393.89        403.09        34.07 o                         
   9   8   6         35.30         30.05        14.48 o                         
  10   8   6        294.07        337.65        74.53 o                         
  11   8   6         16.86         -1.65        13.92 o                         
 -11   9   6         91.51        108.02        44.33 o                         
 -10   9   6         52.35         36.36        31.08 o                         
  -9   9   6         67.98         36.95        26.84 o                         
  -8   9   6         36.50         27.24        32.24 o                         
  -7   9   6        255.89        228.52        28.82 o                         
  -6   9   6        297.23        280.69        21.27 o                         
  -5   9   6       1134.15       1109.90        39.12 o                         
  -4   9   6        423.77        403.03        24.91 o                         
  -3   9   6        133.62        126.85        15.19 o                         
  -2   9   6         39.03         33.20         9.97 o                         
  -1   9   6        417.82        405.71        24.54 o                         
   0   9   6          4.45          9.61         8.90 o                         
   1   9   6        418.26        385.90        20.79 o                         
   2   9   6         37.03         37.41         9.65 o                         
   3   9   6        137.41        149.79        15.54 o                         
   4   9   6        427.22        388.08        20.06 o                         
   5   9   6       1128.79       1166.98        52.74 o                         
   6   9   6        295.05        299.05        26.54 o                         
   7   9   6        249.13        240.26        23.36 o                         
   8   9   6         35.78         27.12        13.94 o                         
   9   9   6         64.02         27.79        15.62 o                         
  10   9   6         52.60         21.79        15.03 o                         
  11   9   6         90.79         77.50        20.10 o                         
 -10  10   6         33.21         46.12        31.34 o                         
  -9  10   6        477.41        512.10        52.96 o                         
  -8  10   6        213.83        190.17        28.70 o                         
  -7  10   6        160.50        152.73        22.14 o                         
  -6  10   6        115.24        117.39        18.03 o                         
  -5  10   6         92.46         87.45        16.18 o                         
  -4  10   6         63.10         47.50        11.82 o                         
  -3  10   6        453.35        499.41        26.04 o                         
  -2  10   6        212.70        225.45        20.12 o                         
  -1  10   6        757.59        719.56        34.63 o                         
   0  10   6          0.53          2.16         8.88 o                         
   1  10   6        766.24        785.07        35.62 o                         
   2  10   6        207.39        218.66        18.42 o                         
   3  10   6        450.38        500.74        29.22 o                         
   4  10   6         61.32         53.70        12.29 o                         
   5  10   6         90.98         91.51        13.86 o                         
   6  10   6        112.70        114.75        18.12 o                         
   7  10   6        167.60        137.99        20.42 o                         
   8  10   6        211.61        239.86        26.98 o                         
   9  10   6        482.26        559.96        37.12 o                         
  10  10   6         34.26         22.94        16.16 o                         
  -9  11   6        230.46        274.93        45.00 o                         
  -8  11   6        140.90        135.22        32.59 o                         
  -7  11   6         77.98         97.06        21.96 o                         
  -6  11   6         44.85         35.01        14.51 o                         
  -5  11   6         36.10         44.31        14.02 o                         
  -4  11   6        138.13        122.30        23.61 o                         
  -3  11   6         34.08         16.27         9.93 o                         
  -2  11   6         76.75         76.68        15.01 o                         
  -1  11   6        326.04        338.89        30.96 o                         
   0  11   6        191.90        187.48        21.65 o                         
   1  11   6        326.14        285.27        25.47 o                         
   2  11   6         76.23         79.63        15.59 o                         
   3  11   6         37.96         35.08        12.44 o                         
   4  11   6        135.60        124.63        16.35 o                         
   5  11   6         36.40         32.91        13.36 o                         
   6  11   6         46.57         48.45        15.93 o                         
   7  11   6         79.03        103.27        20.07 o                         
   8  11   6        139.62        133.97        22.28 o                         
   9  11   6        231.47        231.41        29.01 o                         
  -8  12   6        231.17        261.42        43.88 o                         
  -7  12   6        358.80        356.67        38.81 o                         
  -6  12   6        222.21        264.47        32.45 o                         
  -5  12   6        690.97        665.09        59.96 o                         
  -4  12   6        112.12        105.45        19.37 o                         
  -3  12   6         19.98         24.62        12.49 o                         
  -2  12   6        377.34        376.02        28.63 o                         
  -1  12   6         44.75         33.55        13.46 o                         
   0  12   6        240.63        218.60        23.87 o                         
   1  12   6         45.73         58.02        15.65 o                         
   2  12   6        378.18        408.75        28.80 o                         
   3  12   6         18.12         30.33        12.95 o                         
   4  12   6        113.70        139.77        21.82 o                         
   5  12   6        688.54        793.78        86.24 o                         
   6  12   6        220.94        214.87        31.01 o                         
   7  12   6        354.71        332.42        47.73 o                         
   8  12   6        237.00        268.77        43.61 o                         
  -6  13   6        400.93        526.53        55.07 o                         
  -5  13   6         12.10          2.74        15.95 o                         
  -4  13   6        580.01        661.14        45.99 o                         
  -3  13   6        165.54        152.95        21.79 o                         
  -2  13   6        134.88        106.62        17.49 o                         
  -1  13   6        107.80         90.40        19.05 o                         
   0  13   6         78.10         53.55        18.89 o                         
   1  13   6        108.37         92.84        18.33 o                         
   2  13   6        131.40        156.60        26.28 o                         
   3  13   6        166.68        176.78        35.81 o                         
   4  13   6        587.48        690.23        58.52 o                         
   5  13   6         12.58         39.29        23.44 o                         
   6  13   6        403.08        465.12        53.46 o                         
  -4  14   6         47.72         13.28        17.88 o                         
  -3  14   6         64.62         64.77        18.33 o                         
  -2  14   6          2.80        -12.51        12.51 o                         
  -1  14   6         29.99          7.44        13.04 o                         
   0  14   6        144.93        132.90        22.40 o                         
   1  14   6         29.18         23.12        15.67 o                         
   2  14   6          2.30          0.65        21.54 o                         
   3  14   6         64.27         82.73        29.72 o                         
   4  14   6         48.29         70.84        40.00 o                         
   1   0   7        179.72        201.99        11.00 o                         
   2   0   7       3603.41       3727.27        59.56 o                         
   3   0   7        335.00        328.99        12.14 o                         
   4   0   7       5907.58       5992.98       119.43 o                         
   5   0   7        456.82        405.80        18.15 o                         
   6   0   7       1710.38       1749.57        42.97 o                         
   7   0   7         44.59         34.48         8.73 o                         
   8   0   7        526.02        517.40        29.62 o                         
   9   0   7        494.38        508.16        26.77 o                         
  10   0   7        225.09        221.62        22.19 o                         
  11   0   7        365.38        348.91        30.54 o                         
  12   0   7        306.82        291.95        47.95 o                         
  13   0   7          0.80          8.69        15.93 o                         
 -13   1   7         55.55         44.60        20.51 o                         
 -12   1   7         71.33         74.31        21.70 o                         
 -11   1   7         59.53         50.86        15.75 o                         
 -10   1   7        342.85        326.10        24.10 o                         
  -9   1   7         76.52         58.30        11.08 o                         
  -8   1   7       1111.44       1086.93        34.51 o                         
  -7   1   7        280.86        279.24        16.65 o                         
  -6   1   7        485.16        437.93        25.04 o                         
  -5   1   7        287.38        321.74        19.69 o                         
  -4   1   7        195.73        213.49        11.28 o                         
  -3   1   7        297.30        256.42         9.87 o                         
  -2   1   7       2328.71       2315.48        40.29 o                         
  -1   1   7        571.80        583.09        15.68 o                         
   0   1   7       5482.13       6031.46        97.96 o                         
   1   1   7        609.16        632.51        28.37 o                         
   2   1   7       2356.85       2323.36        44.15 o                         
   3   1   7        282.90        278.85        13.14 o                         
   4   1   7        193.33        218.68        21.84 o                         
   5   1   7        290.27        325.44        21.61 o                         
   6   1   7        494.42        485.01        19.23 o                         
   7   1   7        291.40        295.10        16.25 o                         
   8   1   7       1131.72       1155.06        38.63 o                         
   9   1   7         79.95         38.89        12.35 o                         
  10   1   7        350.41        354.42        28.07 o                         
  11   1   7         61.16         51.48        15.44 o                         
  12   1   7         68.82         51.80        17.58 o                         
  13   1   7         57.68         46.95        17.94 o                         
 -13   2   7         55.30         66.51        22.52 o                         
 -12   2   7        370.41        384.79        32.18 o                         
 -11   2   7         82.90         90.47        17.44 o                         
 -10   2   7         51.30         56.76        12.74 o                         
  -9   2   7        331.61        312.51        21.22 o                         
  -8   2   7        179.22        208.28        20.04 o                         
  -7   2   7        258.03        278.16        20.28 o                         
  -6   2   7        217.14        167.23        15.33 o                         
  -5   2   7        163.91        123.34        14.72 o                         
  -4   2   7        109.95        106.88         9.13 o                         
  -3   2   7        117.65        110.01         7.05 o                         
  -2   2   7        438.96        425.02        13.55 o                         
  -1   2   7        748.47        713.59        18.09 o                         
   0   2   7       1778.82       1583.22        36.33 o                         
   1   2   7        769.82        724.30        21.45 o                         
   2   2   7        442.58        447.97        15.69 o                         
   3   2   7        117.02        114.18         9.33 o                         
   4   2   7        107.40        110.48         9.51 o                         
   5   2   7        158.13        139.13        10.63 o                         
   6   2   7        214.39        198.12        23.23 o                         
   7   2   7        250.46        284.54        21.97 o                         
   8   2   7        172.85        150.93        19.45 o                         
   9   2   7        339.72        280.28        26.67 o                         
  10   2   7         52.38         42.97        14.80 o                         
  11   2   7         84.57         71.54        17.66 o                         
  12   2   7        369.44        401.46        34.92 o                         
  13   2   7         55.11         47.92        17.92 o                         
 -13   3   7        214.26        193.51        26.14 o                         
 -12   3   7        201.48        166.33        23.13 o                         
 -11   3   7        490.57        471.95        29.84 o                         
 -10   3   7        641.02        672.94        41.81 o                         
  -9   3   7        687.10        661.79        33.66 o                         
  -8   3   7        126.42        102.26        15.86 o                         
  -7   3   7       1041.52        982.18        38.30 o                         
  -6   3   7        152.06        155.12        16.80 o                         
  -5   3   7       1944.04       1938.84        48.18 o                         
  -4   3   7       1046.30       1003.48        26.34 o                         
  -3   3   7        957.67        961.83        24.94 o                         
  -2   3   7       2045.75       1939.00        35.34 o                         
  -1   3   7       1209.75       1250.61        29.66 o                         
   0   3   7         72.22         50.01         6.60 o                         
   1   3   7       1216.07       1304.66        29.32 o                         
   2   3   7       2068.04       1932.52        47.27 o                         
   3   3   7        968.42        982.20        25.28 o                         
   4   3   7       1033.04       1007.68        28.09 o                         
   5   3   7       1957.64       1922.88        48.56 o                         
   6   3   7        147.99        142.63        16.70 o                         
   7   3   7       1039.22        953.53        39.74 o                         
   8   3   7        125.11        115.91        24.12 o                         
   9   3   7        705.56        678.03        36.10 o                         
  10   3   7        638.25        667.10        38.54 o                         
  11   3   7        477.28        468.88        33.81 o                         
  12   3   7        207.37        152.39        24.26 o                         
  13   3   7        214.94        233.76        29.40 o                         
 -13   4   7        143.23         88.15        43.82 o                         
 -12   4   7        559.36        616.45        33.38 o                         
 -11   4   7        173.77        198.98        24.03 o                         
 -10   4   7        208.95        204.03        23.16 o                         
  -9   4   7        571.68        663.90        40.23 o                         
  -8   4   7        438.18        407.37        25.94 o                         
  -7   4   7         69.89         41.66        11.64 o                         
  -6   4   7        347.29        350.32        22.38 o                         
  -5   4   7        670.94        737.81        25.99 o                         
  -4   4   7       1172.24       1139.17        33.74 o                         
  -3   4   7        732.57        719.72        22.07 o                         
  -2   4   7        381.06        420.67        12.94 o                         
  -1   4   7       1328.94       1349.90        32.76 o                         
   0   4   7       1172.11       1222.48        35.86 o                         
   1   4   7       1323.76       1343.46        36.36 o                         
   2   4   7        373.22        376.94        16.51 o                         
   3   4   7        714.98        681.97        23.11 o                         
   4   4   7       1154.30       1108.15        38.99 o                         
   5   4   7        672.15        655.25        30.20 o                         
   6   4   7        344.82        361.57        25.30 o                         
   7   4   7         73.04         43.62        12.68 o                         
   8   4   7        437.92        390.17        27.00 o                         
   9   4   7        578.19        597.94        34.22 o                         
  10   4   7        216.44        204.08        24.89 o                         
  11   4   7        170.10        216.75        26.75 o                         
  12   4   7        560.03        595.70        39.12 o                         
  13   4   7        139.26        143.04        27.53 o                         
 -12   5   7        365.77        436.90        43.77 o                         
 -11   5   7        166.23        209.00        30.74 o                         
 -10   5   7         91.42         66.09        15.78 o                         
  -9   5   7        190.73        173.75        21.14 o                         
  -8   5   7        433.97        405.97        26.42 o                         
  -7   5   7        597.56        631.02        31.40 o                         
  -6   5   7        445.00        410.84        24.99 o                         
  -5   5   7        184.80        160.39        14.09 o                         
  -4   5   7        344.28        313.56        17.79 o                         
  -3   5   7        334.84        337.19        15.32 o                         
  -2   5   7       2402.34       2396.23        51.32 o                         
  -1   5   7        223.62        216.86        10.09 o                         
   0   5   7       2927.06       2981.59        55.52 o                         
   1   5   7        219.25        242.63        13.25 o                         
   2   5   7       2398.66       2492.83        53.04 o                         
   3   5   7        328.61        323.72        23.85 o                         
   4   5   7        348.39        327.20        20.85 o                         
   5   5   7        185.47        149.44        17.11 o                         
   6   5   7        446.87        440.34        26.70 o                         
   7   5   7        590.76        603.55        31.89 o                         
   8   5   7        447.23        399.86        27.84 o                         
   9   5   7        179.86        163.12        21.80 o                         
  10   5   7         82.73         51.46        19.49 o                         
  11   5   7        170.80        179.35        25.53 o                         
  12   5   7        362.18        343.10        33.56 o                         
 -12   6   7         54.71         51.22        20.35 o                         
 -11   6   7         82.71         73.04        19.99 o                         
 -10   6   7         28.03         31.92        13.82 o                         
  -9   6   7        352.64        329.70        26.76 o                         
  -8   6   7        332.79        329.39        25.35 o                         
  -7   6   7        944.29        984.07        40.30 o                         
  -6   6   7        809.36        774.09        61.26 o                         
  -5   6   7       1141.07       1150.60        37.74 o                         
  -4   6   7       1847.80       1839.52        56.11 o                         
  -3   6   7        843.51        710.98        28.66 o                         
  -2   6   7       1181.13       1177.87        32.47 o                         
  -1   6   7         93.03         77.28         8.39 o                         
   0   6   7        259.86        264.63        13.78 o                         
   1   6   7         92.54         79.17         9.38 o                         
   2   6   7       1181.47       1121.54        34.98 o                         
   3   6   7        865.59        768.31        25.70 o                         
   4   6   7       1878.31       1846.55        50.00 o                         
   5   6   7       1154.60       1095.30        41.89 o                         
   6   6   7        800.75        825.95        49.42 o                         
   7   6   7        923.88        816.40        38.53 o                         
   8   6   7        335.72        321.55        25.96 o                         
   9   6   7        351.05        396.36        41.26 o                         
  10   6   7         28.03         18.74        13.75 o                         
  11   6   7         79.48         65.18        18.47 o                         
  12   6   7         54.52         72.24        20.18 o                         
 -11   7   7        135.21         89.10        29.08 o                         
 -10   7   7        233.32        202.23        28.38 o                         
  -9   7   7        103.84        148.26        21.84 o                         
  -8   7   7        129.15        114.26        17.65 o                         
  -7   7   7         97.28         97.46        17.50 o                         
  -6   7   7         42.79         29.21        11.00 o                         
  -5   7   7        171.61        189.89        19.55 o                         
  -4   7   7        311.09        340.02        36.48 o                         
  -3   7   7        133.53        117.03        14.18 o                         
  -2   7   7        805.75        832.47        27.13 o                         
  -1   7   7        266.02        218.65        16.39 o                         
   0   7   7         74.11         82.70        13.28 o                         
   1   7   7        275.93        282.08        16.86 o                         
   2   7   7        806.33        736.79        28.28 o                         
   3   7   7        129.57         99.47        12.04 o                         
   4   7   7        322.38        347.63        34.05 o                         
   5   7   7        169.25        150.90        16.31 o                         
   6   7   7         41.57         31.38        11.42 o                         
   7   7   7        103.22        121.64        18.47 o                         
   8   7   7        132.34         87.28        17.25 o                         
   9   7   7        101.96        120.26        23.53 o                         
  10   7   7        230.58        177.31        24.60 o                         
  11   7   7        131.21        112.15        22.16 o                         
 -11   8   7         19.79         27.27        18.96 o                         
 -10   8   7         40.72         22.58        17.45 o                         
  -9   8   7         68.91         53.47        18.52 o                         
  -8   8   7         33.68         21.37        12.76 o                         
  -7   8   7        947.94        889.39        40.79 o                         
  -6   8   7        342.22        364.42        30.63 o                         
  -5   8   7       1388.03       1389.29        49.98 o                         
  -4   8   7         37.17         36.68         9.94 o                         
  -3   8   7       1506.09       1499.82        40.62 o                         
  -2   8   7        200.90        186.69        17.11 o                         
  -1   8   7        883.95        865.06        32.02 o                         
   0   8   7         37.07         28.44        10.10 o                         
   1   8   7        886.45        873.06        31.28 o                         
   2   8   7        205.09        187.57        22.99 o                         
   3   8   7       1498.24       1467.72        40.11 o                         
   4   8   7         38.53         38.20        10.09 o                         
   5   8   7       1388.93       1335.50        43.38 o                         
   6   8   7        337.89        329.72        22.59 o                         
   7   8   7        942.52        978.80        38.33 o                         
   8   8   7         34.98         16.44        17.21 o                         
   9   8   7         61.66         47.84        16.38 o                         
  10   8   7         39.92         27.32        15.34 o                         
  11   8   7         20.02         27.08        16.93 o                         
 -10   9   7         93.82         86.79        23.89 o                         
  -9   9   7        639.86        676.69        46.18 o                         
  -8   9   7         93.48         90.30        21.37 o                         
  -7   9   7        741.89        867.14        50.16 o                         
  -6   9   7        534.03        484.91        33.54 o                         
  -5   9   7        293.36        273.84        21.85 o                         
  -4   9   7         19.93         20.23         9.67 o                         
  -3   9   7        447.97        437.45        23.79 o                         
  -2   9   7        257.22        274.91        20.19 o                         
  -1   9   7        649.66        605.10        28.61 o                         
   0   9   7       1373.34       1371.35        51.99 o                         
   1   9   7        654.49        718.34        48.39 o                         
   2   9   7        264.63        212.30        18.60 o                         
   3   9   7        438.35        416.10        26.67 o                         
   4   9   7         21.54         26.25         8.57 o                         
   5   9   7        302.20        257.16        20.85 o                         
   6   9   7        531.17        511.46        27.34 o                         
   7   9   7        739.34        746.51        35.01 o                         
   8   9   7         93.33         79.90        16.31 o                         
   9   9   7        641.06        715.53        41.19 o                         
  10   9   7         94.05         83.79        20.21 o                         
  -9  10   7         20.75         21.78        24.20 o                         
  -8  10   7        166.08        155.08        27.33 o                         
  -7  10   7         12.77        -10.67        12.36 o                         
  -6  10   7          2.73          7.00        10.21 o                         
  -5  10   7        264.18        276.45        22.31 o                         
  -4  10   7        292.46        315.71        33.68 o                         
  -3  10   7        610.32        600.60        35.35 o                         
  -2  10   7        348.16        331.84        26.00 o                         
  -1  10   7         38.41         27.32        11.79 o                         
   0  10   7        218.02        176.99        30.32 o                         
   1  10   7         40.52         36.76        12.65 o                         
   2  10   7        359.72        323.34        34.56 o                         
   3  10   7        602.52        551.98        31.77 o                         
   4  10   7        296.74        323.28        38.34 o                         
   5  10   7        272.44        233.31        27.80 o                         
   6  10   7          2.35          3.66         9.46 o                         
   7  10   7         14.45          9.61        10.10 o                         
   8  10   7        168.06        195.16        27.21 o                         
   9  10   7         23.18          3.52        13.63 o                         
  -8  11   7         36.83         13.75        23.29 o                         
  -7  11   7        330.64        335.82        44.33 o                         
  -6  11   7         75.65         54.17        15.49 o                         
  -5  11   7         58.09         60.22        16.14 o                         
  -4  11   7        175.28        168.27        22.00 o                         
  -3  11   7       1253.33       1267.15        64.35 o                         
  -2  11   7        330.86        342.87        24.07 o                         
  -1  11   7        575.01        526.96        28.42 o                         
   0  11   7          2.42          2.99        11.54 o                         
   1  11   7        568.10        534.00        42.37 o                         
   2  11   7        332.53        386.15        41.85 o                         
   3  11   7       1264.88       1329.06        51.57 o                         
   4  11   7        181.39        173.54        18.89 o                         
   5  11   7         58.23         63.69        26.03 o                         
   6  11   7         73.41         38.57        26.26 o                         
   7  11   7        336.50        353.12        36.40 o                         
   8  11   7         37.36         35.99        15.95 o                         
  -7  12   7        223.69        234.04        41.58 o                         
  -6  12   7        114.61        115.52        21.13 o                         
  -5  12   7        200.19        175.30        26.39 o                         
  -4  12   7         41.97         32.35        15.45 o                         
  -3  12   7        198.57        153.53        21.98 o                         
  -2  12   7        161.16        166.42        20.08 o                         
  -1  12   7         72.65         51.74        13.42 o                         
   0  12   7        715.54        739.82        43.24 o                         
   1  12   7         71.59         76.86        17.53 o                         
   2  12   7        159.60        186.28        23.21 o                         
   3  12   7        199.47        176.88        25.67 o                         
   4  12   7         42.74         34.07        13.93 o                         
   5  12   7        198.46        200.44        37.70 o                         
   6  12   7        112.72        112.81        31.75 o                         
   7  12   7        222.73        235.79        33.40 o                         
  -5  13   7         90.10         81.51        22.42 o                         
  -4  13   7         50.76         44.70        15.22 o                         
  -3  13   7        182.40        174.83        24.60 o                         
  -2  13   7         27.43         11.44        12.32 o                         
  -1  13   7        234.48        257.10        29.72 o                         
   0  13   7          6.40         -8.10        12.30 o                         
   1  13   7        234.79        229.63        29.49 o                         
   2  13   7         30.74         25.58        14.18 o                         
   3  13   7        182.50        203.01        29.77 o                         
   4  13   7         49.84         -3.19        30.32 o                         
   5  13   7         87.30         44.59        47.38 o                         
  -3  14   7        402.50        487.85        86.26 o                         
  -2  14   7        238.79        255.19        26.41 o                         
  -1  14   7         89.27         73.23        17.49 o                         
   0  14   7        234.63        217.39        27.06 o                         
   1  14   7         89.47         99.01        20.37 o                         
   2  14   7        235.81        314.28        33.98 o                         
   3  14   7        406.38        486.97        55.71 o                         
   0   0   8      13367.61      14052.07       254.96 o                         
   1   0   8       1631.65       1710.52        29.46 o                         
   2   0   8       2747.21       2766.33        44.83 o                         
   3   0   8        373.30        334.11        14.04 o                         
   4   0   8        800.30        842.88        34.76 o                         
   5   0   8        298.10        282.93        15.68 o                         
   6   0   8          3.79          1.31         5.81 o                         
   7   0   8          1.31          5.42         6.83 o                         
   8   0   8        275.13        279.68        20.88 o                         
   9   0   8        105.65        108.87        16.06 o                         
  10   0   8        209.28        211.09        30.52 o                         
  11   0   8         75.72         66.80        17.86 o                         
  12   0   8          0.50          0.48        13.76 o                         
  13   0   8          0.30         24.63        19.28 o                         
 -13   1   8         87.85         78.74        25.53 o                         
 -12   1   8        272.42        262.66        35.06 o                         
 -11   1   8        128.81        124.66        24.98 o                         
 -10   1   8         68.80         87.17        19.64 o                         
  -9   1   8        147.74        181.36        22.31 o                         
  -8   1   8        195.20        174.26        18.01 o                         
  -7   1   8        903.31        937.53        38.36 o                         
  -6   1   8        213.16        239.21        17.70 o                         
  -5   1   8        495.05        438.00        24.80 o                         
  -4   1   8        241.49        233.92        15.24 o                         
  -3   1   8        447.20        414.35        15.83 o                         
  -2   1   8       2289.60       2229.93        40.42 o                         
  -1   1   8       4057.31       4271.75        68.93 o                         
   0   1   8       3128.74       3353.94        56.30 o                         
   1   1   8       4087.52       4293.60        80.35 o                         
   2   1   8       2293.16       2282.41        44.46 o                         
   3   1   8        448.46        439.17        24.65 o                         
   4   1   8        242.16        242.14        13.42 o                         
   5   1   8        505.86        479.78        19.21 o                         
   6   1   8        213.21        214.58        14.55 o                         
   7   1   8        911.74        828.69        32.42 o                         
   8   1   8        189.86        180.81        21.47 o                         
   9   1   8        147.52        150.92        20.62 o                         
  10   1   8         67.34         75.85        16.87 o                         
  11   1   8        132.06        115.94        36.18 o                         
  12   1   8        275.41        317.70        32.80 o                         
  13   1   8         88.66         69.22        20.99 o                         
 -12   2   8         70.75         84.47        22.64 o                         
 -11   2   8        118.91        121.86        28.98 o                         
 -10   2   8         43.94         33.51        13.90 o                         
  -9   2   8        442.46        455.35        25.43 o                         
  -8   2   8        181.31        179.42        21.11 o                         
  -7   2   8       1898.37       1926.86        59.50 o                         
  -6   2   8        384.05        366.07        20.43 o                         
  -5   2   8       1537.51       1474.00        47.68 o                         
  -4   2   8        374.21        374.59        21.06 o                         
  -3   2   8        608.52        563.10        20.89 o                         
  -2   2   8        985.18       1002.97        22.44 o                         
  -1   2   8       1377.89       1363.06        30.74 o                         
   0   2   8       1316.96       1344.75        30.83 o                         
   1   2   8       1364.60       1421.13        31.93 o                         
   2   2   8        972.67        983.51        26.52 o                         
   3   2   8        605.71        589.63        23.20 o                         
   4   2   8        360.90        343.78        15.41 o                         
   5   2   8       1518.70       1480.30        37.05 o                         
   6   2   8        380.20        379.72        24.01 o                         
   7   2   8       1928.90       1976.24        86.71 o                         
   8   2   8        187.66        180.57        21.62 o                         
   9   2   8        448.30        437.56        29.84 o                         
  10   2   8         44.14         25.18        20.15 o                         
  11   2   8        123.01        117.79        29.20 o                         
  12   2   8         68.77         50.19        18.37 o                         
 -12   3   8         71.09         62.29        17.19 o                         
 -11   3   8        330.25        390.05        27.40 o                         
 -10   3   8          2.30          8.80        10.06 o                         
  -9   3   8         69.13         51.62        17.14 o                         
  -8   3   8        689.40        772.50        35.46 o                         
  -7   3   8        942.17        955.82        38.52 o                         
  -6   3   8        388.59        351.44        22.84 o                         
  -5   3   8       2050.68       2083.35        68.47 o                         
  -4   3   8       1026.92       1090.60        38.55 o                         
  -3   3   8        668.46        648.95        19.99 o                         
  -2   3   8        463.01        443.86        15.10 o                         
  -1   3   8        901.29        911.82        23.62 o                         
   0   3   8         30.36         20.93         6.21 o                         
   1   3   8        901.08        888.74        24.19 o                         
   2   3   8        455.73        423.35        19.59 o                         
   3   3   8        675.47        669.47        32.61 o                         
   4   3   8       1058.30       1102.86        50.21 o                         
   5   3   8       2049.00       2121.67        62.57 o                         
   6   3   8        378.47        335.58        27.50 o                         
   7   3   8        963.84        839.77        38.32 o                         
   8   3   8        684.91        732.75        36.85 o                         
   9   3   8         69.44         43.26        14.54 o                         
  10   3   8          3.02         14.49        12.72 o                         
  11   3   8        327.28        406.70        34.08 o                         
  12   3   8         71.64         75.76        19.23 o                         
 -12   4   8         40.90         28.78        13.74 o                         
 -11   4   8        482.31        529.83        53.98 o                         
 -10   4   8        293.49        278.92        38.46 o                         
  -9   4   8         48.06         31.67        12.54 o                         
  -8   4   8        156.89        119.91        17.57 o                         
  -7   4   8        192.36        206.20        26.48 o                         
  -6   4   8        426.14        451.63        44.26 o                         
  -5   4   8        445.65        348.73        28.90 o                         
  -4   4   8       1059.18        965.40        31.63 o                         
  -3   4   8        464.47        447.28        17.55 o                         
  -2   4   8       1962.96       1918.20        39.97 o                         
  -1   4   8         24.18         27.28         5.88 o                         
   0   4   8         51.89         31.63         5.93 o                         
   1   4   8         24.23         30.61         7.75 o                         
   2   4   8       1964.60       1945.75        45.25 o                         
   3   4   8        470.39        475.86        23.86 o                         
   4   4   8       1076.24        991.36        51.48 o                         
   5   4   8        449.30        408.34        30.81 o                         
   6   4   8        418.86        430.16        44.20 o                         
   7   4   8        187.08        193.37        21.86 o                         
   8   4   8        153.97        140.72        19.26 o                         
   9   4   8         43.35         58.45        15.29 o                         
  10   4   8        298.37        291.85        29.37 o                         
  11   4   8        487.01        566.38        37.82 o                         
  12   4   8         40.80         28.84        16.91 o                         
 -12   5   8        133.88        160.93        23.79 o                         
 -11   5   8          7.07          8.38        12.94 o                         
 -10   5   8         12.75         11.03        11.37 o                         
  -9   5   8          0.69         -1.35        10.40 o                         
  -8   5   8         18.35         -8.37         9.21 o                         
  -7   5   8         73.92         66.25        14.30 o                         
  -6   5   8        112.85        108.87        16.22 o                         
  -5   5   8         55.97         38.49        11.19 o                         
  -4   5   8        673.82        622.94        25.54 o                         
  -3   5   8        429.59        424.70        27.18 o                         
  -2   5   8        596.29        648.93        23.32 o                         
  -1   5   8        644.93        596.85        19.83 o                         
   0   5   8       1163.93       1028.58        25.11 o                         
   1   5   8        634.10        602.43        25.58 o                         
   2   5   8        587.23        602.75        23.62 o                         
   3   5   8        423.60        404.52        20.27 o                         
   4   5   8        684.74        661.00        42.70 o                         
   5   5   8         56.92         42.88        11.20 o                         
   6   5   8        116.68         92.59        15.38 o                         
   7   5   8         70.54         59.61        16.91 o                         
   8   5   8         17.26         13.06        11.04 o                         
   9   5   8          0.58         -9.03        11.06 o                         
  10   5   8         12.55        -11.35        11.35 o                         
  11   5   8          7.20          5.07        13.32 o                         
  12   5   8        130.06        169.19        26.50 o                         
 -11   6   8        228.74        234.99        47.07 o                         
 -10   6   8        166.63        134.96        20.85 o                         
  -9   6   8         56.91         25.75        13.70 o                         
  -8   6   8        388.81        461.63        29.73 o                         
  -7   6   8         60.37         47.63        19.93 o                         
  -6   6   8        831.76        859.95        37.63 o                         
  -5   6   8        238.78        212.13        21.36 o                         
  -4   6   8        165.95        130.47        16.16 o                         
  -3   6   8          7.51          4.41         7.23 o                         
  -2   6   8        657.51        644.36        29.01 o                         
  -1   6   8        729.98        693.27        26.61 o                         
   0   6   8       1185.79       1202.55        36.28 o                         
   1   6   8        721.06        667.96        23.28 o                         
   2   6   8        666.83        632.04        25.72 o                         
   3   6   8          6.73          1.60         6.34 o                         
   4   6   8        166.38        178.03        16.51 o                         
   5   6   8        243.76        238.10        22.11 o                         
   6   6   8        814.51        722.19        35.40 o                         
   7   6   8         64.27         48.28        14.46 o                         
   8   6   8        379.79        389.39        29.76 o                         
   9   6   8         54.55         21.45        13.37 o                         
  10   6   8        168.29        134.82        22.47 o                         
  11   6   8        229.69        266.28        30.25 o                         
 -11   7   8        237.01        270.15        35.10 o                         
 -10   7   8         72.76         36.04        15.79 o                         
  -9   7   8        489.39        601.08        42.54 o                         
  -8   7   8        104.38        148.92        20.45 o                         
  -7   7   8        329.43        301.02        27.31 o                         
  -6   7   8        395.30        405.22        27.02 o                         
  -5   7   8        559.19        538.06        26.05 o                         
  -4   7   8       1563.30       1556.72        46.62 o                         
  -3   7   8       1231.04       1282.46        46.59 o                         
  -2   7   8       1633.30       1595.98        42.27 o                         
  -1   7   8        749.61        733.71        30.27 o                         
   0   7   8          6.62          7.01         7.08 o                         
   1   7   8        758.39        793.70        29.38 o                         
   2   7   8       1661.59       1628.69        77.21 o                         
   3   7   8       1215.99       1158.31        34.84 o                         
   4   7   8       1549.78       1524.34        46.24 o                         
   5   7   8        548.39        495.74        25.66 o                         
   6   7   8        391.06        344.95        25.87 o                         
   7   7   8        339.39        287.77        27.09 o                         
   8   7   8        107.55        120.91        20.28 o                         
   9   7   8        483.51        558.67        36.26 o                         
  10   7   8         70.80         76.23        19.55 o                         
  11   7   8        236.73        287.33        57.58 o                         
 -10   8   8        440.33        508.90        41.64 o                         
  -9   8   8         31.25         23.05        16.36 o                         
  -8   8   8        229.12        268.69        26.73 o                         
  -7   8   8        392.23        421.47        29.49 o                         
  -6   8   8        642.53        767.97        38.05 o                         
  -5   8   8        427.92        402.74        23.49 o                         
  -4   8   8         51.01         47.29        14.93 o                         
  -3   8   8        469.51        469.70        25.11 o                         
  -2   8   8       1415.36       1381.56        43.37 o                         
  -1   8   8         37.11         35.13        10.02 o                         
   0   8   8       1465.38       1430.39        49.92 o                         
   1   8   8         37.38         41.40        11.55 o                         
   2   8   8       1421.26       1384.10        58.47 o                         
   3   8   8        467.99        443.99        24.19 o                         
   4   8   8         47.33         39.13        11.10 o                         
   5   8   8        434.26        430.54        31.34 o                         
   6   8   8        637.41        744.33        38.68 o                         
   7   8   8        394.21        453.86        26.82 o                         
   8   8   8        230.72        215.94        24.89 o                         
   9   8   8         29.65         36.35        15.59 o                         
  10   8   8        438.72        435.71        34.42 o                         
 -10   9   8          7.28        -19.87        24.97 o                         
  -9   9   8        193.80        184.58        29.82 o                         
  -8   9   8         17.92         20.96        18.36 o                         
  -7   9   8         21.16         23.98        12.73 o                         
  -6   9   8         17.01         16.98        12.11 o                         
  -5   9   8         42.71         49.06        14.17 o                         
  -4   9   8        131.24        111.59        15.73 o                         
  -3   9   8        433.38        452.99        28.32 o                         
  -2   9   8        981.60       1000.92        37.28 o                         
  -1   9   8        313.72        323.28        21.32 o                         
   0   9   8        245.74        253.19        37.21 o                         
   1   9   8        319.28        244.70        23.48 o                         
   2   9   8        980.98       1010.74        36.90 o                         
   3   9   8        433.69        402.11        27.33 o                         
   4   9   8        140.23        131.55        18.14 o                         
   5   9   8         44.05         42.23        12.34 o                         
   6   9   8         17.20          4.95         9.91 o                         
   7   9   8         20.54         28.26        11.87 o                         
   8   9   8         18.52         32.40        12.78 o                         
   9   9   8        197.04        225.22        28.03 o                         
  10   9   8          7.38         18.55        17.36 o                         
  -9  10   8         93.76        113.75        26.18 o                         
  -8  10   8         58.20         53.36        20.93 o                         
  -7  10   8        104.42        107.87        23.45 o                         
  -6  10   8        281.73        295.08        28.70 o                         
  -5  10   8         86.09         83.21        15.55 o                         
  -4  10   8        279.22        274.87        34.12 o                         
  -3  10   8        137.12         94.21        27.00 o                         
  -2  10   8        444.87        427.52        33.44 o                         
  -1  10   8        243.84        229.80        21.04 o                         
   0  10   8         84.27         69.50        17.36 o                         
   1  10   8        234.62        191.44        26.40 o                         
   2  10   8        456.16        541.55        61.31 o                         
   3  10   8        143.15        131.24        21.25 o                         
   4  10   8        278.94        277.32        22.87 o                         
   5  10   8         89.43         99.88        17.51 o                         
   6  10   8        287.00        249.80        49.42 o                         
   7  10   8        105.14        101.39        16.70 o                         
   8  10   8         56.92         36.51        20.50 o                         
   9  10   8         93.31         92.50        20.78 o                         
  -8  11   8         41.45         36.11        31.69 o                         
  -7  11   8        134.66        146.89        27.55 o                         
  -6  11   8        253.29        273.32        34.45 o                         
  -5  11   8        486.24        473.03        33.72 o                         
  -4  11   8        351.46        344.44        34.71 o                         
  -3  11   8        235.70        215.21        25.04 o                         
  -2  11   8       1136.17       1228.79        44.63 o                         
  -1  11   8         56.70         33.17        16.11 o                         
   0  11   8        136.11        143.21        30.67 o                         
   1  11   8         57.84         29.72        14.22 o                         
   2  11   8       1138.02       1206.34        56.85 o                         
   3  11   8        240.39        282.21        36.55 o                         
   4  11   8        346.26        353.03        30.81 o                         
   5  11   8        484.49        533.76        51.41 o                         
   6  11   8        253.11        279.26        30.74 o                         
   7  11   8        133.58        124.18        25.25 o                         
   8  11   8         39.15         29.51        19.30 o                         
  -6  12   8        249.59        330.26        38.60 o                         
  -5  12   8        136.51        107.03        20.68 o                         
  -4  12   8         12.39         10.64        13.43 o                         
  -3  12   8        377.22        361.66        32.92 o                         
  -2  12   8        457.35        425.34        31.27 o                         
  -1  12   8         74.62         74.33        15.73 o                         
   0  12   8        805.90        803.70        64.57 o                         
   1  12   8         75.60         71.94        25.42 o                         
   2  12   8        461.39        463.15        31.85 o                         
   3  12   8        368.62        389.35        35.59 o                         
   4  12   8         12.74          2.22        12.32 o                         
   5  12   8        143.16        114.37        24.56 o                         
   6  12   8        243.54        286.37        35.09 o                         
  -4  13   8        259.90        274.11        29.70 o                         
  -3  13   8         59.72         43.30        17.27 o                         
  -2  13   8        115.44         85.71        21.84 o                         
  -1  13   8        302.20        282.45        26.31 o                         
   0  13   8        170.09        174.58        25.50 o                         
   1  13   8        300.41        351.09        34.85 o                         
   2  13   8        118.82        125.10        21.11 o                         
   3  13   8         56.87         35.30        16.70 o                         
   4  13   8        262.98        245.09        33.58 o                         
   1   0   9        928.68        869.83        19.78 o                         
   2   0   9       2191.10       2336.29        40.36 o                         
   3   0   9        957.56        911.85        31.33 o                         
   4   0   9        529.92        582.35        24.19 o                         
   5   0   9        320.39        297.51        16.87 o                         
   6   0   9        158.27        140.10        13.67 o                         
   7   0   9        405.09        398.66        20.37 o                         
   8   0   9        314.25        347.94        26.25 o                         
   9   0   9       1059.09       1188.99        50.55 o                         
  10   0   9        222.73        259.54        28.24 o                         
  11   0   9        114.90        131.14        22.74 o                         
  12   0   9        114.51        106.35        21.90 o                         
 -12   1   9         72.26         90.63        23.97 o                         
 -11   1   9        379.58        367.12        39.47 o                         
 -10   1   9        136.51        154.72        22.35 o                         
  -9   1   9          7.79         14.02        11.89 o                         
  -8   1   9        210.00        213.65        19.93 o                         
  -7   1   9        429.31        393.68        23.88 o                         
  -6   1   9        227.86        236.23        18.56 o                         
  -5   1   9        768.92        736.43        26.26 o                         
  -4   1   9       1089.27       1078.92        34.72 o                         
  -3   1   9        250.64        225.31        13.81 o                         
  -2   1   9        760.58        708.61        20.92 o                         
  -1   1   9       1109.75       1135.42        25.83 o                         
   0   1   9       2704.52       2720.35        45.96 o                         
   1   1   9       1120.65       1172.91        29.60 o                         
   2   1   9        767.46        789.05        20.86 o                         
   3   1   9        243.08        204.74        13.15 o                         
   4   1   9       1089.19       1105.37        31.14 o                         
   5   1   9        756.38        750.47        30.15 o                         
   6   1   9        215.90        218.21        18.22 o                         
   7   1   9        438.38        378.50        26.68 o                         
   8   1   9        217.67        202.50        23.15 o                         
   9   1   9          8.01         -4.80        10.49 o                         
  10   1   9        135.12        106.55        20.26 o                         
  11   1   9        373.66        388.75        35.49 o                         
  12   1   9         74.24        109.80        22.56 o                         
 -12   2   9         12.94          7.20        16.36 o                         
 -11   2   9        588.93        683.23        47.29 o                         
 -10   2   9         39.98         28.11        13.93 o                         
  -9   2   9        152.65        178.62        18.84 o                         
  -8   2   9         64.02         62.54        12.61 o                         
  -7   2   9          5.78          7.41         8.70 o                         
  -6   2   9        588.72        575.79        36.55 o                         
  -5   2   9        346.57        315.92        21.78 o                         
  -4   2   9        751.02        735.87        31.58 o                         
  -3   2   9        126.65        112.54         9.45 o                         
  -2   2   9        559.53        542.46        17.00 o                         
  -1   2   9        754.37        740.14        22.80 o                         
   0   2   9        353.23        410.82        16.10 o                         
   1   2   9        759.94        743.05        22.26 o                         
   2   2   9        536.09        512.59        21.15 o                         
   3   2   9        132.59        118.15        10.89 o                         
   4   2   9        751.78        763.40        27.88 o                         
   5   2   9        341.50        309.93        19.20 o                         
   6   2   9        584.12        553.37        30.36 o                         
   7   2   9          4.98         -2.32         9.47 o                         
   8   2   9         62.38         57.11        15.06 o                         
   9   2   9        153.39        142.01        30.47 o                         
  10   2   9         39.66         25.02        13.99 o                         
  11   2   9        583.89        623.13        40.05 o                         
  12   2   9         12.08          0.29        14.48 o                         
 -12   3   9         29.36         75.42        23.17 o                         
 -11   3   9         41.06         26.95        15.39 o                         
 -10   3   9        107.11         92.95        15.89 o                         
  -9   3   9        167.18        140.60        20.25 o                         
  -8   3   9         94.29        111.89        17.61 o                         
  -7   3   9         84.02         84.56        15.07 o                         
  -6   3   9         44.47         25.70        10.53 o                         
  -5   3   9        293.55        289.64        21.76 o                         
  -4   3   9        945.00        931.51        36.93 o                         
  -3   3   9        140.19        135.87        13.03 o                         
  -2   3   9        546.17        526.90        22.87 o                         
  -1   3   9        306.22        292.29        12.48 o                         
   0   3   9        182.07        150.41        12.50 o                         
   1   3   9        300.32        325.45        13.79 o                         
   2   3   9        544.19        493.96        20.74 o                         
   3   3   9        146.52        139.80        13.02 o                         
   4   3   9        928.80        919.23        36.68 o                         
   5   3   9        299.18        288.30        25.15 o                         
   6   3   9         43.91         39.20        11.91 o                         
   7   3   9         85.78         79.65        15.84 o                         
   8   3   9         97.34         80.98        18.01 o                         
   9   3   9        163.16        121.28        20.17 o                         
  10   3   9        102.24        115.02        20.79 o                         
  11   3   9         39.84         59.62        18.97 o                         
  12   3   9         30.67          5.81        16.20 o                         
 -12   4   9         27.78         24.53        16.50 o                         
 -11   4   9         10.81          0.18        11.99 o                         
 -10   4   9         71.38         44.20        15.40 o                         
  -9   4   9        296.53        304.87        27.24 o                         
  -8   4   9        221.44        229.26        32.21 o                         
  -7   4   9        716.96        799.97        36.92 o                         
  -6   4   9       1096.70       1098.13        43.41 o                         
  -5   4   9        640.29        621.50        30.87 o                         
  -4   4   9        499.07        462.68        31.55 o                         
  -3   4   9         57.33         47.93         8.30 o                         
  -2   4   9         85.33         61.61        12.94 o                         
  -1   4   9        417.80        396.49        18.48 o                         
   0   4   9        420.43        408.15        15.17 o                         
   1   4   9        418.00        408.87        18.19 o                         
   2   4   9         80.02         69.16         9.64 o                         
   3   4   9         57.47         32.07        13.25 o                         
   4   4   9        508.45        506.89        26.67 o                         
   5   4   9        623.26        593.90        30.66 o                         
   6   4   9       1118.35       1065.90        59.06 o                         
   7   4   9        709.11        699.21        36.19 o                         
   8   4   9        215.59        193.68        23.46 o                         
   9   4   9        303.09        318.53        41.18 o                         
  10   4   9         72.02         44.45        16.73 o                         
  11   4   9         12.36          2.12        14.15 o                         
  12   4   9         27.74         10.29        16.22 o                         
 -11   5   9        266.50        290.19        30.47 o                         
 -10   5   9         72.81         51.57        19.60 o                         
  -9   5   9        715.18        654.80        37.14 o                         
  -8   5   9         42.93         40.15        13.40 o                         
  -7   5   9        593.76        544.98        31.48 o                         
  -6   5   9        101.83         99.16        16.38 o                         
  -5   5   9       2097.83       2137.76        65.85 o                         
  -4   5   9        717.43        674.18        49.17 o                         
  -3   5   9       2236.16       2290.53        58.66 o                         
  -2   5   9        325.22        285.14        18.64 o                         
  -1   5   9        466.15        456.56        29.09 o                         
   0   5   9          3.61         -1.81         5.03 o                         
   1   5   9        471.48        439.71        20.97 o                         
   2   5   9        332.95        341.73        17.31 o                         
   3   5   9       2250.74       2215.49        57.65 o                         
   4   5   9        720.41        731.08        34.71 o                         
   5   5   9       2105.45       2072.10        64.51 o                         
   6   5   9         96.63         76.10        14.98 o                         
   7   5   9        605.22        564.58        32.99 o                         
   8   5   9         41.79         41.36        14.59 o                         
   9   5   9        713.58        766.57        48.39 o                         
  10   5   9         74.09         49.39        21.55 o                         
  11   5   9        264.77        311.14        46.85 o                         
 -11   6   9        158.21        152.46        24.08 o                         
 -10   6   9         21.76         22.03        14.26 o                         
  -9   6   9        270.03        252.25        26.89 o                         
  -8   6   9        378.03        399.98        30.15 o                         
  -7   6   9        120.54        134.51        20.74 o                         
  -6   6   9        353.51        368.80        26.44 o                         
  -5   6   9        200.03        236.72        23.16 o                         
  -4   6   9        131.24        125.78        15.61 o                         
  -3   6   9        537.14        520.33        24.72 o                         
  -2   6   9        472.46        395.59        25.52 o                         
  -1   6   9        163.69        169.29        14.61 o                         
   0   6   9       1897.87       1953.94        47.51 o                         
   1   6   9        167.32        163.43        15.82 o                         
   2   6   9        473.14        403.17        23.83 o                         
   3   6   9        544.79        511.72        24.61 o                         
   4   6   9        127.86        111.96        19.55 o                         
   5   6   9        198.62        173.46        20.05 o                         
   6   6   9        352.51        335.97        25.18 o                         
   7   6   9        119.38        126.57        18.90 o                         
   8   6   9        376.96        428.26        31.17 o                         
   9   6   9        274.08        315.07        30.72 o                         
  10   6   9         22.81          4.51        14.58 o                         
  11   6   9        157.99        160.89        26.92 o                         
 -10   7   9         16.28         23.31        15.13 o                         
  -9   7   9         31.28         32.80        15.00 o                         
  -8   7   9         92.06         81.87        19.12 o                         
  -7   7   9        220.28        220.90        24.86 o                         
  -6   7   9        165.55        162.97        21.09 o                         
  -5   7   9        132.32        152.42        20.39 o                         
  -4   7   9         29.72         15.10         9.43 o                         
  -3   7   9        249.43        235.52        23.60 o                         
  -2   7   9        230.45        204.48        22.10 o                         
  -1   7   9        395.18        409.41        24.38 o                         
   0   7   9       1627.76       1572.79        56.75 o                         
   1   7   9        401.06        432.40        34.68 o                         
   2   7   9        246.46        234.27        21.68 o                         
   3   7   9        243.82        233.07        18.14 o                         
   4   7   9         28.01         11.05         9.07 o                         
   5   7   9        128.33        123.93        15.93 o                         
   6   7   9        160.80        135.71        17.28 o                         
   7   7   9        219.17        230.69        24.95 o                         
   8   7   9         92.20         89.10        18.51 o                         
   9   7   9         32.10         19.07        23.17 o                         
  10   7   9         15.33          1.07        13.46 o                         
 -10   8   9        203.00        253.66        34.80 o                         
  -9   8   9        278.45        259.97        28.81 o                         
  -8   8   9         97.30         99.27        19.03 o                         
  -7   8   9         36.03         26.18        13.64 o                         
  -6   8   9         45.15         20.34        13.67 o                         
  -5   8   9         66.15         60.83        15.51 o                         
  -4   8   9        652.40        686.34        33.71 o                         
  -3   8   9          9.29          3.34        10.01 o                         
  -2   8   9       1081.33       1079.15        43.74 o                         
  -1   8   9         70.72         77.19        13.60 o                         
   0   8   9        631.61        605.42        31.64 o                         
   1   8   9         67.39         53.51        13.13 o                         
   2   8   9       1073.68       1067.03        41.18 o                         
   3   8   9          9.46         21.53        11.95 o                         
   4   8   9        654.31        708.78        35.34 o                         
   5   8   9         68.88         66.60        13.56 o                         
   6   8   9         45.26         46.29        15.16 o                         
   7   8   9         38.38         29.46        12.13 o                         
   8   8   9         97.51         68.28        15.17 o                         
   9   8   9        277.22        310.30        31.71 o                         
  10   8   9        204.30        251.28        42.07 o                         
  -9   9   9         59.34         92.50        24.61 o                         
  -8   9   9        493.28        522.69        35.71 o                         
  -7   9   9        195.67        196.05        25.00 o                         
  -6   9   9        778.75        858.64        50.12 o                         
  -5   9   9         55.53         12.62        14.49 o                         
  -4   9   9       1489.19       1568.15        58.57 o                         
  -3   9   9         11.94          0.71         9.85 o                         
  -2   9   9        192.73        159.64        21.09 o                         
  -1   9   9        468.43        464.41        29.32 o                         
   0   9   9          0.17         -7.06         9.38 o                         
   1   9   9        471.90        429.89        28.43 o                         
   2   9   9        199.90        219.07        23.46 o                         
   3   9   9         13.48         23.49        12.01 o                         
   4   9   9       1496.75       1598.03        56.91 o                         
   5   9   9         52.80         27.17        12.63 o                         
   6   9   9        779.39        861.35        39.75 o                         
   7   9   9        206.87        240.88        23.86 o                         
   8   9   9        496.57        557.57        42.89 o                         
   9   9   9         61.75         45.42        15.90 o                         
  -8  10   9        345.51        417.44        41.28 o                         
  -7  10   9        435.44        457.32        34.58 o                         
  -6  10   9        189.38        212.86        29.90 o                         
  -5  10   9        660.76        750.57        40.86 o                         
  -4  10   9          7.35          3.14        11.25 o                         
  -3  10   9        488.82        495.85        32.43 o                         
  -2  10   9        174.37        147.64        30.77 o                         
  -1  10   9        266.10        284.27        25.84 o                         
   0  10   9       1458.45       1622.70        77.73 o                         
   1  10   9        266.86        254.86        26.19 o                         
   2  10   9        174.14        169.90        21.65 o                         
   3  10   9        483.86        565.96        41.99 o                         
   4  10   9          6.39          0.43        11.21 o                         
   5  10   9        656.85        726.24        38.83 o                         
   6  10   9        188.08        200.56        24.83 o                         
   7  10   9        430.07        483.49        58.32 o                         
   8  10   9        338.97        392.26        39.19 o                         
  -7  11   9         74.96         59.37        21.34 o                         
  -6  11   9         49.28         53.71        19.87 o                         
  -5  11   9         75.68         82.45        27.16 o                         
  -4  11   9        594.93        670.34        43.54 o                         
  -3  11   9          4.71         -6.41        11.52 o                         
  -2  11   9        368.18        431.06        32.09 o                         
  -1  11   9         49.80         37.71        13.07 o                         
   0  11   9         96.76         73.96        17.13 o                         
   1  11   9         49.96         46.04        18.63 o                         
   2  11   9        362.54        416.63        37.33 o                         
   3  11   9          3.98         -5.85        12.10 o                         
   4  11   9        587.84        609.54        42.76 o                         
   5  11   9         78.74         57.06        21.26 o                         
   6  11   9         50.77         62.50        18.17 o                         
   7  11   9         73.25         92.12        24.27 o                         
  -5  12   9         26.29          1.89        17.91 o                         
  -4  12   9        152.48        170.85        24.47 o                         
  -3  12   9        471.10        504.65        47.58 o                         
  -2  12   9        139.77        116.69        21.33 o                         
  -1  12   9        235.27        196.55        25.50 o                         
   0  12   9         16.48         11.86        12.48 o                         
   1  12   9        237.54        236.59        26.66 o                         
   2  12   9        138.96        167.24        23.53 o                         
   3  12   9        481.21        606.26        37.56 o                         
   4  12   9        153.72        115.62        23.80 o                         
   5  12   9         27.44          5.25        16.00 o                         
  -3  13   9         73.45         53.83        18.49 o                         
  -2  13   9         89.55         72.96        20.64 o                         
  -1  13   9         20.13         21.42        14.46 o                         
   0  13   9        308.64        370.33        30.35 o                         
   1  13   9         18.90         19.61        14.54 o                         
   2  13   9         85.87         93.44        20.60 o                         
   3  13   9         74.52         78.35        19.93 o                         
   0   0  10       4574.53       4712.60       124.61 o                         
   1   0  10          5.62          4.86         4.31 o                         
   2   0  10        646.79        627.83        17.73 o                         
   3   0  10        523.31        454.70        19.58 o                         
   4   0  10        339.88        295.70        18.63 o                         
   5   0  10        306.43        304.70        17.59 o                         
   6   0  10         30.83         35.14         9.13 o                         
   7   0  10        324.12        303.09        22.68 o                         
   8   0  10          0.45         -9.23         9.23 o                         
   9   0  10          8.13         14.84        14.05 o                         
  10   0  10        149.13        141.09        23.24 o                         
  11   0  10         66.42         24.45        19.19 o                         
  12   0  10        193.09        195.99        27.86 o                         
 -12   1  10         22.47         51.97        38.72 o                         
 -11   1  10        246.38        269.24        35.09 o                         
 -10   1  10        292.10        329.34        32.36 o                         
  -9   1  10        271.11        298.81        29.56 o                         
  -8   1  10         38.84         45.66        20.67 o                         
  -7   1  10         59.13         51.56        12.30 o                         
  -6   1  10          7.70         -1.18         8.11 o                         
  -5   1  10        803.20        806.33        36.91 o                         
  -4   1  10        611.70        551.16        20.62 o                         
  -3   1  10        833.39        764.79        36.99 o                         
  -2   1  10        613.15        648.40        20.60 o                         
  -1   1  10        125.34        118.70         9.42 o                         
   0   1  10        111.27         99.00         8.54 o                         
   1   1  10        132.05        141.36        11.76 o                         
   2   1  10        626.08        623.40        21.15 o                         
   3   1  10        814.17        765.37        25.34 o                         
   4   1  10        600.97        563.24        22.14 o                         
   5   1  10        790.81        751.00        26.67 o                         
   6   1  10         10.06          7.19        10.21 o                         
   7   1  10         60.98         51.47        14.30 o                         
   8   1  10         35.59         28.39        14.53 o                         
   9   1  10        273.70        258.94        27.71 o                         
  10   1  10        296.24        296.30        30.76 o                         
  11   1  10        245.81        254.96        30.73 o                         
  12   1  10         23.21         54.63        22.90 o                         
 -11   2  10         51.15         61.49        21.20 o                         
 -10   2  10        538.45        569.55        43.62 o                         
  -9   2  10        252.16        299.01        27.73 o                         
  -8   2  10        165.22        139.61        17.27 o                         
  -7   2  10        229.34        242.57        21.38 o                         
  -6   2  10        479.39        513.05        28.80 o                         
  -5   2  10        246.68        209.24        19.68 o                         
  -4   2  10       2202.34       2232.94        78.10 o                         
  -3   2  10         28.50         29.79         7.61 o                         
  -2   2  10       1917.77       1890.42        41.41 o                         
  -1   2  10        149.54        171.77        14.33 o                         
   0   2  10        157.81        127.90        10.85 o                         
   1   2  10        153.96        146.45        12.22 o                         
   2   2  10       1906.04       1866.47        44.87 o                         
   3   2  10         30.84         33.62         7.52 o                         
   4   2  10       2166.18       2125.81        55.80 o                         
   5   2  10        247.61        232.13        22.19 o                         
   6   2  10        482.71        485.79        39.05 o                         
   7   2  10        229.40        243.77        25.17 o                         
   8   2  10        173.51        166.52        22.24 o                         
   9   2  10        251.08        244.28        27.68 o                         
  10   2  10        532.86        592.72        39.14 o                         
  11   2  10         48.61         30.72        17.54 o                         
 -11   3  10         40.28         34.48        16.98 o                         
 -10   3  10        363.67        410.12        33.72 o                         
  -9   3  10        195.74        232.11        22.39 o                         
  -8   3  10        864.42        980.12        42.97 o                         
  -7   3  10        823.89        891.84        53.17 o                         
  -6   3  10        375.97        350.08        28.90 o                         
  -5   3  10       1388.39       1495.83        51.22 o                         
  -4   3  10       1067.38       1050.11        55.60 o                         
  -3   3  10        248.77        252.92        18.88 o                         
  -2   3  10       1305.30       1342.97        39.95 o                         
  -1   3  10       1646.37       1703.49        37.76 o                         
   0   3  10       2113.65       2158.03        50.32 o                         
   1   3  10       1646.07       1639.50        36.32 o                         
   2   3  10       1298.94       1286.38        57.51 o                         
   3   3  10        243.65        219.14        26.48 o                         
   4   3  10       1062.64        931.05        45.28 o                         
   5   3  10       1367.13       1374.64        64.20 o                         
   6   3  10        379.84        332.16        25.19 o                         
   7   3  10        818.44        919.28        42.21 o                         
   8   3  10        863.76        921.65        44.39 o                         
   9   3  10        200.74        197.11        24.74 o                         
  10   3  10        353.40        368.71        34.89 o                         
  11   3  10         38.76         16.48        16.18 o                         
 -11   4  10          9.36         11.81        15.19 o                         
 -10   4  10         69.09         50.23        15.48 o                         
  -9   4  10        257.03        259.59        26.51 o                         
  -8   4  10          8.50         11.55        11.85 o                         
  -7   4  10        116.96        120.69        18.70 o                         
  -6   4  10        170.11        178.03        20.79 o                         
  -5   4  10        632.03        622.33        32.57 o                         
  -4   4  10        152.19        148.44        18.51 o                         
  -3   4  10        109.59         91.21        19.20 o                         
  -2   4  10        907.26        921.04        28.82 o                         
  -1   4  10        659.34        647.60        26.70 o                         
   0   4  10        256.91        240.50        15.62 o                         
   1   4  10        642.35        612.03        20.34 o                         
   2   4  10        889.11        924.89        41.79 o                         
   3   4  10        112.51        100.66        14.49 o                         
   4   4  10        155.79        136.12        17.29 o                         
   5   4  10        628.47        594.97        31.83 o                         
   6   4  10        171.23        164.23        20.32 o                         
   7   4  10        113.22        109.15        18.71 o                         
   8   4  10          8.60          3.55        11.48 o                         
   9   4  10        261.81        250.07        27.68 o                         
  10   4  10         68.39         51.72        17.13 o                         
  11   4  10          9.43         -3.50        14.39 o                         
 -11   5  10        140.99        195.34        25.98 o                         
 -10   5  10         33.09         59.49        16.69 o                         
  -9   5  10         44.78         32.87        15.59 o                         
  -8   5  10        123.23        111.53        24.65 o                         
  -7   5  10        132.49         70.76        16.26 o                         
  -6   5  10        175.14        138.23        19.70 o                         
  -5   5  10         62.93         33.06        12.36 o                         
  -4   5  10        973.30        946.37        40.91 o                         
  -3   5  10        309.54        293.78        23.96 o                         
  -2   5  10        546.44        514.09        26.24 o                         
  -1   5  10        919.13        895.13        29.26 o                         
   0   5  10          4.33          0.29         5.65 o                         
   1   5  10        918.72        881.74        43.84 o                         
   2   5  10        565.55        518.70        22.23 o                         
   3   5  10        324.76        291.00        19.76 o                         
   4   5  10        963.28        945.60        39.23 o                         
   5   5  10         62.74         52.47        13.75 o                         
   6   5  10        168.03        165.17        23.61 o                         
   7   5  10        133.21        160.83        34.64 o                         
   8   5  10        124.87        128.20        30.45 o                         
   9   5  10         47.03         33.47        15.76 o                         
  10   5  10         33.06          8.71        13.86 o                         
  11   5  10        139.12        153.41        25.76 o                         
 -10   6  10         80.45         62.01        18.33 o                         
  -9   6  10        276.53        287.46        29.10 o                         
  -8   6  10          9.03         13.86        12.00 o                         
  -7   6  10        211.57        251.20        25.78 o                         
  -6   6  10         72.11         45.86        14.69 o                         
  -5   6  10        931.51       1016.13        54.86 o                         
  -4   6  10         84.74         99.72        16.93 o                         
  -3   6  10       1011.19       1062.37        43.77 o                         
  -2   6  10        284.56        288.77        23.25 o                         
  -1   6  10        329.76        329.82        20.74 o                         
   0   6  10         25.77         25.74         7.80 o                         
   1   6  10        321.34        313.84        24.46 o                         
   2   6  10        283.67        327.54        25.25 o                         
   3   6  10       1002.84       1015.28        36.50 o                         
   4   6  10         85.24         73.84        13.45 o                         
   5   6  10        926.58        981.67        43.07 o                         
   6   6  10         76.08         57.62        14.44 o                         
   7   6  10        213.87        197.79        23.40 o                         
   8   6  10          9.20          5.59        13.61 o                         
   9   6  10        274.09        281.84        30.78 o                         
  10   6  10         78.87         87.35        28.53 o                         
 -10   7  10         23.76         -2.54        12.84 o                         
  -9   7  10        318.24        356.40        33.44 o                         
  -8   7  10        478.46        475.51        33.89 o                         
  -7   7  10        875.22        902.56        93.91 o                         
  -6   7  10        400.83        341.24        28.86 o                         
  -5   7  10         81.35         49.80        14.81 o                         
  -4   7  10         44.03         45.05        13.55 o                         
  -3   7  10        285.13        292.88        22.55 o                         
  -2   7  10        171.53        186.95        22.20 o                         
  -1   7  10        183.82        170.06        20.65 o                         
   0   7  10        173.68        152.54        17.39 o                         
   1   7  10        187.66        174.44        17.44 o                         
   2   7  10        166.66        192.07        21.66 o                         
   3   7  10        287.75        271.64        22.10 o                         
   4   7  10         42.51         36.04        11.34 o                         
   5   7  10         78.55         80.44        14.02 o                         
   6   7  10        389.50        366.49        25.18 o                         
   7   7  10        872.87        936.28        52.58 o                         
   8   7  10        489.37        524.12        34.90 o                         
   9   7  10        312.05        308.25        32.63 o                         
  10   7  10         24.98         26.18        16.80 o                         
  -9   8  10         19.30         20.25        15.81 o                         
  -8   8  10         46.09         34.07        15.89 o                         
  -7   8  10        666.73        699.38        50.82 o                         
  -6   8  10        242.50        267.45        27.44 o                         
  -5   8  10        425.56        439.94        31.13 o                         
  -4   8  10        237.74        240.85        25.48 o                         
  -3   8  10        269.33        284.56        28.17 o                         
  -2   8  10         29.52         10.03         9.75 o                         
  -1   8  10        234.65        263.21        29.58 o                         
   0   8  10        240.58        197.29        20.07 o                         
   1   8  10        219.99        204.24        22.91 o                         
   2   8  10         30.81         14.03        10.54 o                         
   3   8  10        269.89        262.63        33.24 o                         
   4   8  10        240.76        231.95        24.40 o                         
   5   8  10        429.60        384.63        28.71 o                         
   6   8  10        235.81        186.22        27.08 o                         
   7   8  10        661.78        696.73        35.13 o                         
   8   8  10         47.78         55.52        14.85 o                         
   9   8  10         20.38          7.17        13.84 o                         
  -8   9  10        255.42        266.56        30.02 o                         
  -7   9  10         10.52          8.76        14.43 o                         
  -6   9  10         86.65         84.67        19.15 o                         
  -5   9  10         14.96         22.11        13.79 o                         
  -4   9  10        332.66        330.21        38.92 o                         
  -3   9  10        212.26        239.71        25.57 o                         
  -2   9  10        264.69        222.28        24.51 o                         
  -1   9  10         11.37          7.83        11.32 o                         
   0   9  10        134.46        141.17        17.88 o                         
   1   9  10         11.47          9.39        11.04 o                         
   2   9  10        264.08        275.44        26.03 o                         
   3   9  10        210.11        230.22        33.24 o                         
   4   9  10        327.78        354.24        28.58 o                         
   5   9  10         16.40         11.12        12.02 o                         
   6   9  10         86.78        106.29        19.41 o                         
   7   9  10         12.27         14.65        14.21 o                         
   8   9  10        254.67        174.09        22.49 o                         
  -7  10  10          2.04         -2.16        13.86 o                         
  -6  10  10         15.31         -1.67        13.55 o                         
  -5  10  10          3.41          4.72        13.21 o                         
  -4  10  10         18.91         25.18        17.25 o                         
  -3  10  10        328.95        351.03        30.83 o                         
  -2  10  10         65.28         46.99        15.22 o                         
  -1  10  10        207.65        188.24        23.36 o                         
   0  10  10        389.05        412.23        31.03 o                         
   1  10  10        207.71        184.98        23.33 o                         
   2  10  10         65.71         48.03        15.18 o                         
   3  10  10        337.36        330.18        31.41 o                         
   4  10  10         20.14          6.64        14.00 o                         
   5  10  10          3.67          6.17        12.99 o                         
   6  10  10         14.03         33.10        20.96 o                         
   7  10  10          1.99         -6.24        12.27 o                         
  -6  11  10        120.52        168.66        30.35 o                         
  -5  11  10         24.13         23.95        24.98 o                         
  -4  11  10         11.05        -13.35        14.59 o                         
  -3  11  10        222.19        220.58        26.73 o                         
  -2  11  10         50.35         46.33        16.49 o                         
  -1  11  10        316.62        363.28        32.11 o                         
   0  11  10          1.96         -1.95        10.60 o                         
   1  11  10        315.88        349.48        30.51 o                         
   2  11  10         47.66         42.74        16.22 o                         
   3  11  10        217.81        251.99        28.59 o                         
   4  11  10         11.47         11.13        15.45 o                         
   5  11  10         22.46          6.07        15.80 o                         
   6  11  10        120.02        150.24        27.71 o                         
  -4  12  10        133.15        129.72        28.64 o                         
  -3  12  10        539.86        587.97        38.70 o                         
  -2  12  10        281.70        262.04        29.39 o                         
  -1  12  10         73.22         86.58        19.82 o                         
   0  12  10         72.21         58.30        17.42 o                         
   1  12  10         72.97         86.54        19.10 o                         
   2  12  10        274.11        285.62        30.33 o                         
   3  12  10        530.32        650.68        40.60 o                         
   4  12  10        133.43        106.91        25.56 o                         
   1   0  11        213.04        234.79        13.84 o                         
   2   0  11         92.41         67.95         8.53 o                         
   3   0  11         54.11         41.35        11.00 o                         
   4   0  11        420.23        404.25        28.63 o                         
   5   0  11         83.61        102.35        12.96 o                         
   6   0  11       1341.00       1355.70        45.40 o                         
   7   0  11         18.64         44.97        14.41 o                         
   8   0  11        195.07        196.70        25.07 o                         
   9   0  11        240.10        229.10        33.41 o                         
  10   0  11         17.20         20.56        14.64 o                         
  11   0  11         78.91         84.67        21.78 o                         
 -11   1  11        162.94        135.72        29.21 o                         
 -10   1  11        259.86        278.94        35.72 o                         
  -9   1  11        119.97        152.65        23.11 o                         
  -8   1  11        397.91        412.81        31.03 o                         
  -7   1  11        352.57        308.37        28.19 o                         
  -6   1  11        214.79        207.60        22.19 o                         
  -5   1  11       1340.50       1449.09        41.04 o                         
  -4   1  11       1137.31       1143.52        34.86 o                         
  -3   1  11        610.88        655.22        22.85 o                         
  -2   1  11        949.33        860.20        31.05 o                         
  -1   1  11        496.45        487.90        17.34 o                         
   0   1  11        623.32        592.07        25.49 o                         
   1   1  11        488.47        449.27        21.25 o                         
   2   1  11        947.19        891.04        26.48 o                         
   3   1  11        605.94        595.38        24.82 o                         
   4   1  11       1119.63       1074.76        38.80 o                         
   5   1  11       1339.56       1268.50        49.55 o                         
   6   1  11        219.08        183.16        21.79 o                         
   7   1  11        349.22        316.10        28.42 o                         
   8   1  11        399.36        417.19        31.13 o                         
   9   1  11        120.41         90.55        19.35 o                         
  10   1  11        268.15        328.91        71.27 o                         
  11   1  11        163.91        167.92        26.35 o                         
 -11   2  11        434.06        542.25        47.31 o                         
 -10   2  11        166.28        158.93        29.26 o                         
  -9   2  11        224.84        222.82        30.87 o                         
  -8   2  11         49.52         35.95        12.23 o                         
  -7   2  11        267.05        206.80        33.06 o                         
  -6   2  11         31.66         32.81        13.18 o                         
  -5   2  11         36.12         51.23        12.68 o                         
  -4   2  11         36.70         33.01        11.40 o                         
  -3   2  11        215.71        191.85        16.73 o                         
  -2   2  11        523.32        560.88        24.94 o                         
  -1   2  11       1394.21       1377.80        34.46 o                         
   0   2  11        259.95        216.36        13.28 o                         
   1   2  11       1395.91       1409.76        32.75 o                         
   2   2  11        529.89        523.54        19.89 o                         
   3   2  11        218.95        200.48        15.87 o                         
   4   2  11         38.53         16.78        10.63 o                         
   5   2  11         38.94         33.84        12.15 o                         
   6   2  11         34.17         11.78        11.66 o                         
   7   2  11        261.32        238.15        25.52 o                         
   8   2  11         49.46         54.65        18.98 o                         
   9   2  11        228.61        246.09        28.04 o                         
  10   2  11        170.35        193.64        26.13 o                         
  11   2  11        430.62        524.44        47.36 o                         
 -11   3  11         26.57          7.13        23.39 o                         
 -10   3  11        215.27        229.04        28.59 o                         
  -9   3  11        274.63        249.71        25.29 o                         
  -8   3  11        213.80        262.89        25.60 o                         
  -7   3  11         28.81         35.12        16.47 o                         
  -6   3  11        176.43        134.89        21.03 o                         
  -5   3  11        149.25        163.85        23.09 o                         
  -4   3  11        325.22        340.82        25.29 o                         
  -3   3  11        289.22        284.74        20.93 o                         
  -2   3  11        168.84        143.46        15.15 o                         
  -1   3  11       1031.12        990.23        34.80 o                         
   0   3  11         56.63         75.17        10.30 o                         
   1   3  11       1033.89       1009.38        27.57 o                         
   2   3  11        170.55        181.73        15.28 o                         
   3   3  11        291.20        264.92        25.22 o                         
   4   3  11        325.55        319.40        23.91 o                         
   5   3  11        149.57        186.52        26.12 o                         
   6   3  11        168.59        151.19        20.36 o                         
   7   3  11         29.38         26.12        13.86 o                         
   8   3  11        217.27        260.35        28.15 o                         
   9   3  11        274.36        329.60        41.26 o                         
  10   3  11        221.72        186.24        27.65 o                         
  11   3  11         26.21          4.96        17.62 o                         
 -10   4  11        104.27        101.67        19.90 o                         
  -9   4  11        433.98        495.58        34.22 o                         
  -8   4  11        236.32        221.34        25.31 o                         
  -7   4  11        153.07        172.57        22.03 o                         
  -6   4  11        328.31        330.64        26.70 o                         
  -5   4  11         11.18         -8.12         8.12 o                         
  -4   4  11        270.93        313.31        25.16 o                         
  -3   4  11        415.28        450.31        27.70 o                         
  -2   4  11        672.45        651.04        33.22 o                         
  -1   4  11        238.11        235.28        16.84 o                         
   0   4  11       2280.48       2254.33        67.08 o                         
   1   4  11        233.14        213.24        14.65 o                         
   2   4  11        654.83        623.52        29.96 o                         
   3   4  11        412.06        406.42        27.28 o                         
   4   4  11        276.34        252.71        22.76 o                         
   5   4  11         11.40          6.52        10.12 o                         
   6   4  11        333.76        313.90        26.88 o                         
   7   4  11        148.20        163.66        22.59 o                         
   8   4  11        244.72        226.46        28.53 o                         
   9   4  11        447.80        408.46        41.58 o                         
  10   4  11         97.72         60.13        19.61 o                         
 -10   5  11        180.87        194.31        26.10 o                         
  -9   5  11        178.85        169.22        24.21 o                         
  -8   5  11        310.44        355.47        40.30 o                         
  -7   5  11         63.12         34.70        14.37 o                         
  -6   5  11        481.67        512.22        32.36 o                         
  -5   5  11        136.29        105.05        17.90 o                         
  -4   5  11        617.65        700.15        35.61 o                         
  -3   5  11         40.85         26.30        11.55 o                         
  -2   5  11        384.97        365.59        22.89 o                         
  -1   5  11       1240.49       1241.99        48.71 o                         
   0   5  11        460.01        427.02        19.52 o                         
   1   5  11       1238.28       1302.75        42.83 o                         
   2   5  11        381.69        400.17        22.67 o                         
   3   5  11         40.95         36.44        10.72 o                         
   4   5  11        621.70        668.24        37.27 o                         
   5   5  11        139.72        125.23        18.43 o                         
   6   5  11        473.20        500.49        32.03 o                         
   7   5  11         61.62         51.04        15.40 o                         
   8   5  11        310.65        314.22        43.46 o                         
   9   5  11        182.52        228.45        31.92 o                         
  10   5  11        181.38        194.00        27.43 o                         
  -9   6  11          0.86          3.71        14.00 o                         
  -8   6  11        282.84        282.91        52.47 o                         
  -7   6  11        124.09         99.14        19.40 o                         
  -6   6  11         52.47         52.54        15.06 o                         
  -5   6  11        715.99        754.64        38.75 o                         
  -4   6  11        181.92        171.00        21.85 o                         
  -3   6  11        921.99        999.88        44.17 o                         
  -2   6  11         68.92         44.92        11.56 o                         
  -1   6  11        244.43        216.79        23.74 o                         
   0   6  11         73.68         82.50        13.59 o                         
   1   6  11        243.20        244.99        18.06 o                         
   2   6  11         68.32         46.32        12.59 o                         
   3   6  11        916.42        962.55        41.27 o                         
   4   6  11        187.63        180.21        24.19 o                         
   5   6  11        711.84        729.96        33.28 o                         
   6   6  11         56.11         46.74        14.75 o                         
   7   6  11        123.72         84.41        18.68 o                         
   8   6  11        282.76        288.40        30.29 o                         
   9   6  11          0.60          9.83        14.71 o                         
  -9   7  11        118.96         85.45        20.56 o                         
  -8   7  11        104.68         97.64        26.16 o                         
  -7   7  11        486.46        562.55        36.24 o                         
  -6   7  11         37.40         34.13        14.78 o                         
  -5   7  11        522.07        565.20        34.81 o                         
  -4   7  11        158.65        148.83        21.59 o                         
  -3   7  11         74.50         53.04        15.35 o                         
  -2   7  11        104.17         84.05        25.08 o                         
  -1   7  11        126.21        103.24        15.90 o                         
   0   7  11         80.28         57.00        14.85 o                         
   1   7  11        125.50        116.45        16.06 o                         
   2   7  11        102.78         57.09        14.36 o                         
   3   7  11         72.39         90.53        16.81 o                         
   4   7  11        155.67        163.28        21.18 o                         
   5   7  11        528.24        496.27        32.25 o                         
   6   7  11         36.45         28.52        12.36 o                         
   7   7  11        483.22        559.09        35.73 o                         
   8   7  11        107.61        104.91        21.35 o                         
   9   7  11        123.54        101.56        21.45 o                         
  -8   8  11         49.77         51.96        17.70 o                         
  -7   8  11          0.89         -5.07        13.15 o                         
  -6   8  11         70.35         44.92        16.93 o                         
  -5   8  11         45.86         18.14        13.93 o                         
  -4   8  11         76.46         80.46        18.15 o                         
  -3   8  11         30.85         35.86        13.72 o                         
  -2   8  11        588.91        579.86        48.04 o                         
  -1   8  11        102.06         67.75        16.99 o                         
   0   8  11         40.99         42.60        14.26 o                         
   1   8  11        101.87        112.53        16.95 o                         
   2   8  11        601.48        671.16        36.59 o                         
   3   8  11         28.98         42.21        20.67 o                         
   4   8  11         84.38         74.43        16.81 o                         
   5   8  11         43.77         35.63        13.66 o                         
   6   8  11         71.14         45.55        15.59 o                         
   7   8  11          1.21          1.59        12.02 o                         
   8   8  11         47.40         37.21        14.22 o                         
  -7   9  11        198.63        178.68        26.59 o                         
  -6   9  11        246.42        245.70        29.82 o                         
  -5   9  11        209.63        242.32        35.07 o                         
  -4   9  11        268.26        278.40        31.77 o                         
  -3   9  11         55.46         40.84        18.21 o                         
  -2   9  11        150.08        172.25        38.82 o                         
  -1   9  11        350.11        340.21        30.72 o                         
   0   9  11        173.42        176.99        22.81 o                         
   1   9  11        350.29        338.95        25.63 o                         
   2   9  11        146.47        137.01        21.03 o                         
   3   9  11         53.14         22.27        13.41 o                         
   4   9  11        269.14        269.20        32.93 o                         
   5   9  11        208.68        206.50        24.92 o                         
   6   9  11        249.70        212.87        35.89 o                         
   7   9  11        205.10        224.81        27.44 o                         
  -6  10  11        116.84        110.10        23.18 o                         
  -5  10  11        108.88         68.18        19.32 o                         
  -4  10  11         50.12         60.88        23.84 o                         
  -3  10  11        549.91        647.90        58.20 o                         
  -2  10  11        393.78        445.53        33.34 o                         
  -1  10  11         12.21          0.08        12.47 o                         
   0  10  11        654.19        793.11        43.76 o                         
   1  10  11         10.66          7.66        11.64 o                         
   2  10  11        383.73        448.19        32.79 o                         
   3  10  11        545.25        662.14        39.62 o                         
   4  10  11         50.82         60.94        19.13 o                         
   5  10  11        106.75        118.53        25.35 o                         
   6  10  11        116.06         85.97        19.69 o                         
  -4  11  11         95.29         60.91        22.51 o                         
  -3  11  11         94.19         55.68        20.86 o                         
  -2  11  11          7.78         -7.12        12.05 o                         
  -1  11  11        128.01        107.43        21.18 o                         
   0  11  11         13.18         13.27        14.59 o                         
   1  11  11        130.54        154.17        21.20 o                         
   2  11  11          7.75         15.72        14.72 o                         
   3  11  11         95.55         84.70        19.67 o                         
   4  11  11         97.89         92.26        25.93 o                         
  -1  12  11        107.15        121.35        40.15 o                         
   0  12  11         13.46         13.55        14.30 o                         
   1  12  11        105.64         91.39        20.47 o                         
   0   0  12          0.05         -6.96         6.96 o                         
   1   0  12       1708.32       1685.43        51.68 o                         
   2   0  12         94.13         54.88         8.70 o                         
   3   0  12        253.04        245.87        17.64 o                         
   4   0  12         37.63         43.77        10.12 o                         
   5   0  12         89.55         95.21        13.34 o                         
   6   0  12          1.24         -6.26         9.46 o                         
   7   0  12        132.00        125.52        32.36 o                         
   8   0  12        100.50         63.95        28.39 o                         
   9   0  12          2.18         -5.09        12.87 o                         
  10   0  12         42.22         60.69        18.31 o                         
 -10   1  12         41.35         11.62        19.72 o                         
  -9   1  12        133.07        184.43        25.22 o                         
  -8   1  12        137.12        119.85        21.66 o                         
  -7   1  12         74.46         66.59        16.54 o                         
  -6   1  12         89.60        108.88        16.19 o                         
  -5   1  12        118.84        104.15        14.22 o                         
  -4   1  12        223.80        231.93        17.88 o                         
  -3   1  12        335.06        349.90        19.44 o                         
  -2   1  12        800.38        778.05        24.02 o                         
  -1   1  12        244.78        259.22        16.06 o                         
   0   1  12        809.58        744.07        26.92 o                         
   1   1  12        232.46        218.65        16.68 o                         
   2   1  12        821.31        764.85        25.41 o                         
   3   1  12        345.18        367.15        22.24 o                         
   4   1  12        229.75        204.16        22.71 o                         
   5   1  12        118.87        119.32        18.28 o                         
   6   1  12         90.64        140.12        20.70 o                         
   7   1  12         73.61         73.83        17.05 o                         
   8   1  12        135.71         94.98        19.54 o                         
   9   1  12        134.42        162.55        24.54 o                         
  10   1  12         41.93         45.34        17.87 o                         
 -10   2  12        130.28         77.56        29.03 o                         
  -9   2  12         65.64         58.77        21.15 o                         
  -8   2  12        112.63        105.68        24.81 o                         
  -7   2  12        840.34        863.76        37.32 o                         
  -6   2  12         17.15         16.73        10.65 o                         
  -5   2  12        286.17        311.55        23.51 o                         
  -4   2  12        182.63        161.94        20.13 o                         
  -3   2  12          3.38         -5.32         7.35 o                         
  -2   2  12          4.41         -7.31         8.12 o                         
  -1   2  12       1837.90       1936.71        48.34 o                         
   0   2  12        679.03        700.48        24.64 o                         
   1   2  12       1797.96       1811.25        43.67 o                         
   2   2  12          3.80         11.10         6.45 o                         
   3   2  12          4.37         -6.55         6.55 o                         
   4   2  12        181.79        157.57        37.62 o                         
   5   2  12        280.76        320.46        26.85 o                         
   6   2  12         16.93         18.89        12.87 o                         
   7   2  12        848.81        839.00        52.93 o                         
   8   2  12        110.96        113.97        21.20 o                         
   9   2  12         69.44         85.31        20.09 o                         
  10   2  12        128.42        191.70        26.81 o                         
 -10   3  12        175.82        300.26        39.27 o                         
  -9   3  12        169.55        147.53        30.45 o                         
  -8   3  12        147.40        149.82        19.84 o                         
  -7   3  12        115.42        135.59        20.36 o                         
  -6   3  12        250.93        239.69        24.86 o                         
  -5   3  12        299.01        332.78        27.60 o                         
  -4   3  12        202.22        195.15        21.99 o                         
  -3   3  12       1822.50       1946.02        63.74 o                         
  -2   3  12         46.50         35.63        10.87 o                         
  -1   3  12        370.13        412.33        56.30 o                         
   0   3  12        142.58        158.31        15.97 o                         
   1   3  12        379.26        373.07        18.37 o                         
   2   3  12         41.91         32.28         9.04 o                         
   3   3  12       1833.72       1920.39        54.99 o                         
   4   3  12        204.98        187.35        21.27 o                         
   5   3  12        289.50        299.36        26.95 o                         
   6   3  12        249.99        252.27        26.61 o                         
   7   3  12        117.05         81.94        18.44 o                         
   8   3  12        146.80        141.42        21.86 o                         
   9   3  12        168.14        152.13        24.07 o                         
  10   3  12        176.70        174.74        27.07 o                         
  -9   4  12        148.89        153.92        22.52 o                         
  -8   4  12        320.19        340.91        31.57 o                         
  -7   4  12         30.00         15.20        13.30 o                         
  -6   4  12         47.77         48.51        14.92 o                         
  -5   4  12        241.16        331.62        28.25 o                         
  -4   4  12        208.81        177.81        21.90 o                         
  -3   4  12         55.55         39.80        13.33 o                         
  -2   4  12        282.37        318.92        42.14 o                         
  -1   4  12         44.20         38.93         9.95 o                         
   0   4  12        725.68        694.96        35.64 o                         
   1   4  12         44.66         46.53         9.52 o                         
   2   4  12        279.82        311.38        20.20 o                         
   3   4  12         57.98         53.25        12.03 o                         
   4   4  12        206.50        185.73        24.64 o                         
   5   4  12        245.55        294.05        26.72 o                         
   6   4  12         49.37         28.95        13.12 o                         
   7   4  12         29.70         35.46        17.08 o                         
   8   4  12        314.12        334.12        38.90 o                         
   9   4  12        155.65        158.19        24.83 o                         
  -9   5  12        130.74        161.49        23.85 o                         
  -8   5  12        161.59        186.29        25.08 o                         
  -7   5  12        320.96        363.67        30.97 o                         
  -6   5  12        130.51        150.68        22.12 o                         
  -5   5  12        164.73        178.30        22.28 o                         
  -4   5  12        102.74         62.06        15.74 o                         
  -3   5  12         68.69         72.60        16.77 o                         
  -2   5  12         18.28         11.95        10.78 o                         
  -1   5  12        395.16        376.17        24.10 o                         
   0   5  12         19.38          5.84         8.89 o                         
   1   5  12        388.14        410.16        24.74 o                         
   2   5  12         18.64         20.67         9.16 o                         
   3   5  12         70.85         76.21        14.33 o                         
   4   5  12        105.61         96.05        15.08 o                         
   5   5  12        162.58        147.08        20.39 o                         
   6   5  12        130.53        158.51        22.22 o                         
   7   5  12        318.40        375.66        36.48 o                         
   8   5  12        156.56        150.34        24.31 o                         
   9   5  12        128.25        172.10        26.38 o                         
  -8   6  12        387.48        465.90        36.21 o                         
  -7   6  12         81.78         81.53        19.49 o                         
  -6   6  12        243.41        252.95        27.65 o                         
  -5   6  12        375.28        421.21        46.95 o                         
  -4   6  12        161.21        176.71        22.44 o                         
  -3   6  12        499.88        534.82        46.99 o                         
  -2   6  12         42.96         37.13        14.24 o                         
  -1   6  12        189.18        163.49        21.95 o                         
   0   6  12        114.99         98.91        17.62 o                         
   1   6  12        189.68        182.66        19.77 o                         
   2   6  12         39.47         29.64        10.33 o                         
   3   6  12        507.77        466.68        29.22 o                         
   4   6  12        154.52        172.91        23.68 o                         
   5   6  12        374.86        422.51        28.55 o                         
   6   6  12        241.14        284.88        28.95 o                         
   7   6  12         82.32         75.76        18.69 o                         
   8   6  12        388.46        427.72        36.56 o                         
  -8   7  12          0.92         -6.97        13.73 o                         
  -7   7  12         36.37         11.97        14.50 o                         
  -6   7  12         32.36         35.57        17.21 o                         
  -5   7  12         95.49        104.90        24.42 o                         
  -4   7  12         20.48         32.78        18.53 o                         
  -3   7  12        138.79        155.51        22.58 o                         
  -2   7  12          4.11          8.41        12.51 o                         
  -1   7  12         31.83         30.72        16.13 o                         
   0   7  12        180.45        149.22        21.73 o                         
   1   7  12         32.22         16.59        11.14 o                         
   2   7  12          4.33        -10.15        10.15 o                         
   3   7  12        139.06        138.18        19.99 o                         
   4   7  12         21.36          9.80        11.98 o                         
   5   7  12         98.10         61.21        17.01 o                         
   6   7  12         36.54         24.71        15.14 o                         
   7   7  12         37.19         27.33        14.11 o                         
   8   7  12          0.87          8.60        14.53 o                         
  -7   8  12         63.02         60.00        18.41 o                         
  -6   8  12        472.89        600.63        43.83 o                         
  -5   8  12         46.72         79.65        22.58 o                         
  -4   8  12        576.17        647.28        39.45 o                         
  -3   8  12         39.26         66.22        17.98 o                         
  -2   8  12        186.39        163.43        23.28 o                         
  -1   8  12        110.61        101.13        18.60 o                         
   0   8  12         10.64         19.97        12.88 o                         
   1   8  12        107.10         96.82        19.26 o                         
   2   8  12        190.12        181.93        23.69 o                         
   3   8  12         38.60         23.51        15.73 o                         
   4   8  12        566.57        656.23        37.38 o                         
   5   8  12         46.94         38.19        15.80 o                         
   6   8  12        470.99        467.27        34.66 o                         
   7   8  12         63.38         43.64        17.49 o                         
  -6   9  12        463.74        554.53        71.12 o                         
  -5   9  12         20.01         23.54        19.56 o                         
  -4   9  12        231.80        232.33        28.65 o                         
  -3   9  12         35.70         31.16        18.69 o                         
  -2   9  12        295.76        331.91        38.43 o                         
  -1   9  12        469.23        505.23        42.15 o                         
   0   9  12        430.16        480.79        33.33 o                         
   1   9  12        471.92        531.67        36.09 o                         
   2   9  12        293.22        361.33        30.66 o                         
   3   9  12         35.63         22.28        17.96 o                         
   4   9  12        224.23        197.80        30.18 o                         
   5   9  12         19.94         10.26        14.11 o                         
   6   9  12        460.80        570.15        37.99 o                         
  -4  10  12         11.37         17.91        18.42 o                         
  -3  10  12         59.49         48.69        20.89 o                         
  -2  10  12        136.60        113.56        33.40 o                         
  -1  10  12         84.83         82.82        19.72 o                         
   0  10  12        220.45        272.95        30.28 o                         
   1  10  12         82.91         75.41        20.09 o                         
   2  10  12        140.04        194.14        27.58 o                         
   3  10  12         62.46         45.49        18.74 o                         
   4  10  12         13.08         12.54        16.52 o                         
  -2  11  12        299.38        387.28        42.38 o                         
  -1  11  12        459.35        465.66        36.74 o                         
   0  11  12        293.95        310.55        32.90 o                         
   1  11  12        464.25        456.94        38.88 o                         
   2  11  12        300.81        336.42        33.00 o                         
   1   0  13        201.49        184.82        18.08 o                         
   2   0  13        104.37         89.86        10.69 o                         
   3   0  13         99.43         56.07        11.43 o                         
   4   0  13        627.66        608.52        29.51 o                         
   5   0  13          6.84         -7.41        10.55 o                         
   6   0  13         38.22         37.96        14.95 o                         
   7   0  13        125.91        153.04        23.12 o                         
   8   0  13         41.92         45.66        17.40 o                         
   9   0  13         24.46         35.43        17.27 o                         
  -9   1  13        114.54        131.74        28.20 o                         
  -8   1  13        505.91        567.93        44.86 o                         
  -7   1  13        254.74        225.71        33.46 o                         
  -6   1  13         34.50         15.43        12.67 o                         
  -5   1  13         36.37         39.99        11.11 o                         
  -4   1  13        150.85        132.64        18.27 o                         
  -3   1  13        218.91        218.33        18.34 o                         
  -2   1  13        624.27        654.84        24.72 o                         
  -1   1  13        714.39        702.84        27.35 o                         
   0   1  13        147.18        144.57        14.72 o                         
   1   1  13        717.81        743.60        28.42 o                         
   2   1  13        621.21        638.07        24.10 o                         
   3   1  13        222.72        220.47        17.79 o                         
   4   1  13        145.12        136.01        17.17 o                         
   5   1  13         36.08         25.14        13.20 o                         
   6   1  13         32.24          6.58        15.28 o                         
   7   1  13        252.56        229.62        27.25 o                         
   8   1  13        501.72        687.04        58.32 o                         
   9   1  13        113.38         92.48        20.99 o                         
  -9   2  13         10.99          3.01        17.34 o                         
  -8   2  13        259.42        265.42        35.91 o                         
  -7   2  13        121.00        116.00        24.45 o                         
  -6   2  13        404.19        414.85        27.66 o                         
  -5   2  13         56.66         27.25        11.70 o                         
  -4   2  13        251.72        275.44        22.42 o                         
  -3   2  13        106.85         94.46        15.03 o                         
  -2   2  13        329.35        303.20        23.19 o                         
  -1   2  13         52.69         33.21        10.11 o                         
   0   2  13        183.69        226.09        20.11 o                         
   1   2  13         55.60         59.22        11.34 o                         
   2   2  13        332.17        342.90        21.82 o                         
   3   2  13        100.40         81.88        14.22 o                         
   4   2  13        251.85        275.43        22.39 o                         
   5   2  13         58.69         44.19        14.78 o                         
   6   2  13        401.86        429.36        31.22 o                         
   7   2  13        121.87        103.49        20.61 o                         
   8   2  13        268.63        299.00        31.81 o                         
   9   2  13         10.91          9.01        15.32 o                         
  -9   3  13         41.38         30.30        20.30 o                         
  -8   3  13        100.47         65.33        18.74 o                         
  -7   3  13        289.54        269.49        25.61 o                         
  -6   3  13        319.67        377.18        30.78 o                         
  -5   3  13        512.04        585.33        52.86 o                         
  -4   3  13         93.49         92.29        17.60 o                         
  -3   3  13         68.66         65.04        15.58 o                         
  -2   3  13        828.48        871.97        40.79 o                         
  -1   3  13         33.50         43.21        13.50 o                         
   0   3  13        304.90        275.01        20.68 o                         
   1   3  13         35.26         32.07        11.24 o                         
   2   3  13        829.47        869.58        31.98 o                         
   3   3  13         71.01         83.69        14.15 o                         
   4   3  13         93.21         87.23        14.54 o                         
   5   3  13        515.90        594.29        48.63 o                         
   6   3  13        323.97        294.68        28.05 o                         
   7   3  13        286.97        241.09        27.13 o                         
   8   3  13        102.78         83.05        19.93 o                         
   9   3  13         40.61         28.91        17.57 o                         
  -8   4  13         78.33         83.41        19.97 o                         
  -7   4  13         55.74         41.05        15.31 o                         
  -6   4  13        353.82        370.16        43.17 o                         
  -5   4  13        211.49        185.27        23.36 o                         
  -4   4  13        140.20        129.64        20.55 o                         
  -3   4  13        641.22        686.52        36.91 o                         
  -2   4  13         92.60        102.58        19.19 o                         
  -1   4  13        449.45        470.50        31.76 o                         
   0   4  13        171.06        198.64        26.11 o                         
   1   4  13        447.51        454.31        39.66 o                         
   2   4  13         90.31        110.35        15.78 o                         
   3   4  13        647.64        685.85        31.37 o                         
   4   4  13        136.46        129.32        18.93 o                         
   5   4  13        214.53        209.50        23.87 o                         
   6   4  13        351.51        332.71        30.45 o                         
   7   4  13         54.58         60.48        17.46 o                         
   8   4  13         77.36         87.08        20.39 o                         
  -8   5  13        129.76        142.88        34.21 o                         
  -7   5  13         25.80         29.09        15.47 o                         
  -6   5  13         61.18         73.40        17.61 o                         
  -5   5  13         93.11         76.37        24.86 o                         
  -4   5  13         43.44         37.14        16.40 o                         
  -3   5  13        111.53        129.05        20.32 o                         
  -2   5  13        150.77        162.14        37.51 o                         
  -1   5  13        294.22        394.24        29.98 o                         
   0   5  13          0.02         -4.87        10.97 o                         
   1   5  13        290.16        295.65        28.34 o                         
   2   5  13        151.78        111.41        18.63 o                         
   3   5  13        109.44        101.62        16.39 o                         
   4   5  13         42.49         25.31        13.17 o                         
   5   5  13         95.15         92.65        15.82 o                         
   6   5  13         59.62         59.53        16.99 o                         
   7   5  13         25.82          4.87        14.77 o                         
   8   5  13        129.03        119.72        22.20 o                         
  -7   6  13        114.98        107.53        20.97 o                         
  -6   6  13         84.46         92.09        19.80 o                         
  -5   6  13        122.27        100.11        34.93 o                         
  -4   6  13          6.48         -0.94        11.99 o                         
  -3   6  13         83.79         76.18        17.95 o                         
  -2   6  13         18.41          6.04        11.69 o                         
  -1   6  13        107.97         81.63        18.24 o                         
   0   6  13          2.05          3.60        11.97 o                         
   1   6  13        108.92         94.47        18.69 o                         
   2   6  13         17.15         28.79        12.25 o                         
   3   6  13         82.77         83.03        15.21 o                         
   4   6  13          6.87          3.88        11.50 o                         
   5   6  13        118.93        177.34        30.30 o                         
   6   6  13         84.38         59.43        15.93 o                         
   7   6  13        115.76         91.75        20.00 o                         
  -7   7  13        123.78        118.05        23.26 o                         
  -6   7  13         87.33         98.39        20.87 o                         
  -5   7  13         77.73         34.07        16.70 o                         
  -4   7  13        384.52        426.68        34.20 o                         
  -3   7  13        234.15        269.85        29.00 o                         
  -2   7  13        182.70        152.57        23.13 o                         
  -1   7  13        139.85        124.93        24.78 o                         
   0   7  13          0.97         -4.26        11.51 o                         
   1   7  13        137.75        148.72        22.31 o                         
   2   7  13        185.02        156.74        22.61 o                         
   3   7  13        234.47        310.88        52.98 o                         
   4   7  13        385.01        454.77        45.96 o                         
   5   7  13         76.36         64.55        24.49 o                         
   6   7  13         85.70         38.29        16.49 o                         
   7   7  13        122.78        102.71        25.89 o                         
  -6   8  13         83.61         83.99        20.64 o                         
  -5   8  13        274.04        278.59        31.38 o                         
  -4   8  13         68.38         72.83        19.48 o                         
  -3   8  13         85.41        122.99        22.41 o                         
  -2   8  13         19.89          1.45        16.03 o                         
  -1   8  13        347.96        397.07        38.90 o                         
   0   8  13          4.55        -10.37        12.65 o                         
   1   8  13        350.31        357.64        34.12 o                         
   2   8  13         21.07         27.09        15.57 o                         
   3   8  13         85.86         97.45        22.41 o                         
   4   8  13         67.99         63.51        20.41 o                         
   5   8  13        273.71        236.74        28.05 o                         
   6   8  13         85.90        126.74        23.01 o                         
  -4   9  13          1.76         -2.87        15.11 o                         
  -3   9  13        202.90        170.46        31.16 o                         
  -2   9  13        108.19         95.13        24.71 o                         
  -1   9  13        192.54        211.74        33.20 o                         
   0   9  13        260.51        314.33        31.98 o                         
   1   9  13        197.71        179.61        30.08 o                         
   2   9  13        112.75        108.05        22.50 o                         
   3   9  13        200.08        224.46        35.48 o                         
   4   9  13          1.62        -10.54        15.70 o                         
  -2  10  13         57.35         69.06        23.03 o                         
  -1  10  13        121.87        205.77        39.53 o                         
   0  10  13          0.03         11.01        14.50 o                         
   1  10  13        121.07         92.85        21.14 o                         
   2  10  13         55.69         45.16        17.57 o                         
   0   0  14        414.70        442.76        32.95 o                         
   1   0  14        758.25        722.71        29.42 o                         
   2   0  14        194.74        174.94        21.00 o                         
   3   0  14        466.05        460.68        26.86 o                         
   4   0  14        365.25        411.53        29.72 o                         
   5   0  14         13.39         17.53        13.11 o                         
   6   0  14          8.82          9.38        12.84 o                         
   7   0  14         67.40         93.24        20.52 o                         
   8   0  14        376.07        404.35        36.12 o                         
  -8   1  14        196.74        223.22        37.34 o                         
  -7   1  14          4.57        -12.38        15.41 o                         
  -6   1  14        498.56        561.24        87.85 o                         
  -5   1  14         22.64          6.82        11.56 o                         
  -4   1  14        236.90        254.98        20.32 o                         
  -3   1  14         33.33         22.43        10.98 o                         
  -2   1  14         79.04         63.64        12.14 o                         
  -1   1  14        134.98        107.06        18.29 o                         
   0   1  14          0.80         -6.76         6.76 o                         
   1   1  14        132.24        147.32        15.69 o                         
   2   1  14         80.88         54.16        11.35 o                         
   3   1  14         32.78         35.91        11.47 o                         
   4   1  14        235.46        254.01        26.24 o                         
   5   1  14         24.46         30.56        14.62 o                         
   6   1  14        505.45        523.55        35.61 o                         
   7   1  14          5.31         12.28        13.13 o                         
   8   1  14        198.27        219.56        28.85 o                         
  -8   2  14         92.58        102.27        26.28 o                         
  -7   2  14        150.70        138.51        27.34 o                         
  -6   2  14          7.02          9.43        16.26 o                         
  -5   2  14        316.04        375.18        27.14 o                         
  -4   2  14         95.78         95.46        15.91 o                         
  -3   2  14         94.51        116.73        26.45 o                         
  -2   2  14          9.44          2.99         9.45 o                         
  -1   2  14        292.72        341.23        29.01 o                         
   0   2  14         38.59         33.82        11.69 o                         
   1   2  14        281.72        327.66        21.36 o                         
   2   2  14         11.59         -0.42         9.39 o                         
   3   2  14         95.02         65.47        13.95 o                         
   4   2  14         94.53         74.26        15.01 o                         
   5   2  14        310.87        281.02        33.25 o                         
   6   2  14          6.55          5.33        13.83 o                         
   7   2  14        150.47        158.98        40.16 o                         
   8   2  14         94.10         80.12        21.47 o                         
  -8   3  14         16.43         46.20        21.97 o                         
  -7   3  14        146.68        116.94        22.16 o                         
  -6   3  14         59.95         53.47        15.05 o                         
  -5   3  14        346.61        382.34        28.61 o                         
  -4   3  14         32.35         18.89        13.11 o                         
  -3   3  14        180.88        173.61        22.36 o                         
  -2   3  14        198.30        193.60        23.42 o                         
  -1   3  14         17.07         15.24        14.56 o                         
   0   3  14        867.11        903.94        66.26 o                         
   1   3  14         16.99          8.23        11.52 o                         
   2   3  14        202.52        224.98        24.72 o                         
   3   3  14        178.70        191.33        22.79 o                         
   4   3  14         31.47         38.37        12.59 o                         
   5   3  14        348.91        377.10        34.19 o                         
   6   3  14         60.27         50.27        16.44 o                         
   7   3  14        151.12        170.77        24.41 o                         
   8   3  14         17.52         23.42        16.53 o                         
  -7   4  14        157.70        159.96        24.76 o                         
  -6   4  14        242.08        287.41        31.07 o                         
  -5   4  14        857.90        919.43        46.06 o                         
  -4   4  14         95.17         90.16        18.74 o                         
  -3   4  14        100.92        106.09        19.71 o                         
  -2   4  14         96.76         95.09        18.94 o                         
  -1   4  14        517.29        513.58        33.75 o                         
   0   4  14        437.45        478.37        32.51 o                         
   1   4  14        514.34        516.21        32.01 o                         
   2   4  14         93.47         64.82        16.52 o                         
   3   4  14        101.28        122.51        17.50 o                         
   4   4  14         94.87        122.63        16.22 o                         
   5   4  14        862.59        948.32        45.34 o                         
   6   4  14        242.36        257.82        28.48 o                         
   7   4  14        154.92        167.25        31.66 o                         
  -7   5  14         88.03         88.02        22.95 o                         
  -6   5  14        152.04        166.23        24.55 o                         
  -5   5  14        116.04         91.73        20.58 o                         
  -4   5  14        373.02        420.41        33.20 o                         
  -3   5  14        483.82        520.05        47.88 o                         
  -2   5  14        610.76        741.45        40.92 o                         
  -1   5  14         51.11         43.93        15.29 o                         
   0   5  14         21.48          8.78        14.41 o                         
   1   5  14         48.94         34.77        17.59 o                         
   2   5  14        602.41        659.92        38.42 o                         
   3   5  14        485.28        517.54        30.63 o                         
   4   5  14        379.84        477.38        29.50 o                         
   5   5  14        117.77        131.78        21.34 o                         
   6   5  14        152.31        186.59        25.39 o                         
   7   5  14         86.65        109.49        22.84 o                         
  -6   6  14         77.82         58.38        21.03 o                         
  -5   6  14        147.70        126.05        22.93 o                         
  -4   6  14         35.21         26.34        16.29 o                         
  -3   6  14         14.64         -3.51        12.61 o                         
  -2   6  14        236.22        230.83        27.49 o                         
  -1   6  14        234.73        262.06        28.51 o                         
   0   6  14         18.64         10.41        14.98 o                         
   1   6  14        241.98        220.18        26.55 o                         
   2   6  14        236.90        222.53        31.16 o                         
   3   6  14         14.37         14.31        12.04 o                         
   4   6  14         33.89         23.47        12.89 o                         
   5   6  14        140.63         99.07        19.72 o                         
   6   6  14         78.67        104.98        23.31 o                         
  -5   7  14         14.06         21.92        16.33 o                         
  -4   7  14         12.72         -4.08        14.11 o                         
  -3   7  14         63.32         55.51        18.74 o                         
  -2   7  14         34.67         34.84        15.65 o                         
  -1   7  14         43.88         51.46        21.28 o                         
   0   7  14         66.32         17.28        21.39 o                         
   1   7  14         42.99         57.32        17.14 o                         
   2   7  14         33.77         30.72        17.46 o                         
   3   7  14         65.45         75.55        21.47 o                         
   4   7  14         13.12         13.15        14.74 o                         
   5   7  14         13.77          0.55        13.67 o                         
  -4   8  14        169.57        189.97        31.52 o                         
  -3   8  14         48.98         34.28        17.56 o                         
  -2   8  14         27.75         36.70        19.19 o                         
  -1   8  14         51.62         40.51        19.70 o                         
   0   8  14          4.66         -7.76        15.39 o                         
   1   8  14         52.23         65.41        18.90 o                         
   2   8  14         27.82         48.27        19.48 o                         
   3   8  14         50.94         37.32        19.12 o                         
   4   8  14        170.33        182.07        29.80 o                         
  -1   9  14         42.52         27.36        23.96 o                         
   0   9  14          9.16         -4.18        16.55 o                         
   1   9  14         42.10         37.40        20.15 o                         
   1   0  15         47.95         62.95        13.01 o                         
   2   0  15         93.19        119.50        18.93 o                         
   3   0  15          4.58          0.31        14.11 o                         
   4   0  15         95.35         82.24        20.67 o                         
   5   0  15         10.22         19.36        14.88 o                         
   6   0  15        393.25        501.93        54.42 o                         
   7   0  15         16.71         18.54        15.85 o                         
  -7   1  15         95.26         95.62        26.94 o                         
  -6   1  15         98.56        105.25        25.81 o                         
  -5   1  15        195.49        232.32        35.43 o                         
  -4   1  15         43.81         41.01        18.28 o                         
  -3   1  15          7.71         10.27        10.25 o                         
  -2   1  15        158.80        174.86        25.37 o                         
  -1   1  15        151.41        187.72        24.74 o                         
   0   1  15         16.58         16.82        10.72 o                         
   1   1  15        147.46        156.72        17.58 o                         
   2   1  15        157.07        173.40        19.72 o                         
   3   1  15          7.81         18.28        15.52 o                         
   4   1  15         43.55         66.51        17.46 o                         
   5   1  15        191.51        169.66        24.23 o                         
   6   1  15         99.89        132.97        22.50 o                         
   7   1  15         99.85         73.99        20.03 o                         
  -6   2  15         77.00         45.43        20.02 o                         
  -5   2  15        474.97        570.40        44.86 o                         
  -4   2  15        148.68        133.33        18.60 o                         
  -3   2  15        299.07        341.69        26.95 o                         
  -2   2  15         48.28         36.97        15.00 o                         
  -1   2  15        113.86        109.53        18.79 o                         
   0   2  15          0.30         -9.16         9.16 o                         
   1   2  15        115.16        147.54        21.36 o                         
   2   2  15         49.53         30.14        13.83 o                         
   3   2  15        307.66        318.42        51.33 o                         
   4   2  15        149.83        109.76        19.64 o                         
   5   2  15        472.05        592.88        51.41 o                         
   6   2  15         76.43         63.15        18.27 o                         
  -6   3  15        139.96        172.81        24.35 o                         
  -5   3  15         46.91         41.07        14.41 o                         
  -4   3  15         83.93        107.61        24.47 o                         
  -3   3  15        259.41        306.65        38.99 o                         
  -2   3  15        164.43        188.84        25.03 o                         
  -1   3  15        802.13       1017.01        47.63 o                         
   0   3  15         87.37         67.76        17.58 o                         
   1   3  15        803.02        954.94        52.08 o                         
   2   3  15        166.41        110.80        20.61 o                         
   3   3  15        257.50        262.85        33.83 o                         
   4   3  15         83.30         64.75        15.22 o                         
   5   3  15         46.56         42.44        14.49 o                         
   6   3  15        138.35        149.35        23.89 o                         
  -6   4  15         31.54         41.68        15.49 o                         
  -5   4  15         23.44         14.10        14.35 o                         
  -4   4  15        182.56        249.44        28.83 o                         
  -3   4  15        200.32        173.78        24.57 o                         
  -2   4  15        128.97        116.63        31.03 o                         
  -1   4  15        214.03        242.13        28.01 o                         
   0   4  15        427.18        455.23        40.28 o                         
   1   4  15        219.24        204.60        29.99 o                         
   2   4  15        130.62        111.28        20.05 o                         
   3   4  15        201.05        209.77        27.83 o                         
   4   4  15        181.20        188.75        28.00 o                         
   5   4  15         24.25          8.83        11.36 o                         
   6   4  15         33.39         36.37        14.98 o                         
  -5   5  15         31.38         32.80        16.95 o                         
  -4   5  15         68.05         46.34        16.79 o                         
  -3   5  15         28.19         58.80        17.34 o                         
  -2   5  15        391.70        392.12        34.42 o                         
  -1   5  15          5.00         -7.36        11.72 o                         
   0   5  15        157.23        150.10        23.61 o                         
   1   5  15          5.15         -7.60        17.77 o                         
   2   5  15        394.89        439.04        39.54 o                         
   3   5  15         28.38         29.02        14.73 o                         
   4   5  15         67.27         82.50        17.22 o                         
   5   5  15         32.80         55.60        16.09 o                         
  -4   6  15        278.07        257.66        30.30 o                         
  -3   6  15         15.08         11.94        15.24 o                         
  -2   6  15         29.60         15.93        17.72 o                         
  -1   6  15         27.06         28.53        16.46 o                         
   0   6  15         22.13         25.48        17.93 o                         
   1   6  15         26.57          4.77        23.01 o                         
   2   6  15         30.23         27.38        18.03 o                         
   3   6  15         15.66          4.22        15.84 o                         
   4   6  15        284.69        307.06        28.76 o                         
  -2   7  15          3.55         -4.67        14.01 o                         
  -1   7  15         36.02         19.28        19.77 o                         
   0   7  15         47.12         43.68        21.29 o                         
   1   7  15         35.13         16.80        21.78 o                         
   2   7  15          4.01         10.00        16.42 o                         
   0   0  16        598.85        628.70        52.76 o                         
   1   0  16         45.46         17.48        12.26 o                         
   2   0  16         13.24          0.28        10.99 o                         
   3   0  16        291.83        313.68        44.16 o                         
   4   0  16         30.49         32.09        18.29 o                         
   5   0  16         13.88         -8.26        13.48 o                         
  -5   1  16         32.21         27.37        19.17 o                         
  -4   1  16         66.91         46.85        46.11 o                         
  -3   1  16         61.01         54.86        26.70 o                         
  -2   1  16         79.58         69.54        20.12 o                         
  -1   1  16        415.33        442.27        28.71 o                         
   0   1  16          3.28         -0.99        10.84 o                         
   1   1  16        412.42        461.05        32.93 o                         
   2   1  16         78.54         99.35        22.67 o                         
   3   1  16         63.09         67.14        26.91 o                         
   4   1  16         64.04         65.83        28.92 o                         
   5   1  16         33.97         -5.93        14.53 o                         
  -4   2  16        220.63        241.05        29.28 o                         
  -3   2  16          7.48         13.56        14.12 o                         
  -2   2  16        325.68        341.57        38.96 o                         
  -1   2  16         48.16         44.79        15.42 o                         
   0   2  16          6.55         13.09        13.68 o                         
   1   2  16         46.53         32.46        15.57 o                         
   2   2  16        325.63        320.99        35.58 o                         
   3   2  16          6.97         13.84        20.45 o                         
   4   2  16        219.58        193.17        29.63 o                         
  -4   3  16         68.80         71.57        17.91 o                         
  -3   3  16          4.14          2.24        13.14 o                         
  -2   3  16         98.28        101.30        20.86 o                         
  -1   3  16         39.36         24.32        17.02 o                         
   0   3  16        354.26        470.51        52.67 o                         
   1   3  16         38.42         32.28        17.42 o                         
   2   3  16        101.49        130.91        25.17 o                         
   3   3  16          4.26          3.16        16.45 o                         
   4   3  16         67.68         58.40        18.38 o                         
  -3   4  16        173.78        192.05        37.29 o                         
  -2   4  16        267.84        331.26        57.07 o                         
  -1   4  16        279.61        286.39        35.68 o                         
   0   4  16        550.20        600.85        71.01 o                         
   1   4  16        272.74        253.72        41.77 o                         
   2   4  16        273.25        299.06        38.66 o                         
   3   4  16        172.80        170.81        26.44 o                         
  -2   5  16         37.49         28.09        17.39 o                         
  -1   5  16        200.90        255.86        31.35 o                         
   0   5  16        310.54        280.34        69.80 o                         
   1   5  16        200.50        181.33        39.06 o                         
   2   5  16         36.74         48.41        24.81 o                         
   1   0  17        134.59        127.18        25.86 o                         
  -1   1  17         31.66          3.78        14.54 o                         
   0   1  17          0.34         11.64        14.02 o                         
   1   1  17         30.91         22.51        16.96 o                         
                                                                                
