# Supplementary material for: Crystal structures of (Z)-(ethene-1,2-di­yl)bis­(di­phenyl­phosphine sulfide) and its complex with PtII dichloride
Source: Acta Crystallogr E Crystallogr Commun. 2023 Jan 1;79(Pt 1):28–32. doi: 10.1107/S2056989022011847 (PMC9815131; doi:10.1107/S2056989022011847)
Supplement: Supplementary file 3 [file e-79-00028-IIsup5.hkl]

data_II                                                                         
_shelx_title ' GVS715a in Fdd2 No43' 
_shelx_refln_list_code          4                                               
_shelx_F_calc_maximum      940.16                                               
_exptl_crystal_F_000      2816.00                                               
_reflns_d_resolution_high  0.8296                                               
                                                                                
loop_                                                                           
 _space_group_symop_operation_xyz                                               
 'x, y, z'                                                                      
 '-x, -y, z'                                                                    
 '-x+1/4, y+1/4, z+1/4'                                                         
 'x+1/4, -y+1/4, z+1/4'                                                         
 'x, y+1/2, z+1/2'                                                              
 '-x, -y+1/2, z+1/2'                                                            
 '-x+1/4, y+3/4, z+3/4'                                                         
 'x+1/4, -y+3/4, z+3/4'                                                         
 'x+1/2, y, z+1/2'                                                              
 '-x+1/2, -y, z+1/2'                                                            
 '-x+3/4, y+1/4, z+3/4'                                                         
 'x+3/4, -y+1/4, z+3/4'                                                         
 'x+1/2, y+1/2, z'                                                              
 '-x+1/2, -y+1/2, z'                                                            
 '-x+3/4, y+3/4, z+1/4'                                                         
 'x+3/4, -y+3/4, z+1/4'                                                         
                                                                                
_cell_length_a    18.0724                                                       
_cell_length_b    30.1625                                                       
_cell_length_c     9.3697                                                       
_cell_angle_alpha  90.000                                                       
_cell_angle_beta   90.000                                                       
_cell_angle_gamma  90.000                                                       
                                                                                
_shelx_F_squared_multiplier     1.000                                           
                                                                                
loop_                                                                           
 _refln_index_h                                                                 
 _refln_index_k                                                                 
 _refln_index_l                                                                 
 _refln_F_squared_calc                                                          
 _refln_F_squared_meas                                                          
 _refln_F_squared_sigma                                                         
 _refln_observed_status                                                         
   1   1 -11      15728.38      16865.66      1150.47 o                         
   3   1 -11      11551.18      12412.65       992.63 o                         
   1   3 -11      24489.28      27641.64      1454.09 o                         
   3   3 -11      14943.55      16521.97      1100.53 o                         
   1   5 -11      18072.12      19130.86      1178.38 o                         
   3   5 -11      23160.54      25986.04      1361.91 o                         
   1   7 -11      15937.17      15158.71      1058.34 o                         
   2   0 -10      34207.39      32713.90      2003.04 o                         
   6   0 -10      48458.50      52306.24      2549.93 o                         
  10   0 -10      45221.32      46246.02      2399.72 o                         
   0   2 -10      24945.37      25530.87      1861.83 o                         
   2   2 -10        255.87       -257.28       362.34 o                         
   4   2 -10      44304.27      47061.87      1730.87 o                         
   6   2 -10       1341.96       1253.80       445.02 o                         
   8   2 -10      47828.10      50500.02      1684.62 o                         
  10   2 -10       1972.81       1601.65       492.27 o                         
   2   4 -10      34874.44      34939.09      1465.93 o                         
   4   4 -10       2653.04       1653.46       471.83 o                         
   6   4 -10      36135.01      36101.16      1481.95 o                         
   8   4 -10        111.75        187.61       342.35 o                         
   0   6 -10      61788.26      64276.14      2838.80 o                         
   2   6 -10        950.38        870.44       425.58 o                         
   4   6 -10      38010.27      38106.73      1508.52 o                         
   6   6 -10        962.53        757.41       445.89 o                         
   8   6 -10      36706.37      38446.37      1387.59 o                         
   2   8 -10      64503.07      67605.10      2068.50 o                         
   4   8 -10       1277.56        751.17       456.72 o                         
   6   8 -10      46555.03      47521.93      1864.17 o                         
   8   8 -10        745.65        521.33       373.01 o                         
   0  10 -10      63367.84      67568.99      2909.92 o                         
   2  10 -10        367.44         83.38       350.95 o                         
   4  10 -10      61614.71      65486.55      2231.41 o                         
   6  10 -10       1089.37        224.07       435.60 o                         
   8  10 -10      18635.98      18478.61       988.91 o                         
   2  12 -10      46919.99      48105.45      1766.29 o                         
   4  12 -10       1814.18       1542.37       517.92 o                         
   6  12 -10      22772.39      21739.63      1271.03 o                         
   0  14 -10      45731.96      45746.25      2353.09 o                         
   2  14 -10       1331.79        888.55       429.28 o                         
   4  14 -10      31417.80      31802.52      1528.82 o                         
   2  16 -10      26468.18      29814.77      1393.50 o                         
   1   1  -9      11917.42      12458.94       802.52 o                         
   3   1  -9      29139.29      28348.17      1199.17 o                         
   5   1  -9      46602.55      49138.52      1429.61 o                         
   7   1  -9      54555.45      59587.32      1687.19 o                         
   9   1  -9      56617.60      60211.47      1790.19 o                         
  11   1  -9      47743.20      51427.04      1946.36 o                         
  13   1  -9      23333.96      23331.19      1330.03 o                         
   1   3  -9      21443.08      21861.11      1044.77 o                         
   3   3  -9      20457.89      20798.59       999.93 o                         
   5   3  -9      59954.76      62863.05      1799.99 o                         
   7   3  -9      48993.11      51829.41      1491.41 o                         
   9   3  -9      47281.21      49796.16      1609.99 o                         
  11   3  -9      30784.12      33464.17      1530.41 o                         
  13   3  -9      18163.57      19130.85      1180.56 o                         
   1   5  -9      18766.29      19468.62       959.37 o                         
   3   5  -9      37691.93      40047.46      1558.28 o                         
   5   5  -9      27203.94      28025.78      1047.82 o                         
   7   5  -9      42642.28      43321.75      1485.09 o                         
   9   5  -9      23479.48      23652.44      1040.89 o                         
  11   5  -9      13487.39      14390.51       983.01 o                         
   1   7  -9      28846.61      29621.51      1231.49 o                         
   3   7  -9      19448.10      19853.50       988.91 o                         
   5   7  -9      24045.82      23792.03      1030.31 o                         
   7   7  -9       6286.65       5661.63       573.54 o                         
   9   7  -9      10069.92      10445.71       771.38 o                         
  11   7  -9       9245.22       9164.75       867.40 o                         
   1   9  -9      37913.83      41505.72      1446.18 o                         
   3   9  -9      25122.09      25518.63      1136.95 o                         
   5   9  -9       5010.84       4750.81       547.79 o                         
   7   9  -9       5206.71       5548.83       599.72 o                         
   9   9  -9       3404.22       3142.43       479.11 o                         
  11   9  -9       5460.60       5889.60       715.29 o                         
   1  11  -9      41743.89      44050.70      1516.35 o                         
   3  11  -9      28345.56      28426.60      1179.46 o                         
   5  11  -9      10199.47      11535.65       779.45 o                         
   7  11  -9       6644.88       6572.47       657.21 o                         
   9  11  -9        611.21        700.84       378.40 o                         
  11  11  -9       8831.98       6955.55       778.24 o                         
   1  13  -9      48764.68      50977.64      1591.88 o                         
   3  13  -9      36114.30      36632.66      1340.88 o                         
   5  13  -9      33723.82      34811.27      1273.88 o                         
   7  13  -9       6422.66       5815.50       613.77 o                         
   9  13  -9       6773.49       5527.81       639.23 o                         
   1  15  -9      44651.26      45706.32      1478.69 o                         
   3  15  -9      46705.27      49623.09      1694.13 o                         
   5  15  -9      35341.95      34737.90      1224.68 o                         
   7  15  -9      24519.47      23658.63      1072.04 o                         
   9  15  -9      12727.05      11629.44       905.69 o                         
   1  17  -9      30453.54      31021.23      1414.36 o                         
   3  17  -9      26871.40      25607.85      1250.42 o                         
   5  17  -9      30222.06      30932.78      1310.61 o                         
   7  17  -9      26843.58      25212.95      1154.93 o                         
   1  19  -9      17389.17      16378.49      1130.45 o                         
   3  19  -9      23587.03      23607.50      1346.32 o                         
   5  19  -9      20726.72      21158.95      1072.69 o                         
   1  21  -9       4819.79       3570.87       924.36 o                         
   3  21  -9      12356.31      12863.82      1240.23 o                         
   0   0  -8      34791.75      33170.34      2194.19 o                         
   4   0  -8      50346.16      48998.86      1839.85 o                         
   8   0  -8      79301.98      80827.05      2799.99 o                         
  12   0  -8      55063.40      58800.55      2831.89 o                         
   2   2  -8      33884.86      32161.92      1035.08 o                         
   4   2  -8        358.16         26.27       222.46 o                         
   6   2  -8      94405.73      97221.48      2294.24 o                         
   8   2  -8       1559.07       1291.49       316.42 o                         
  10   2  -8      73353.77      77354.93      2076.71 o                         
  12   2  -8       2040.43       2036.40       486.51 o                         
  14   2  -8      33282.90      32001.77      1477.99 o                         
   0   4  -8      63023.27      61624.64      2518.21 o                         
   2   4  -8       7408.62       6204.75       469.35 o                         
   4   4  -8      73484.34      75474.30      1866.73 o                         
   6   4  -8       8032.34       7602.84       555.93 o                         
   8   4  -8      79757.59      82638.62      2135.81 o                         
  10   4  -8       5272.78       4900.78       571.31 o                         
  12   4  -8      63878.61      65794.12      2249.61 o                         
  14   4  -8       6854.89       5614.09       730.42 o                         
   2   6  -8     107409.22     108581.70      2457.60 o                         
   4   6  -8       2560.69       2224.27       349.77 o                         
   6   6  -8      68745.34      69016.38      1787.21 o                         
   8   6  -8       2511.57       2219.74       388.09 o                         
  10   6  -8      60759.88      61780.34      1991.21 o                         
  12   6  -8       5827.69       5700.66       649.14 o                         
  14   6  -8      37783.05      38351.18      1663.10 o                         
   0   8  -8     124371.91     129296.58      4591.94 o                         
   2   8  -8        702.01        257.17       236.28 o                         
   4   8  -8     134705.72     135100.25      3252.14 o                         
   6   8  -8       3455.96       3215.92       436.41 o                         
   8   8  -8      75002.09      74254.63      2094.03 o                         
  10   8  -8       2170.83       1902.68       449.24 o                         
  12   8  -8      41812.30      43131.96      1661.56 o                         
  14   8  -8        893.58        617.26       466.26 o                         
   2  10  -8     135027.69     142688.56      2883.65 o                         
   4  10  -8       4322.15       3908.60       410.00 o                         
   6  10  -8      59314.29      56844.02      1686.38 o                         
   8  10  -8        198.13        262.21       284.92 o                         
  10  10  -8      38967.53      36308.89      1461.96 o                         
  12  10  -8          3.47       -169.61       351.79 o                         
  14  10  -8      45453.29      44789.95      1834.26 o                         
   0  12  -8     127492.47     136133.81      4247.52 o                         
   2  12  -8        347.76        270.45       223.44 o                         
   4  12  -8      71383.70      72704.94      1842.11 o                         
   6  12  -8        633.10        571.51       302.61 o                         
   8  12  -8      32269.34      31552.54      1182.65 o                         
  10  12  -8       2836.39       2271.47       470.51 o                         
  12  12  -8      23176.69      21514.22      1205.96 o                         
   2  14  -8      70798.13      70570.27      1666.84 o                         
   4  14  -8        977.78        642.40       282.71 o                         
   6  14  -8      28211.79      28291.99      1070.93 o                         
   8  14  -8       1258.12        846.05       344.72 o                         
  10  14  -8      23804.93      21520.71      1133.78 o                         
  12  14  -8       2194.40       2654.84       516.92 o                         
   0  16  -8      42811.53      41781.30      1755.56 o                         
   2  16  -8       4171.31       3865.72       420.24 o                         
   4  16  -8      41042.09      40971.35      1230.85 o                         
   6  16  -8       1684.06       1282.11       345.38 o                         
   8  16  -8      20157.65      20429.69       978.09 o                         
  10  16  -8       3318.32       2589.16       523.93 o                         
  12  16  -8      28210.06      30417.80      1907.62 o                         
   2  18  -8      29161.16      28693.07      1073.12 o                         
   4  18  -8       3356.32       2558.78       447.27 o                         
   6  18  -8      40012.53      39169.34      1474.64 o                         
   8  18  -8       1176.86        905.17       416.54 o                         
  10  18  -8      21007.60      22879.39      1238.02 o                         
   0  20  -8      29216.66      28829.07      1653.36 o                         
   2  20  -8        971.82        704.60       309.98 o                         
   4  20  -8      24820.85      23248.64      1079.28 o                         
   6  20  -8       4599.10       4083.13       579.66 o                         
   8  20  -8      38522.37      40184.30      1744.71 o                         
   2  22  -8      22694.09      21805.58      1080.37 o                         
   4  22  -8       1961.73       2073.35       482.28 o                         
   6  22  -8      42338.59      45588.34      1889.11 o                         
   0  24  -8      26275.61      26850.64      2182.95 o                         
   2  24  -8        450.12        206.93       374.99 o                         
   4  24  -8      41022.69      42172.62      1582.34 o                         
   1   1  -7      79864.53      77135.04      1636.15 o                         
   3   1  -7      58264.42      56957.44      1505.89 o                         
   5   1  -7      24230.14      22176.76       807.26 o                         
   7   1  -7      28696.44      27046.70       959.61 o                         
   9   1  -7      20781.68      19709.69       808.40 o                         
  11   1  -7      17782.03      17025.25       911.61 o                         
  13   1  -7      12610.46      12295.71       902.96 o                         
  15   1  -7      24640.93      22425.22      1223.11 o                         
  17   1  -7      16419.18      16739.31      1185.29 o                         
   1   3  -7      67997.59      65991.76      1499.51 o                         
   3   3  -7      41795.93      39979.46      1154.45 o                         
   5   3  -7      55976.99      53872.62      1512.12 o                         
   7   3  -7      17137.54      16158.16       686.58 o                         
   9   3  -7      50447.90      49932.02      1435.95 o                         
  11   3  -7      14516.48      13507.96       842.12 o                         
  13   3  -7      31645.34      31377.93      1399.24 o                         
  15   3  -7      19590.29      18768.41      1129.73 o                         
   1   5  -7      30822.68      30261.49       797.73 o                         
   3   5  -7      68008.12      64833.61      1604.61 o                         
   5   5  -7      30455.99      30148.92       955.72 o                         
   7   5  -7      53261.21      52344.30      1470.52 o                         
   9   5  -7      12380.36      12224.14       646.89 o                         
  11   5  -7      42630.20      43177.20      1515.51 o                         
  13   5  -7      13683.67      14115.01       879.97 o                         
  15   5  -7      29298.54      28762.17      1468.58 o                         
   1   7  -7      45224.83      43600.07       980.01 o                         
   3   7  -7      57213.60      56228.68      1345.62 o                         
   5   7  -7      78220.59      76777.68      1859.88 o                         
   7   7  -7      55518.37      54072.21      1404.39 o                         
   9   7  -7      32713.50      32643.54      1105.93 o                         
  11   7  -7      39199.63      38605.26      1444.54 o                         
  13   7  -7      41357.27      40396.20      1483.36 o                         
  15   7  -7      12521.39      12190.91      1021.21 o                         
   1   9  -7      45203.71      43045.23       909.63 o                         
   3   9  -7      33738.56      32019.64       905.17 o                         
   5   9  -7      54549.28      53528.96      1369.95 o                         
   7   9  -7      63192.03      65330.93      1645.24 o                         
   9   9  -7      59409.23      60886.24      1712.49 o                         
  11   9  -7      44892.17      44156.39      1546.82 o                         
  13   9  -7      33365.97      34632.89      1466.60 o                         
  15   9  -7      14613.93      13916.89      1002.15 o                         
   1  11  -7      25533.97      23096.75       633.29 o                         
   3  11  -7      25693.19      23702.77       710.05 o                         
   5  11  -7      52050.34      51283.29      1297.77 o                         
   7  11  -7      53250.38      53737.34      1547.41 o                         
   9  11  -7      50788.23      50515.30      1574.85 o                         
  11  11  -7      39152.55      41754.15      1435.31 o                         
  13  11  -7      17741.87      16744.73      1021.76 o                         
  15  11  -7      17782.05      19080.80      1216.96 o                         
   1  13  -7      32948.91      32130.27       806.03 o                         
   3  13  -7      30732.93      28513.96       803.88 o                         
   5  13  -7      54369.37      56281.57      1426.83 o                         
   7  13  -7      36341.49      36775.95      1132.35 o                         
   9  13  -7      47983.57      46678.12      1607.55 o                         
  11  13  -7      20732.29      19216.19      1011.40 o                         
  13  13  -7      36568.06      34522.03      1407.27 o                         
  15  13  -7       8098.26       7681.38       907.51 o                         
   1  15  -7      26965.43      26078.51       701.34 o                         
   3  15  -7      36603.02      36711.84      1022.57 o                         
   5  15  -7      16739.06      17368.88       703.10 o                         
   7  15  -7      46848.17      48064.26      1406.40 o                         
   9  15  -7      24680.15      24667.22      1026.11 o                         
  11  15  -7      31680.71      32724.80      1363.74 o                         
  13  15  -7      12103.98      13637.33      1016.77 o                         
   1  17  -7      38952.23      38476.73       930.23 o                         
   3  17  -7      28849.65      28536.66       877.51 o                         
   5  17  -7      29197.37      28141.65      1047.18 o                         
   7  17  -7      19138.77      20035.17       850.09 o                         
   9  17  -7      24649.90      25350.13      1075.89 o                         
  11  17  -7      16754.13      17561.41       957.19 o                         
  13  17  -7      11962.03      12586.67       981.66 o                         
   1  19  -7      41457.70      41763.16      1086.16 o                         
   3  19  -7      45569.65      46607.56      1336.19 o                         
   5  19  -7      24798.55      25239.11       961.01 o                         
   7  19  -7       8437.51       8026.51       668.16 o                         
   9  19  -7      18941.56      18655.61       997.17 o                         
  11  19  -7      11292.62      11991.63       937.06 o                         
   1  21  -7      34626.79      35572.91      1058.91 o                         
   3  21  -7      33658.83      32679.11      1212.06 o                         
   5  21  -7      23251.22      23874.77      1014.56 o                         
   7  21  -7      23886.62      24980.52      1185.83 o                         
   9  21  -7       5500.26       4980.39       643.33 o                         
  11  21  -7      19008.72      21591.61      1266.58 o                         
   1  23  -7      36660.54      35470.22      1178.79 o                         
   3  23  -7      29809.07      29660.84      1181.92 o                         
   5  23  -7      23845.91      24536.51      1092.04 o                         
   7  23  -7      18174.27      19146.21      1044.09 o                         
   9  23  -7      13168.28      12675.83      1008.32 o                         
   1  25  -7      35020.08      35752.46      1237.00 o                         
   3  25  -7      27419.62      27858.63      1169.79 o                         
   5  25  -7      27959.21      28434.25      1209.92 o                         
   7  25  -7      13254.96      13079.02       938.28 o                         
   1  27  -7      22618.44      23164.32      1058.61 o                         
   3  27  -7      28849.08      28961.68      1312.89 o                         
   5  27  -7      20539.29      21412.67      1090.46 o                         
   2   0  -6     392881.69     380620.41      9240.44 o                         
   6   0  -6      96874.83      89156.96      2830.35 o                         
  10   0  -6      40960.63      34162.38      1567.71 o                         
  14   0  -6     110823.15     112154.36      4507.96 o                         
  18   0  -6      98470.91     102839.06      5051.33 o                         
   0   2  -6     429128.00     417091.03      9523.33 o                         
   2   2  -6       6190.42       5068.72       273.44 o                         
   4   2  -6     251822.50     243024.58      4559.36 o                         
   6   2  -6       3632.92       3293.70       333.61 o                         
   8   2  -6      65146.09      59720.88      1530.20 o                         
  10   2  -6       8616.99       8085.39       551.73 o                         
  12   2  -6      59262.93      52830.14      1759.39 o                         
  14   2  -6      15677.40      14760.22       912.47 o                         
  16   2  -6      96360.19     100073.04      2994.02 o                         
  18   2  -6       1651.87       1681.35       539.71 o                         
   2   4  -6     262906.50     254529.09      4195.29 o                         
   4   4  -6      18040.34      15949.58       574.81 o                         
   6   4  -6     106487.70      99495.07      2086.04 o                         
   8   4  -6        866.63        734.99       200.77 o                         
  10   4  -6      64507.50      62046.53      1891.93 o                         
  12   4  -6      28819.03      27765.36      1129.09 o                         
  14   4  -6      60918.72      60697.14      2031.27 o                         
  16   4  -6      18509.34      17481.88      1109.45 o                         
  18   4  -6      49127.34      48529.65      2191.15 o                         
   0   6  -6      99539.66      93540.53      2350.19 o                         
   2   6  -6      17810.64      15962.43       459.68 o                         
   4   6  -6      79920.64      75583.66      1508.77 o                         
   6   6  -6      18361.77      15728.19       567.67 o                         
   8   6  -6      86464.48      81988.34      1811.48 o                         
  10   6  -6      17253.93      15586.17       744.26 o                         
  12   6  -6      73672.09      72666.33      1966.31 o                         
  14   6  -6      29099.37      27343.94      1231.57 o                         
  16   6  -6      42005.80      41500.86      1745.48 o                         
  18   6  -6       3254.86       2822.73       714.17 o                         
   2   8  -6      21553.93      19227.50       518.23 o                         
   4   8  -6      29620.65      26146.09       710.81 o                         
   6   8  -6     100664.89      96561.37      2050.30 o                         
   8   8  -6       4322.89       3299.22       334.79 o                         
  10   8  -6     105046.28     106350.26      2576.61 o                         
  12   8  -6       7315.55       5884.91       545.24 o                         
  14   8  -6      38939.76      37107.18      1419.22 o                         
  16   8  -6       2694.84       2417.69       617.17 o                         
   0  10  -6       3836.64       3468.72       348.07 o                         
   2  10  -6       3893.89       3750.01       253.01 o                         
   4  10  -6      50870.43      48417.11      1140.70 o                         
   6  10  -6       2958.27       2239.80       270.20 o                         
   8  10  -6     131384.61     131832.66      2739.95 o                         
  10  10  -6        173.82        354.15       235.55 o                         
  12  10  -6      85978.21      87515.09      2332.58 o                         
  14  10  -6       1028.37        678.49       341.27 o                         
  16  10  -6      11921.77      10477.86       964.59 o                         
   2  12  -6      33315.14      31038.76       748.16 o                         
   4  12  -6        948.94        642.02       165.87 o                         
   6  12  -6     145884.12     147053.50      3048.64 o                         
   8  12  -6       1475.59        923.31       264.37 o                         
  10  12  -6     154388.67     156072.28      3520.04 o                         
  12  12  -6        819.04        439.18       291.59 o                         
  14  12  -6      38019.05      38393.18      1456.25 o                         
  16  12  -6       2925.43       2398.74       520.99 o                         
   0  14  -6      53033.87      50378.10      1490.06 o                         
   2  14  -6       5491.47       4781.31       295.07 o                         
   4  14  -6      87825.95      86269.93      1668.36 o                         
   6  14  -6       3930.66       3064.68       322.30 o                         
   8  14  -6     171244.92     178948.34      4070.15 o                         
  10  14  -6       8031.61       8475.42       616.33 o                         
  12  14  -6      71084.70      71530.29      2076.39 o                         
  14  14  -6      16983.49      16321.27       954.21 o                         
  16  14  -6      20784.20      20369.22      1125.43 o                         
   2  16  -6     128205.16     126748.58      2181.21 o                         
   4  16  -6      16278.32      14650.93       527.83 o                         
   6  16  -6     125106.59     128357.18      2779.82 o                         
   8  16  -6       1127.50        746.41       282.39 o                         
  10  16  -6      93146.39      95893.64      2439.04 o                         
  12  16  -6      17358.64      18258.76       958.58 o                         
  14  16  -6      46084.40      47667.64      1739.00 o                         
   0  18  -6     135968.45     134947.98      3525.34 o                         
   2  18  -6      12592.97      11248.42       464.62 o                         
   4  18  -6     140053.31     140587.70      3043.07 o                         
   6  18  -6      15026.44      14689.55       689.15 o                         
   8  18  -6      60720.88      59241.84      1753.71 o                         
  10  18  -6         81.57        296.13       279.90 o                         
  12  18  -6      44152.63      44414.12      1607.55 o                         
  14  18  -6       5788.82       5810.43       680.37 o                         
   2  20  -6     113675.10     119750.16      2338.95 o                         
   4  20  -6      17831.37      17402.69       717.02 o                         
   6  20  -6      35383.43      35250.71      1328.30 o                         
   8  20  -6       4493.68       3814.70       526.23 o                         
  10  20  -6      18121.33      18122.67      1157.29 o                         
  12  20  -6        187.58       -353.36       353.36 o                         
  14  20  -6      34160.95      36692.64      1875.25 o                         
   0  22  -6     147610.48     158911.36      4750.19 o                         
   2  22  -6         54.73         18.63       195.66 o                         
   4  22  -6      62220.33      64367.95      1771.56 o                         
   6  22  -6       3202.67       2267.00       413.10 o                         
   8  22  -6      11191.86      10957.83       808.35 o                         
  10  22  -6        323.31         26.41       360.02 o                         
  12  22  -6      18469.69      19062.03      1226.45 o                         
   2  24  -6      63600.53      66962.20      1737.54 o                         
   4  24  -6       1947.46       1726.34       371.42 o                         
   6  24  -6      14789.96      14338.88       855.57 o                         
   8  24  -6        665.48        588.61       399.50 o                         
  10  24  -6       5174.56       4382.88       687.31 o                         
   0  26  -6      39050.99      42420.70      1990.52 o                         
   2  26  -6       1943.33       1631.54       362.43 o                         
   4  26  -6      13537.55      14318.81       824.12 o                         
   6  26  -6       7803.56       7568.91       802.24 o                         
   8  26  -6       7358.35       7567.84       919.09 o                         
   2  28  -6      20566.91      20880.26      1047.29 o                         
   4  28  -6      12488.47      13538.56       923.60 o                         
   6  28  -6      21897.86      22696.47      1316.60 o                         
   0  30  -6      12860.85      13444.43      1166.20 o                         
   2  30  -6       2292.29       2266.83       463.41 o                         
   4  30  -6      31308.03      32507.72      1690.46 o                         
   1   1  -5      87914.65      82297.09      1430.73 o                         
   3   1  -5     101800.17      99468.62      1779.37 o                         
   5   1  -5      57953.53      57279.88      1192.02 o                         
   7   1  -5      37614.49      34666.21       825.87 o                         
   9   1  -5       5902.19       4716.21       335.26 o                         
  11   1  -5      25298.04      23351.24       788.12 o                         
  13   1  -5      24221.39      22866.60       880.21 o                         
  15   1  -5      35427.34      34674.93      1197.73 o                         
  17   1  -5      23512.67      22764.84      1103.93 o                         
  19   1  -5      27136.81      26544.95      1691.47 o                         
   1   3  -5     160687.59     155712.25      2618.01 o                         
   3   3  -5      54691.11      53620.64      1137.55 o                         
   5   3  -5      60613.14      54601.25      1109.33 o                         
   7   3  -5      32513.12      28980.75       789.76 o                         
   9   3  -5      33479.08      29706.91       859.06 o                         
  11   3  -5      18752.10      16934.91       699.48 o                         
  13   3  -5      48553.63      48295.11      1420.84 o                         
  15   3  -5      24932.07      23877.21      1048.65 o                         
  17   3  -5      48621.36      50927.40      1800.24 o                         
  19   3  -5      19548.50      19023.51      1439.44 o                         
   1   5  -5      56014.92      53112.11      1065.60 o                         
   3   5  -5      64448.80      63200.21      1094.29 o                         
   5   5  -5      91472.59      88804.39      1803.10 o                         
   7   5  -5      65567.04      62430.84      1308.52 o                         
   9   5  -5      30518.21      27764.60       835.56 o                         
  11   5  -5      48528.58      47803.55      1372.34 o                         
  13   5  -5      18412.06      16100.18       756.76 o                         
  15   5  -5      48352.15      50139.20      1776.83 o                         
  17   5  -5      16055.31      14058.57      1016.67 o                         
  19   5  -5      33264.35      36024.92      1649.81 o                         
   1   7  -5     108403.48     106226.38      1863.61 o                         
   3   7  -5     135803.48     132855.75      2257.81 o                         
   5   7  -5     109782.51     104096.79      1895.45 o                         
   7   7  -5      58653.88      52915.61      1265.25 o                         
   9   7  -5     108260.83     108539.12      2503.65 o                         
  11   7  -5      65868.98      62756.56      1623.52 o                         
  13   7  -5      60528.14      59958.74      1791.34 o                         
  15   7  -5      19312.60      18723.33       900.97 o                         
  17   7  -5      21258.81      21608.51      1217.49 o                         
  19   7  -5       8414.55       7753.75       898.32 o                         
   1   9  -5      98969.09      98957.30      1751.67 o                         
   3   9  -5      75042.79      70697.10      1300.57 o                         
   5   9  -5      89919.46      85951.17      1674.43 o                         
   7   9  -5      89236.85      86711.36      1810.68 o                         
   9   9  -5     136958.25     135291.34      2998.69 o                         
  11   9  -5      55129.04      54754.83      1576.16 o                         
  13   9  -5      36846.69      36604.71      1258.66 o                         
  15   9  -5      19269.59      17507.88       974.25 o                         
  17   9  -5      24748.84      24626.77      1322.58 o                         
   1  11  -5      32051.89      28817.60       665.95 o                         
   3  11  -5      48044.03      45788.71       948.01 o                         
   5  11  -5      65874.22      62629.93      1327.02 o                         
   7  11  -5     120557.92     120627.70      2492.57 o                         
   9  11  -5      73680.67      71083.80      1773.12 o                         
  11  11  -5      63047.69      62581.96      1753.23 o                         
  13  11  -5      28748.22      29900.45      1125.59 o                         
  15  11  -5      31050.54      30301.65      1238.82 o                         
  17  11  -5       7053.54       5578.26       692.04 o                         
   1  13  -5      30383.88      27333.67       633.28 o                         
   3  13  -5      69035.12      69146.45      1297.16 o                         
   5  13  -5      68649.36      67035.23      1273.35 o                         
   7  13  -5      53513.24      49955.84      1482.65 o                         
   9  13  -5      80797.27      82035.99      2054.48 o                         
  11  13  -5      52136.56      51662.57      1602.54 o                         
  13  13  -5      62805.50      65018.05      1987.59 o                         
  15  13  -5      10881.68       9927.72       758.94 o                         
  17  13  -5      15861.56      17545.22      1007.22 o                         
   1  15  -5      17369.69      15562.49       458.38 o                         
   3  15  -5      45563.57      43512.27       854.44 o                         
   5  15  -5      37431.41      36291.10       892.79 o                         
   7  15  -5      59642.52      57509.59      1539.63 o                         
   9  15  -5      32065.29      31897.77      1124.78 o                         
  11  15  -5      44584.70      45230.65      1410.87 o                         
  13  15  -5       7922.63       6673.99       629.73 o                         
  15  15  -5      33110.95      34370.01      1383.35 o                         
  17  15  -5       7779.30       6550.16       711.11 o                         
   1  17  -5      47991.33      45821.14       914.12 o                         
   3  17  -5      30417.62      29400.09       685.72 o                         
   5  17  -5      73270.80      71504.59      1423.48 o                         
   7  17  -5      38502.74      37126.44      1200.28 o                         
   9  17  -5      27033.16      27541.92      1009.38 o                         
  11  17  -5      30797.90      31020.88      1210.10 o                         
  13  17  -5      27444.59      28075.00      1179.55 o                         
  15  17  -5      19748.02      19778.93      1027.16 o                         
   1  19  -5      55032.62      54810.49      1144.59 o                         
   3  19  -5      48186.29      47064.02      1069.10 o                         
   5  19  -5      53693.71      53431.71      1293.42 o                         
   7  19  -5      23593.72      24816.91       964.55 o                         
   9  19  -5      25083.99      25499.34      1022.07 o                         
  11  19  -5      21312.74      21856.51      1113.54 o                         
  13  19  -5      44814.49      47547.98      1801.17 o                         
  15  19  -5      13332.28      13726.80      1050.71 o                         
   1  21  -5      63017.07      65385.86      1441.39 o                         
   3  21  -5      46596.95      46164.59      1337.31 o                         
   5  21  -5      29553.30      29932.50      1008.90 o                         
   7  21  -5      30874.10      31266.81      1270.46 o                         
   9  21  -5      13792.10      15129.21       949.00 o                         
  11  21  -5      21165.92      20491.30      1117.21 o                         
  13  21  -5       9805.89      10336.96      1032.25 o                         
   1  23  -5      75342.69      75518.43      1739.19 o                         
   3  23  -5      52975.67      55685.62      1538.64 o                         
   5  23  -5      25643.32      25936.62       949.65 o                         
   7  23  -5      20778.92      22368.33      1030.52 o                         
   9  23  -5      27933.59      27659.01      1509.47 o                         
  11  23  -5      13071.30      12848.84      1055.80 o                         
  13  23  -5      31297.75      31782.58      1693.04 o                         
   1  25  -5      57300.67      59595.17      1661.63 o                         
   3  25  -5      41359.45      40173.82      1362.99 o                         
   5  25  -5      38603.49      39967.97      1398.18 o                         
   7  25  -5      23820.45      24816.43      1277.20 o                         
   9  25  -5      16651.22      18320.52      1228.88 o                         
  11  25  -5      21955.40      22051.72      1409.03 o                         
   1  27  -5      57837.34      59889.45      1898.36 o                         
   3  27  -5      45550.32      47476.97      1547.00 o                         
   5  27  -5      28904.88      29696.89      1211.56 o                         
   7  27  -5      32290.39      31595.75      1524.77 o                         
   9  27  -5      19817.98      19307.82      1295.93 o                         
   1  29  -5      25680.77      26593.59      1155.85 o                         
   3  29  -5      28294.91      27717.96      1119.31 o                         
   5  29  -5      28041.74      29250.98      1272.64 o                         
   7  29  -5      13983.40      14552.98      1051.52 o                         
   1  31  -5       4888.10       4753.21       577.55 o                         
   3  31  -5      10295.85      10119.85       842.75 o                         
   5  31  -5      15316.22      15806.80       968.85 o                         
   0   0  -4      78168.84      76799.87      2800.64 o                         
   4   0  -4     114944.53     109785.93      3076.88 o                         
   8   0  -4     279073.56     278828.53      7469.40 o                         
  12   0  -4     149331.19     140413.97      4168.18 o                         
  16   0  -4      60620.20      57189.31      2402.99 o                         
  20   0  -4      29676.14      26689.17      2221.73 o                         
   2   2  -4     148408.05     148832.20      2698.57 o                         
   4   2  -4      10199.76       9880.33       287.26 o                         
   6   2  -4     197146.33     187824.58      3527.29 o                         
   8   2  -4       1635.86       1409.35       189.97 o                         
  10   2  -4     189944.62     182451.02      3708.88 o                         
  12   2  -4       5281.73       4879.29       392.77 o                         
  14   2  -4      63797.95      59181.92      1587.70 o                         
  16   2  -4       2781.94       2486.94       404.88 o                         
  18   2  -4      31561.73      30307.24      1342.02 o                         
  20   2  -4        995.55        594.06       479.70 o                         
   0   4  -4     229308.41     225352.52      5163.52 o                         
   2   4  -4      13867.46      13707.32       348.05 o                         
   4   4  -4     269676.31     275334.03      4232.35 o                         
   6   4  -4       8248.75       7557.18       307.88 o                         
   8   4  -4     187375.58     180437.66      3496.75 o                         
  10   4  -4       8832.54       8571.33       412.15 o                         
  12   4  -4     110988.81     106934.31      2459.24 o                         
  14   4  -4      19372.32      18225.99       742.74 o                         
  16   4  -4      52369.77      53596.34      1655.35 o                         
  18   4  -4       3045.16       2638.30       504.77 o                         
  20   4  -4      32991.01      29706.36      1491.75 o                         
   2   6  -4     293602.69     293578.97      4280.60 o                         
   4   6  -4      18654.80      18970.63       427.27 o                         
   6   6  -4     250158.11     247694.58      3846.75 o                         
   8   6  -4       1905.21       1897.23       188.23 o                         
  10   6  -4     159276.69     154568.58      3048.46 o                         
  12   6  -4       5165.02       4423.46       364.57 o                         
  14   6  -4     113603.37     111509.48      2693.41 o                         
  16   6  -4       3732.50       3330.65       460.33 o                         
  18   6  -4      53914.66      50406.44      1808.89 o                         
  20   6  -4       1728.10       1131.96       480.63 o                         
   0   8  -4     339040.06     339583.16      7135.77 o                         
   2   8  -4       2613.78       2509.64       155.81 o                         
   4   8  -4     215478.06     207496.53      3107.09 o                         
   6   8  -4       9501.67       9235.90       306.40 o                         
   8   8  -4     116113.57     108112.75      2100.12 o                         
  10   8  -4       2224.16       1607.25       237.40 o                         
  12   8  -4      81131.84      79134.49      1788.17 o                         
  14   8  -4       6930.93       6265.23       484.77 o                         
  16   8  -4      75293.53      78352.60      2279.07 o                         
  18   8  -4        479.23        574.59       383.68 o                         
   2  10  -4     347168.19     344980.84      5046.86 o                         
   4  10  -4       1527.13       1280.16       131.52 o                         
   6  10  -4     141993.25     139009.86      2333.34 o                         
   8  10  -4       2018.86       2205.01       219.53 o                         
  10  10  -4      65030.07      60102.65      1380.40 o                         
  12  10  -4        767.55        497.87       209.47 o                         
  14  10  -4      89240.40      92056.48      2359.28 o                         
  16  10  -4       1822.86       1377.94       354.87 o                         
  18  10  -4      71743.48      73593.13      2403.99 o                         
   0  12  -4     312870.72     313696.34      6743.45 o                         
   2  12  -4        576.15        557.26       107.95 o                         
   4  12  -4     188746.36     188241.70      2949.27 o                         
   6  12  -4        717.46        764.49       142.55 o                         
   8  12  -4      88438.63      84239.12      1728.42 o                         
  10  12  -4      10243.23      10447.64       517.90 o                         
  12  12  -4      85099.64      84549.66      2067.60 o                         
  14  12  -4       5595.46       4919.56       491.88 o                         
  16  12  -4      72521.05      71325.11      2166.41 o                         
  18  12  -4       6234.72       5345.56       702.78 o                         
   2  14  -4     138090.62     135335.34      2227.67 o                         
   4  14  -4       5037.18       4890.52       240.56 o                         
   6  14  -4      86240.38      83493.95      1765.11 o                         
   8  14  -4       1625.38       1347.87       207.48 o                         
  10  14  -4      54212.92      52931.24      1511.26 o                         
  12  14  -4       5570.97       4648.54       464.34 o                         
  14  14  -4      44759.05      43914.48      1548.27 o                         
  16  14  -4       3306.72       2855.64       491.23 o                         
  18  14  -4      51850.34      51953.89      2023.27 o                         
   0  16  -4     153887.22     154967.69      3732.80 o                         
   2  16  -4       7052.46       6009.58       268.68 o                         
   4  16  -4     101529.32      98806.00      1767.32 o                         
   6  16  -4       7268.12       6802.32       357.71 o                         
   8  16  -4      70798.91      68588.34      1782.00 o                         
  10  16  -4       2988.61       2647.89       345.30 o                         
  12  16  -4      65291.59      65634.57      1959.29 o                         
  14  16  -4      11174.76       9710.01       737.15 o                         
  16  16  -4      41554.55      43050.35      1709.01 o                         
   2  18  -4      53315.56      51987.17      1146.83 o                         
   4  18  -4      10777.01       9723.63       393.82 o                         
   6  18  -4      77614.31      76830.31      1801.73 o                         
   8  18  -4        757.76        713.41       198.22 o                         
  10  18  -4      86205.92      87223.72      2436.93 o                         
  12  18  -4       5841.35       4304.00       509.13 o                         
  14  18  -4      41133.63      42495.62      1661.76 o                         
  16  18  -4        162.62       -166.47       348.87 o                         
   0  20  -4      29410.30      29275.06      1186.46 o                         
   2  20  -4       6747.18       6538.73       356.39 o                         
   4  20  -4      46072.52      44441.53      1226.52 o                         
   6  20  -4       1759.87       1627.11       257.93 o                         
   8  20  -4      94118.49      96001.50      2767.86 o                         
  10  20  -4       4373.35       3946.53       544.34 o                         
  12  20  -4      42997.62      44608.71      1988.18 o                         
  14  20  -4       2342.20       1932.96       530.98 o                         
  16  20  -4      29090.33      30315.78      1678.48 o                         
   2  22  -4      82554.11      81142.39      2057.40 o                         
   4  22  -4       2120.26       1824.76       280.17 o                         
   6  22  -4     103220.47     102626.72      2506.33 o                         
   8  22  -4       1406.53       1349.17       339.47 o                         
  10  22  -4      90031.42      95353.20      3211.92 o                         
  12  22  -4        986.36        996.32       481.63 o                         
  14  22  -4      43381.52      43268.70      1991.25 o                         
   0  24  -4      30067.87      30199.67      1310.98 o                         
   2  24  -4        271.12        247.48       218.57 o                         
   4  24  -4      89959.75      90725.05      2369.06 o                         
   6  24  -4       1344.92       1081.80       318.53 o                         
   8  24  -4      81259.62      84329.66      2609.25 o                         
  10  24  -4        346.91        385.46       401.34 o                         
  12  24  -4      48907.44      52685.15      2206.86 o                         
  14  24  -4       2976.09       2405.98       636.05 o                         
   2  26  -4      61182.30      60388.24      1689.62 o                         
   4  26  -4       6813.51       6047.55       523.53 o                         
   6  26  -4      60757.41      61869.59      1886.16 o                         
   8  26  -4        333.58        108.10       304.28 o                         
  10  26  -4      56931.61      62714.73      2395.55 o                         
  12  26  -4       1955.55       1594.89       577.43 o                         
   0  28  -4      80559.89      80935.31      3438.88 o                         
   2  28  -4        610.74        944.85       313.19 o                         
   4  28  -4      60192.78      61992.90      1854.84 o                         
   6  28  -4       5346.24       4781.56       626.07 o                         
   8  28  -4      47744.30      48932.80      1741.30 o                         
  10  28  -4       1471.54        711.71       506.43 o                         
   2  30  -4      44609.19      47639.22      1666.49 o                         
   4  30  -4       3106.66       2279.37       447.68 o                         
   6  30  -4      31374.39      34328.68      1371.99 o                         
   8  30  -4       1700.53       1447.59       431.89 o                         
   0  32  -4      75760.77      81553.79      3724.47 o                         
   2  32  -4       1128.52        248.67       358.51 o                         
   4  32  -4      28420.52      29194.03      1362.75 o                         
   6  32  -4        778.09        796.36       401.04 o                         
   1   1  -3      52017.50      56108.61       959.87 o                         
   3   1  -3     106294.86     108708.22      1744.72 o                         
   5   1  -3     252990.88     266956.22      4851.79 o                         
   7   1  -3     272179.78     275121.47      5191.66 o                         
   9   1  -3     233381.09     235187.75      4476.33 o                         
  11   1  -3     150002.61     144887.05      2937.35 o                         
  13   1  -3      93928.48      89399.49      2003.72 o                         
  15   1  -3      13770.14      13045.15       649.46 o                         
  17   1  -3      11395.07       9946.21       665.83 o                         
  19   1  -3       9121.46       7645.14       869.58 o                         
   1   3  -3     126698.66     129223.79      1922.25 o                         
   3   3  -3     113542.65     116792.62      1966.51 o                         
   5   3  -3     140066.55     135121.48      2171.82 o                         
   7   3  -3     147532.27     143579.09      2861.03 o                         
   9   3  -3     184867.98     180681.12      3295.34 o                         
  11   3  -3     137238.02     132600.88      2654.95 o                         
  13   3  -3      51814.89      50031.74      1358.87 o                         
  15   3  -3      24191.49      22872.04       850.10 o                         
  17   3  -3      18052.99      16963.58       941.85 o                         
  19   3  -3       9955.20      10556.94       926.13 o                         
   1   5  -3      42714.71      41238.40       747.68 o                         
   3   5  -3      55047.76      52748.63       898.72 o                         
   5   5  -3     166369.12     173455.16      3005.24 o                         
   7   5  -3     115580.06     115852.25      1924.97 o                         
   9   5  -3      89689.10      87810.69      1840.03 o                         
  11   5  -3      41566.11      41065.06      1117.95 o                         
  13   5  -3      36950.05      33230.68       984.24 o                         
  15   5  -3      39800.09      39851.10      1298.14 o                         
  17   5  -3      20040.79      19903.96       999.65 o                         
  19   5  -3      21335.91      21632.18      1179.90 o                         
   1   7  -3     138013.22     139654.83      2145.92 o                         
   3   7  -3     143952.28     157282.05      2511.53 o                         
   5   7  -3     117703.58     118710.38      2015.20 o                         
   7   7  -3      42506.27      42896.27       892.67 o                         
   9   7  -3      22118.86      20786.63       604.93 o                         
  11   7  -3      29661.61      27840.06       829.93 o                         
  13   7  -3      48384.85      48681.09      1378.91 o                         
  15   7  -3      45291.23      44029.16      1373.77 o                         
  17   7  -3      27446.04      27038.55      1113.49 o                         
  19   7  -3      28650.28      30312.99      1500.88 o                         
   1   9  -3     153136.27     159650.86      2600.04 o                         
   3   9  -3     125429.54     128065.48      2017.68 o                         
   5   9  -3      30760.87      30548.26       663.85 o                         
   7   9  -3      19173.20      18919.04       473.26 o                         
  11   9  -3      15488.70      14542.29       576.12 o                         
  13   9  -3      28883.20      27839.69       975.69 o                         
  15   9  -3      65808.44      69587.19      1989.12 o                         
  17   9  -3      44632.60      46753.41      1544.63 o                         
  19   9  -3      43104.64      45088.48      1854.45 o                         
   1  11  -3     148693.36     148346.70      2368.05 o                         
   3  11  -3     167362.50     171526.67      2598.27 o                         
   5  11  -3      34101.29      32260.58       730.17 o                         
   7  11  -3      28032.09      27423.13       671.41 o                         
   9  11  -3      12710.64      12774.83       439.16 o                         
  11  11  -3      19442.84      18893.73       610.10 o                         
  13  11  -3      16201.36      16750.30       765.90 o                         
  15  11  -3      59197.30      61182.90      1744.83 o                         
  17  11  -3      50168.00      54397.93      1809.19 o                         
  19  11  -3      46349.12      47059.11      1752.99 o                         
   1  13  -3     235256.25     242269.09      3620.19 o                         
   3  13  -3     192826.20     197256.58      3082.56 o                         
   5  13  -3      74550.09      71235.09      1263.01 o                         
   7  13  -3      12685.72      11590.02       426.11 o                         
   9  13  -3      27505.79      26159.49      1009.29 o                         
  11  13  -3      38812.25      37420.50      1079.13 o                         
  13  13  -3      52725.07      52273.64      1530.03 o                         
  15  13  -3      39586.53      39866.81      1428.87 o                         
  17  13  -3      48071.48      48691.80      1657.84 o                         
  19  13  -3      38306.45      39280.18      1626.87 o                         
   1  15  -3     203267.92     207246.47      3307.76 o                         
   3  15  -3     111040.88     106976.91      1687.43 o                         
   5  15  -3     144334.00     145197.86      2850.24 o                         
   7  15  -3      59347.84      57303.62      1206.28 o                         
   9  15  -3      58322.80      57296.17      1338.90 o                         
  11  15  -3      19706.10      18461.12       706.70 o                         
  13  15  -3      48159.73      48860.96      1562.61 o                         
  15  15  -3      33707.43      34312.42      1305.91 o                         
  17  15  -3      46114.09      44206.39      1602.33 o                         
   1  17  -3     175389.55     175188.83      2702.11 o                         
   3  17  -3     106245.40     102910.98      1947.01 o                         
   5  17  -3     115296.19     113665.61      2077.19 o                         
   7  17  -3     114507.16     115925.84      2464.64 o                         
   9  17  -3      96952.88      95890.55      2056.69 o                         
  11  17  -3      64055.09      65195.92      1691.64 o                         
  13  17  -3      55134.92      55311.34      1799.79 o                         
  15  17  -3      54626.60      54840.38      1690.64 o                         
  17  17  -3      27923.54      27100.32      1208.15 o                         
   1  19  -3      51674.07      48963.31      1133.07 o                         
   3  19  -3      86887.73      86158.98      1750.28 o                         
   5  19  -3      98412.18      96224.66      2193.44 o                         
   7  19  -3     104830.86     103959.39      2222.79 o                         
   9  19  -3      97685.87      99144.92      2542.15 o                         
  11  19  -3      98247.62     103809.02      2773.91 o                         
  13  19  -3      54903.70      55980.88      1786.71 o                         
  15  19  -3      29389.42      28981.77      1310.42 o                         
  17  19  -3      15665.37      16584.55      1008.94 o                         
   1  21  -3      19550.04      18355.29       674.29 o                         
   3  21  -3      22523.10      22046.19       759.53 o                         
   5  21  -3      63904.53      64305.20      1616.61 o                         
   7  21  -3      95771.12      95200.20      2415.67 o                         
   9  21  -3      78320.96      80051.47      2375.31 o                         
  11  21  -3      59581.96      64670.45      1951.95 o                         
  13  21  -3      40046.75      42660.34      1736.59 o                         
  15  21  -3      11555.72      12628.08       921.30 o                         
   1  23  -3      15550.32      15662.61       613.27 o                         
   3  23  -3      16614.54      16488.59       654.03 o                         
   5  23  -3      47207.93      49959.62      1298.85 o                         
   7  23  -3      60788.60      60019.33      1709.92 o                         
   9  23  -3      66666.22      69430.37      2085.65 o                         
  11  23  -3      53091.85      55225.16      1839.39 o                         
  13  23  -3      38401.13      40789.09      1661.24 o                         
  15  23  -3       8933.64       8442.93       963.44 o                         
   1  25  -3       1371.57       1152.98       274.69 o                         
   3  25  -3      18710.49      18091.15       712.70 o                         
   5  25  -3      34679.01      35372.97      1207.98 o                         
   7  25  -3      39918.14      41892.34      1297.02 o                         
   9  25  -3      35477.64      36141.50      1419.47 o                         
  11  25  -3      36307.50      37776.85      1575.41 o                         
  13  25  -3      16815.66      16199.93      1165.58 o                         
   1  27  -3      12492.73      11879.75       655.73 o                         
   3  27  -3      23946.78      21793.02       845.48 o                         
   5  27  -3      29904.12      30509.76      1050.95 o                         
   7  27  -3      27935.59      28247.95      1104.89 o                         
   9  27  -3      19717.52      19675.41      1018.23 o                         
  11  27  -3      21905.73      23266.20      1209.32 o                         
  13  27  -3      13264.35      14231.39      1167.22 o                         
   1  29  -3      41648.95      43087.11      1592.40 o                         
   3  29  -3      33273.74      32912.16      1137.76 o                         
   5  29  -3      23101.66      23510.56      1001.78 o                         
   7  29  -3      21956.55      20863.27       929.87 o                         
   9  29  -3      21362.73      21161.50      1126.55 o                         
  11  29  -3      15774.17      17010.73      1272.47 o                         
   1  31  -3      48341.91      49701.54      1760.29 o                         
   3  31  -3      36458.40      37347.34      1377.82 o                         
   5  31  -3      17637.20      16725.48       883.57 o                         
   7  31  -3      17076.71      17416.03       960.34 o                         
   9  31  -3      12112.58      11517.18       951.55 o                         
   1  33  -3      56391.49      57011.52      2158.41 o                         
   3  33  -3      47615.78      49539.38      1963.57 o                         
   5  33  -3      21651.55      20349.06      1108.81 o                         
   7  33  -3      11517.78       9690.99      1014.51 o                         
   1  35  -3      43505.53      45114.05      2564.74 o                         
   2   0  -2     542158.31     643074.19     14520.47 o                         
   6   0  -2     450868.44     479021.34     11888.89 o                         
  10   0  -2     359493.44     376769.22      9013.46 o                         
  14   0  -2     125371.02     124996.11      3771.80 o                         
  18   0  -2      30924.18      28339.17      1989.40 o                         
   0   2  -2      59838.45      59723.22      1319.49 o                         
   2   2  -2      29600.78      37453.75       633.51 o                         
   4   2  -2     235010.34     254352.08      3981.27 o                         
   6   2  -2      36954.32      40052.06       870.54 o                         
   8   2  -2     249506.86     252460.83      4157.25 o                         
  10   2  -2       4789.94       4223.93       214.20 o                         
  12   2  -2     158288.95     155567.28      3008.60 o                         
  14   2  -2       9914.47       9301.67       481.11 o                         
  16   2  -2      41855.63      40789.75      1474.43 o                         
  18   2  -2       2957.19       2813.85       549.16 o                         
  20   2  -2      34152.93      31632.74      1608.02 o                         
   2   4  -2     232699.66     260015.78      3909.98 o                         
   4   4  -2      22651.90      21214.89       438.42 o                         
   6   4  -2     316005.72     336275.12      5828.13 o                         
   8   4  -2       6247.91       6111.39       244.60 o                         
  10   4  -2     190513.58     190141.83      3455.44 o                         
  12   4  -2      23598.32      21354.44       642.49 o                         
  14   4  -2     115273.61     111783.14      2564.14 o                         
  16   4  -2       2837.11       2467.12       376.73 o                         
  18   4  -2      53344.45      53741.16      1983.21 o                         
  20   4  -2       3116.70       2206.69       547.79 o                         
   0   6  -2     856520.06    1001018.12     20881.40 o                         
   2   6  -2      36479.62      39323.79       671.14 o                         
   4   6  -2     348204.16     374463.94      6228.07 o                         
   6   6  -2       9833.57       9347.57       299.07 o                         
   8   6  -2     336003.16     356318.62      6283.10 o                         
  10   6  -2       5473.06       5462.25       254.12 o                         
  12   6  -2     149321.33     149956.58      3166.83 o                         
  14   6  -2      22172.40      21412.38       823.64 o                         
  16   6  -2     115797.04     113500.05      3153.17 o                         
  18   6  -2       2485.04       2242.98       488.46 o                         
  20   6  -2      43576.57      42413.40      1923.97 o                         
   2   8  -2     356632.41     380482.34      5619.36 o                         
   4   8  -2      37972.70      39394.94       737.21 o                         
   6   8  -2     182003.34     185641.31      3504.73 o                         
   8   8  -2       5184.05       5586.27       272.80 o                         
  10   8  -2     122848.74     124301.21      2509.48 o                         
  12   8  -2       3746.91       3130.16       308.31 o                         
  14   8  -2      66926.34      67657.48      1862.79 o                         
  16   8  -2       1284.18        897.23       304.94 o                         
  18   8  -2      76144.35      75520.53      2431.82 o                         
  20   8  -2       1647.57        920.97       459.80 o                         
   0  10  -2     743438.94     801033.38     17118.00 o                         
   2  10  -2      12794.19      13926.88       322.75 o                         
   4  10  -2     374565.25     401013.81      6505.39 o                         
   6  10  -2       3959.68       4109.57       215.54 o                         
   8  10  -2     115162.73     115322.08      2362.50 o                         
  10  10  -2       1062.33        976.50       170.88 o                         
  12  10  -2     139177.06     141252.86      3255.36 o                         
  14  10  -2       4087.73       3844.35       428.62 o                         
  16  10  -2      94551.04      99019.00      2703.47 o                         
  18  10  -2       2074.44       1175.48       395.58 o                         
  20  10  -2      68720.82      72144.82      2549.67 o                         
   2  12  -2     345762.94     365093.75      5446.59 o                         
   4  12  -2       8803.48       8795.06       297.65 o                         
   6  12  -2     150875.38     149842.47      2904.42 o                         
   8  12  -2       6332.18       6206.89       298.79 o                         
  10  12  -2      69734.30      70684.41      1624.09 o                         
  12  12  -2      11932.47      13161.82       639.49 o                         
  14  12  -2      94493.22      96742.36      2613.88 o                         
  16  12  -2       1653.96       1691.44       368.19 o                         
  18  12  -2      83725.48      85479.42      2606.66 o                         
  20  12  -2       4475.69       4806.41       645.77 o                         
   0  14  -2     137776.55     138306.88      3414.79 o                         
   2  14  -2      12408.44      12365.19       339.80 o                         
   4  14  -2     139840.09     135953.41      2386.59 o                         
   6  14  -2       1803.30       1838.57       178.61 o                         
   8  14  -2      51427.62      49642.15      1180.89 o                         
  10  14  -2       4619.33       4781.99       367.10 o                         
  12  14  -2      40975.38      39705.92      1293.16 o                         
  14  14  -2      18247.60      17961.20       844.18 o                         
  16  14  -2      71962.80      74293.07      2177.74 o                         
  18  14  -2       3044.43       2627.77       493.40 o                         
   2  16  -2     176077.31     173491.17      3198.52 o                         
   4  16  -2      12094.94      10782.44       371.65 o                         
   6  16  -2     107161.98     104891.91      1994.86 o                         
   8  16  -2        693.08        613.84       159.74 o                         
  10  16  -2      88148.30      87835.80      1890.96 o                         
  12  16  -2      12629.82      12303.25       660.41 o                         
  14  16  -2      90959.50      94285.08      2531.73 o                         
  16  16  -2       3358.13       2406.37       425.87 o                         
  18  16  -2      40001.29      40310.94      1612.81 o                         
   0  18  -2     107254.59     104717.02      2828.28 o                         
   2  18  -2       7292.31       6404.16       319.54 o                         
   4  18  -2      79449.86      76072.91      1526.42 o                         
   6  18  -2      10151.32       9774.08       401.30 o                         
   8  18  -2     101339.90      99181.58      2181.13 o                         
  10  18  -2       1925.43       1502.72       246.25 o                         
  12  18  -2      63245.92      64271.36      1697.67 o                         
  14  18  -2       1298.29       1206.86       337.47 o                         
  16  18  -2      33635.59      35259.43      1424.48 o                         
  18  18  -2        309.04        -16.80       370.93 o                         
   2  20  -2      62117.01      55638.65      1385.14 o                         
   4  20  -2       7477.83       6883.35       391.90 o                         
   6  20  -2      98397.07      98446.48      2187.31 o                         
   8  20  -2       1052.20        967.26       246.31 o                         
  10  20  -2      91219.58      91230.06      2403.26 o                         
  12  20  -2        907.66        441.92       282.69 o                         
  14  20  -2      39248.60      40682.56      1656.89 o                         
  16  20  -2       1282.31        808.36       423.99 o                         
   0  22  -2      65600.73      60052.36      2098.72 o                         
   2  22  -2       7914.96       7373.57       415.02 o                         
   4  22  -2     104145.32     101526.69      2312.75 o                         
   6  22  -2       3346.16       2905.36       348.50 o                         
   8  22  -2     130544.57     132492.94      3141.24 o                         
  10  22  -2       4522.21       3764.86       436.03 o                         
  12  22  -2      88510.27      87229.03      2518.51 o                         
  14  22  -2       1379.83       1263.24       406.34 o                         
  16  22  -2      27049.68      25987.59      1352.65 o                         
   2  24  -2      52281.44      51278.45      1530.33 o                         
   4  24  -2       3516.38       2849.96       321.09 o                         
   6  24  -2     100338.56     101753.87      2610.63 o                         
   8  24  -2       1654.07       1234.78       283.24 o                         
  10  24  -2      92741.49      95508.55      2704.73 o                         
  12  24  -2        118.90         55.23       280.70 o                         
  14  24  -2      26878.73      25872.94      1333.27 o                         
   0  26  -2     103746.30     107069.86      3756.74 o                         
   2  26  -2       3620.83       3523.67       385.78 o                         
   4  26  -2      70872.16      70951.88      1959.96 o                         
   6  26  -2       1360.94       1249.00       293.02 o                         
   8  26  -2      99653.34     100349.56      2657.78 o                         
  10  26  -2       1219.99        826.27       321.83 o                         
  12  26  -2      53026.47      51530.29      1861.84 o                         
  14  26  -2       1092.78        885.86       461.94 o                         
   2  28  -2      80833.45      82357.48      2267.08 o                         
   4  28  -2       4059.19       3904.18       485.14 o                         
   6  28  -2      74136.07      74772.91      2066.21 o                         
   8  28  -2       1871.80       1456.29       347.63 o                         
  10  28  -2      50838.10      49545.29      1794.40 o                         
  12  28  -2       2374.39       1679.11       430.96 o                         
   0  30  -2      35213.06      36670.60      1979.87 o                         
   2  30  -2       3882.21       3836.79       567.29 o                         
   4  30  -2      51014.64      51287.46      1614.11 o                         
   6  30  -2       3863.27       3015.99       435.77 o                         
   8  30  -2      22404.40      22034.54      1015.10 o                         
  10  30  -2       1770.93       1714.04       440.35 o                         
   2  32  -2      51133.42      54512.62      1953.60 o                         
   4  32  -2       1713.62       1297.63       372.20 o                         
   6  32  -2      26731.20      26732.68      1094.41 o                         
   8  32  -2       1786.00       1840.05       410.10 o                         
   0  34  -2      45917.04      49772.66      2916.46 o                         
   2  34  -2        153.47         47.15       380.08 o                         
   4  34  -2      35890.59      38221.96      1507.25 o                         
   6  34  -2        748.74        574.78       351.01 o                         
   1   1  -1     158724.55     192806.97      3228.73 o                         
   3   1  -1     111712.50     130873.77      2640.73 o                         
   5   1  -1      96312.24     113408.79      2397.70 o                         
   7   1  -1      18763.74      18962.57       457.06 o                         
   9   1  -1      44032.77      48359.45       986.37 o                         
  11   1  -1      16427.44      15951.94       518.12 o                         
  13   1  -1      39430.29      37099.43       943.75 o                         
  15   1  -1      62636.07      60341.04      1764.57 o                         
  17   1  -1      55053.68      56516.89      2119.13 o                         
  19   1  -1      36272.88      36135.22      1673.42 o                         
  21   1  -1      29520.09      31036.04      2010.26 o                         
   1   3  -1     167164.77     194664.44      2781.03 o                         
   3   3  -1     193225.25     231555.84      4009.19 o                         
   5   3  -1      71855.02      79223.92      1300.39 o                         
   7   3  -1      63340.57      67989.02      1373.38 o                         
   9   3  -1      33269.71      34934.78       721.43 o                         
  11   3  -1      82037.20      85460.98      1552.36 o                         
  13   3  -1      23976.00      22903.92       724.27 o                         
  15   3  -1      63629.22      63358.67      1921.57 o                         
  17   3  -1      23654.94      21730.08      1098.20 o                         
  19   3  -1      37796.10      40645.04      2440.85 o                         
  21   3  -1      13501.84      12745.06      1302.66 o                         
   1   5  -1     302658.44     357165.66      5489.31 o                         
   3   5  -1     209716.16     238861.67      3850.97 o                         
   5   5  -1     134731.67     151181.56      2910.28 o                         
   7   5  -1     130107.19     139727.02      2401.36 o                         
   9   5  -1     121876.33     129928.02      2373.34 o                         
  11   5  -1      44057.17      43172.07       949.77 o                         
  13   5  -1      84193.06      80654.98      1896.77 o                         
  15   5  -1      19543.05      19427.10       880.68 o                         
  17   5  -1      45182.06      45409.89      1604.36 o                         
  19   5  -1      20919.61      18405.97      1039.20 o                         
  21   5  -1      30587.71      33529.70      2212.98 o                         
   1   7  -1     174659.62     190510.12      2894.80 o                         
   3   7  -1     191117.03     217629.23      3800.40 o                         
   5   7  -1     143419.50     148862.22      2516.39 o                         
   7   7  -1     138833.50     151289.44      2847.88 o                         
   9   7  -1      92217.91      89475.73      1574.27 o                         
  11   7  -1     114569.44     112483.46      2227.58 o                         
  13   7  -1      49949.08      47654.48      1345.53 o                         
  15   7  -1      52154.94      49720.27      1510.91 o                         
  17   7  -1      28503.68      27503.34      1152.40 o                         
  19   7  -1      30971.10      33258.30      1413.27 o                         
  21   7  -1      18835.33      19252.32      1737.32 o                         
   1   9  -1      66537.55      67894.77      1198.86 o                         
   3   9  -1      97903.61      98987.23      1627.44 o                         
   5   9  -1     185036.62     199074.44      3877.99 o                         
   7   9  -1     164135.11     171662.33      3012.11 o                         
   9   9  -1     144810.19     152379.97      2940.11 o                         
  11   9  -1     110264.28     110462.11      2552.92 o                         
  13   9  -1      75888.31      75410.66      1968.09 o                         
  15   9  -1      34804.98      35602.57      1218.51 o                         
  17   9  -1      23601.82      22973.62      1041.83 o                         
  19   9  -1      16695.68      17376.99       945.24 o                         
  21   9  -1       8624.62       8210.09      1215.31 o                         
   1  11  -1     154465.94     171669.31      2850.33 o                         
   3  11  -1      60980.54      59520.80      2470.60 o                         
   5  11  -1     182558.17     195673.14      3744.42 o                         
   7  11  -1     186149.91     197011.73      3833.09 o                         
   9  11  -1     197070.14     205424.30      4172.19 o                         
  11  11  -1      53305.41      52565.65      1336.37 o                         
  13  11  -1      86758.44      87862.91      2502.38 o                         
  15  11  -1      18554.57      17330.71       799.19 o                         
  17  11  -1      30697.25      32199.97      1274.64 o                         
  19  11  -1       6974.43       6646.33       681.62 o                         
   1  13  -1      79057.23      84593.94      1482.19 o                         
   3  13  -1      95663.79     105210.50      2009.30 o                         
   5  13  -1     100240.59     104217.99      1877.74 o                         
   7  13  -1     113864.84     115837.47      2541.68 o                         
   9  13  -1      72162.14      68732.66      1672.75 o                         
  11  13  -1     131893.94     134381.73      3070.76 o                         
  13  13  -1      31937.17      30884.88      1051.54 o                         
  15  13  -1      43843.12      46201.42      1522.98 o                         
  17  13  -1       9110.15       8121.37       674.89 o                         
  19  13  -1      25579.22      28775.56      1282.79 o                         
   1  15  -1      72541.01      74263.81      1527.32 o                         
   3  15  -1      75071.20      77551.05      1600.69 o                         
   5  15  -1      73503.09      74447.44      1463.81 o                         
   7  15  -1      85319.79      85992.26      1837.64 o                         
   9  15  -1      79224.27      79171.17      2010.63 o                         
  11  15  -1      57928.55      57574.01      1599.27 o                         
  13  15  -1      63991.54      65088.63      1766.65 o                         
  15  15  -1      19336.32      18452.29       909.19 o                         
  17  15  -1      19715.27      20445.51      1021.30 o                         
  19  15  -1      11189.88      10052.96       833.97 o                         
   1  17  -1      65623.58      65352.50      1543.29 o                         
   3  17  -1      82790.69      84129.51      1824.24 o                         
   5  17  -1      69404.57      67327.84      1376.44 o                         
   7  17  -1      83650.36      82865.86      1894.27 o                         
   9  17  -1      41520.15      42385.87      1236.23 o                         
  11  17  -1      28591.78      27615.32       900.21 o                         
  13  17  -1      30372.77      32770.40      1224.40 o                         
  15  17  -1      37542.06      36036.33      1271.31 o                         
  17  17  -1      27853.41      26519.18      1217.31 o                         
  19  17  -1      16993.23      17459.52      1102.28 o                         
   1  19  -1      79610.96      79080.78      1861.40 o                         
   3  19  -1      91007.45      92076.30      2030.72 o                         
   5  19  -1      61568.39      58857.09      1543.80 o                         
   7  19  -1      27475.30      25214.58       831.65 o                         
   9  19  -1      20580.76      18851.54       730.48 o                         
  11  19  -1      43824.95      43837.86      1441.45 o                         
  13  19  -1      23588.10      23080.10      1032.07 o                         
  15  19  -1      38599.06      43255.63      1573.40 o                         
  17  19  -1      22943.61      23928.77      1206.22 o                         
   1  21  -1      79241.89      77704.95      1787.23 o                         
   3  21  -1      72883.02      71969.20      1692.74 o                         
   5  21  -1      52841.68      52231.53      1458.18 o                         
   7  21  -1      28548.55      27537.97       976.32 o                         
   9  21  -1      39707.20      39355.45      1278.81 o                         
  11  21  -1      19313.78      19839.74       818.22 o                         
  13  21  -1      40988.64      44148.29      1595.13 o                         
  15  21  -1      21647.52      20015.88      1096.72 o                         
  17  21  -1      33720.01      34643.46      1699.15 o                         
   1  23  -1     149831.97     149801.95      3252.48 o                         
   3  23  -1      95784.55      97789.72      2249.43 o                         
   5  23  -1      54800.61      52889.07      1424.39 o                         
   7  23  -1      46788.32      46705.51      1374.71 o                         
   9  23  -1      40381.60      37670.06      1215.17 o                         
  11  23  -1      42029.11      44049.33      1421.92 o                         
  13  23  -1      12811.54      11354.47       749.64 o                         
  15  23  -1      49687.90      50752.94      1810.87 o                         
   1  25  -1      97270.80      98599.10      2436.26 o                         
   3  25  -1     102876.16     107452.78      2561.58 o                         
   5  25  -1      48719.04      49214.29      1409.35 o                         
   7  25  -1      38509.73      40191.69      1219.11 o                         
   9  25  -1      36686.96      36434.22      1242.48 o                         
  11  25  -1      23042.20      22514.79       984.18 o                         
  13  25  -1      32856.39      30800.43      1301.02 o                         
  15  25  -1      19537.93      19364.55      1051.63 o                         
   1  27  -1      35459.73      34965.67      1142.35 o                         
   3  27  -1      32763.03      32584.35      1134.31 o                         
   5  27  -1      57723.64      58888.94      1610.43 o                         
   7  27  -1      31451.43      31104.00      1117.93 o                         
   9  27  -1      26064.70      25839.24      1325.66 o                         
  11  27  -1      20454.40      19794.82       931.52 o                         
  13  27  -1      30166.71      29087.53      1318.70 o                         
   1  29  -1      40533.29      40791.61      1529.15 o                         
   3  29  -1      40203.12      40389.52      1459.38 o                         
   5  29  -1      26987.41      25877.38       998.22 o                         
   7  29  -1      38466.53      39888.84      1309.86 o                         
   9  29  -1      26982.90      26590.96      1104.62 o                         
  11  29  -1      44644.15      47428.76      1663.10 o                         
   1  31  -1      21786.30      21602.80      1086.38 o                         
   3  31  -1      18462.07      19195.01       924.97 o                         
   5  31  -1      26297.92      26601.33      1116.75 o                         
   7  31  -1      22901.95      23068.65       994.48 o                         
   9  31  -1      32112.89      32159.22      1325.06 o                         
  11  31  -1      12694.64      12131.69       876.50 o                         
   1  33  -1       7766.60       7665.25       875.16 o                         
   3  33  -1       7525.83       6110.65       659.21 o                         
   5  33  -1      21751.39      20892.44      1036.94 o                         
   7  33  -1      19158.38      16541.71       905.74 o                         
   1  35  -1       9351.63       6044.99       820.10 o                         
   3  35  -1      15184.65      13222.39       950.75 o                         
   5  35  -1       9764.16       9521.53       842.69 o                         
   4   0   0     883892.56    1070151.50     23807.85 o                         
   8   0   0     307620.16     347253.72      8446.00 o                         
  12   0   0     152100.39     153874.95      4339.55 o                         
  16   0   0     214509.69     216260.50      7498.86 o                         
  20   0   0      87884.96      97137.62      6535.10 o                         
   2   2   0     744692.81     848715.62     16082.01 o                         
   4   2   0     117945.71     146074.56      2857.73 o                         
   6   2   0     236810.03     259498.70      4467.75 o                         
   8   2   0       1219.69       1106.17       127.66 o                         
  10   2   0      66374.91      64564.38      1343.59 o                         
  12   2   0      22148.08      20185.67       608.64 o                         
  14   2   0     125858.37     124825.05      2592.51 o                         
  16   2   0       9876.11       9211.51       593.63 o                         
  18   2   0     155873.30     163133.73      6101.14 o                         
  20   2   0        373.18        220.23       535.14 o                         
   0   4   0     267600.88     312212.84      8050.45 o                         
   2   4   0      14297.80      17879.31       411.75 o                         
   4   4   0     463627.53     535927.12     10227.48 o                         
   6   4   0      99247.65     111236.59      2163.55 o                         
   8   4   0      97388.04      99990.84      1914.87 o                         
  10   4   0      29455.12      27831.31       657.41 o                         
  12   4   0     157812.23     155886.52      2991.23 o                         
  14   4   0      54807.11      51017.59      1378.71 o                         
  16   4   0     129434.91     135010.00      3534.64 o                         
  18   4   0       8854.99       9149.68       808.31 o                         
  20   4   0      77538.20      84175.51      4121.27 o                         
   2   6   0     512009.50     610358.38     10653.67 o                         
   4   6   0     151047.52     168072.02      3476.49 o                         
   6   6   0     310647.03     333941.16      6199.43 o                         
   8   6   0         79.61          2.79        69.72 o                         
  10   6   0     169792.31     172732.22      3228.90 o                         
  12   6   0      80865.70      78469.98      1713.47 o                         
  14   6   0     126829.86     129165.77      2831.52 o                         
  16   6   0      13592.60      12672.07       713.39 o                         
  18   6   0      58750.96      61877.98      2500.24 o                         
  20   6   0         11.53        325.01       490.84 o                         
   0   8   0      35180.95      44196.63      1408.04 o                         
   2   8   0      52229.00      59216.11      1186.12 o                         
   4   8   0      98492.25     100270.69      2053.00 o                         
   6   8   0      11528.21       9787.09       345.26 o                         
   8   8   0     192567.27     189658.56      3639.84 o                         
  10   8   0       4944.93       4579.02       239.06 o                         
  12   8   0     101205.20     102027.92      2388.20 o                         
  14   8   0      78425.88      76616.89      1836.89 o                         
  16   8   0      21800.95      22039.06       961.53 o                         
  18   8   0        353.12        238.48       362.65 o                         
  20   8   0      20019.71      21042.70      1266.51 o                         
   2  10   0      61398.20      69205.50      1330.13 o                         
   4  10   0      17517.46      18262.13       447.62 o                         
   6  10   0     235600.36     248719.88      4906.85 o                         
   8  10   0         26.71        -85.83        88.87 o                         
  10  10   0     376327.47     385926.78      7574.67 o                         
  12  10   0        178.42         -3.18       142.86 o                         
  14  10   0     102119.17     101210.48      2326.14 o                         
  16  10   0          3.95         57.10       239.59 o                         
  18  10   0       7803.48       9435.36      1069.16 o                         
  20  10   0       3089.57       3900.36       677.58 o                         
   0  12   0      20272.76      18994.39       773.95 o                         
   2  12   0       8017.04       9097.55       283.67 o                         
   4  12   0     111812.06     112208.35      2117.21 o                         
   6  12   0       1327.37       1402.23       159.61 o                         
   8  12   0     398770.34     397346.94      8158.49 o                         
  10  12   0       6049.26       5710.24       366.62 o                         
  12  12   0     110855.20     107469.48      2528.30 o                         
  14  12   0      35442.96      35444.54      1129.97 o                         
  16  12   0      40962.87      41380.52      1463.47 o                         
  18  12   0       3727.81       3732.97       627.09 o                         
  20  12   0      15394.53      15561.06      1119.28 o                         
   2  14   0      69536.95      65686.83      1432.72 o                         
   4  14   0      46593.49      46105.61       943.91 o                         
   6  14   0     245525.27     245723.70      4689.24 o                         
   8  14   0         27.24         60.23       118.60 o                         
  10  14   0     215645.62     209935.95      4522.69 o                         
  12  14   0      17570.17      17018.31       686.11 o                         
  14  14   0      49116.37      49769.83      1527.70 o                         
  16  14   0       1636.65       1537.37       362.82 o                         
  18  14   0      18318.17      19613.15      1202.75 o                         
  20  14   0         54.09        -34.59       405.47 o                         
   0  16   0     255019.69     263247.41      7748.11 o                         
   2  16   0      36619.43      37945.52       884.08 o                         
   4  16   0     289244.91     295750.94      5563.93 o                         
   6  16   0      38166.77      40219.21       966.76 o                         
   8  16   0     245296.20     242965.00      5160.87 o                         
  10  16   0        482.69        462.86       182.69 o                         
  12  16   0     185441.75     189173.25      4200.49 o                         
  14  16   0      25028.22      22331.50       924.51 o                         
  16  16   0      48566.11      52509.24      1758.32 o                         
  18  16   0        960.83        812.42       430.38 o                         
   2  18   0     272606.38     270139.56      5381.89 o                         
   4  18   0      55271.71      52977.75      1210.66 o                         
   6  18   0     146674.00     138149.39      2790.77 o                         
   8  18   0       4147.35       4467.35       343.07 o                         
  10  18   0      87023.72      83964.27      2071.21 o                         
  12  18   0       7171.62       5035.71       433.98 o                         
  14  18   0      44078.36      46132.04      1581.96 o                         
  16  18   0       3883.60       2986.39       514.08 o                         
  18  18   0      64878.24      65521.57      2775.95 o                         
   0  20   0     398789.16     399970.44     11684.87 o                         
   2  20   0       4710.48       4525.61       298.21 o                         
   4  20   0     170004.66     164233.33      3590.73 o                         
   6  20   0      15844.18      14242.37       594.36 o                         
   8  20   0      41714.13      38289.74      1198.01 o                         
  10  20   0        584.01        211.16       220.20 o                         
  12  20   0      42778.75      41035.87      1438.97 o                         
  14  20   0        308.61        134.63       293.77 o                         
  16  20   0      62255.17      65509.90      2442.77 o                         
  18  20   0       3668.76       5062.48       937.33 o                         
   2  22   0     166259.00     160009.94      3539.96 o                         
   4  22   0       1481.97       1390.20       230.91 o                         
   6  22   0      57886.40      54298.20      1471.54 o                         
   8  22   0       2182.26       2186.44       317.02 o                         
  10  22   0       9926.51       8438.20       556.07 o                         
  12  22   0       2000.81       1964.03       393.66 o                         
  14  22   0      73566.78      75749.77      2508.89 o                         
  16  22   0        318.22        370.40       388.49 o                         
   0  24   0      84347.59      82073.46      2844.59 o                         
   2  24   0        728.34        662.28       219.26 o                         
   4  24   0      41736.93      39323.90      1159.28 o                         
   6  24   0        649.80        449.50       206.02 o                         
   8  24   0       3737.89       3492.73       393.06 o                         
  10  24   0       2630.36       2185.72       360.87 o                         
  12  24   0      12834.48      14148.84       996.23 o                         
  14  24   0      10380.57      10160.92       833.44 o                         
  16  24   0      54566.94      59782.07      2371.85 o                         
   2  26   0      84580.58      84232.94      2369.75 o                         
   4  26   0      23193.68      23473.40       914.66 o                         
   6  26   0      20571.07      19228.27       798.07 o                         
   8  26   0       3027.47       3029.28       396.13 o                         
  10  26   0      18209.94      17290.45       844.71 o                         
  12  26   0       1465.98        970.88       341.97 o                         
  14  26   0      37161.10      38761.51      1518.83 o                         
   0  28   0      49660.87      46589.84      2148.19 o                         
   2  28   0      17238.28      17674.35       859.92 o                         
   4  28   0      51188.72      50414.54      1652.87 o                         
   6  28   0      12770.36      12939.38       710.97 o                         
   8  28   0      43633.37      41699.07      1352.15 o                         
  10  28   0          5.98         74.14       268.22 o                         
  12  28   0      38970.29      38673.49      1417.99 o                         
   2  30   0      28978.11      26859.26      1134.22 o                         
   4  30   0      11948.14      11788.64       716.32 o                         
   6  30   0      47169.33      47288.88      1577.57 o                         
   8  30   0       2339.84       1736.55       371.92 o                         
  10  30   0      57738.57      60153.29      1909.22 o                         
  12  30   0        104.92       -271.02       308.22 o                         
   0  32   0      30923.32      28110.29      1995.79 o                         
   2  32   0       2023.20       1756.53       427.90 o                         
   4  32   0      46366.58      45593.73      1548.17 o                         
   6  32   0       6905.58       5476.84       580.28 o                         
   8  32   0      91400.45      94561.24      2536.31 o                         
  10  32   0        406.81        533.85       367.49 o                         
   2  34   0      37369.08      33567.64      1617.76 o                         
   4  34   0        921.51        196.17       340.46 o                         
   6  34   0      78763.27      79964.32      2375.70 o                         
   0  36   0      29005.30      29379.38      2205.87 o                         
   2  36   0       2694.86       2040.56       583.08 o                         
   1   1   1     196557.14     233054.06      5756.87 o                         
   3   1   1     131379.62     153419.61      2887.42 o                         
   5   1   1     121459.55     141743.48      2548.39 o                         
   7   1   1      23076.10      24129.67       588.23 o                         
  11   1   1      27491.87      24480.33      2202.34 o                         
  13   1   1      41410.66      41476.21      1008.60 o                         
  15   1   1      65135.67      65416.42      1566.94 o                         
  17   1   1      54771.05      56905.01      2292.22 o                         
  19   1   1      37243.62      40481.38      2148.30 o                         
  21   1   1      30165.01      32325.49      2626.11 o                         
   1   3   1     171094.70     194664.41      4378.80 o                         
   3   3   1     201928.56     237864.19      4734.01 o                         
   5   3   1      52681.58      57334.89      1515.71 o                         
   7   3   1      87713.56      83831.09      3571.86 o                         
   9   3   1      31375.85      31911.92       811.85 o                         
  11   3   1      74519.69      76923.55      1657.58 o                         
  13   3   1      28882.72      29104.38       769.10 o                         
  15   3   1      62591.79      63131.54      1558.64 o                         
  17   3   1      27411.02      27187.35      1243.53 o                         
  19   3   1      44763.92      48992.15      2761.89 o                         
  21   3   1       9555.35       9161.99      1174.40 o                         
   1   5   1     305210.19     356074.47      7995.24 o                         
   3   5   1     179575.14     205578.48      4125.69 o                         
   5   5   1     153481.89     169852.42      3187.30 o                         
   7   5   1     117439.14     124810.08      2713.44 o                         
   9   5   1     120560.28     128588.54      2579.88 o                         
  11   5   1      48289.00      49613.75      1061.64 o                         
  13   5   1      84374.48      84019.24      1898.22 o                         
  15   5   1      21943.00      21965.82       783.64 o                         
  17   5   1      46187.55      50547.64      1904.73 o                         
  19   5   1      14960.38      15483.67      1313.75 o                         
  21   5   1      36583.31      42655.57      2275.96 o                         
   3   7   1     209883.58     241873.56      4250.19 o                         
   5   7   1     116516.16     120911.15      2584.86 o                         
   7   7   1     142557.59     154136.05      3106.21 o                         
   9   7   1      73350.70      69970.52      1741.38 o                         
  11   7   1     111208.77     113303.06      2446.33 o                         
  13   7   1      50362.62      50424.37      1263.79 o                         
  15   7   1      46993.51      48835.60      1382.61 o                         
  17   7   1      26844.65      27086.60      1321.05 o                         
  19   7   1      30112.48      34677.53      1597.43 o                         
  21   7   1      14261.45      15248.84      1421.24 o                         
   1   9   1      66634.90      67203.37      1394.73 o                         
   3   9   1      74437.85      74860.76      1869.20 o                         
   5   9   1     194965.91     210248.28      4059.84 o                         
   7   9   1     139608.06     146952.31      3404.81 o                         
   9   9   1     137026.78     142232.80      3227.25 o                         
  11   9   1     108463.08     111370.95      2548.10 o                         
  13   9   1      69459.70      69085.13      1799.80 o                         
  15   9   1      32884.30      34870.12      1101.77 o                         
  17   9   1      21739.62      22123.05      1190.22 o                         
  19   9   1      12769.82      12999.36      1001.63 o                         
  21   9   1      11495.78      12712.01      1215.50 o                         
   1  11   1     146745.62     163264.72      3173.52 o                         
   3  11   1      43261.12      41691.70       899.61 o                         
   5  11   1     185943.91     194947.81      3898.03 o                         
   7  11   1     175459.56     180933.44      3802.95 o                         
   9  11   1     194709.22     204338.55      4158.58 o                         
  11  11   1      46138.47      44847.36      1286.75 o                         
  13  11   1      90443.92      94335.50      2351.73 o                         
  15  11   1      15970.23      15056.69       678.46 o                         
  17  11   1      28166.51      30352.68      1447.24 o                         
  19  11   1       6506.03       5914.46       739.08 o                         
   1  13   1      69237.29      70249.39      1729.98 o                         
   3  13   1     106711.61     115233.17      2179.10 o                         
   5  13   1      83451.33      86456.92      1826.60 o                         
   7  13   1     123636.14     124819.19      2544.54 o                         
   9  13   1      69292.56      66116.90      1658.26 o                         
  11  13   1     132596.56     136435.39      3068.43 o                         
  13  13   1      26550.67      26492.33       924.14 o                         
  15  13   1      47680.48      51191.68      1439.10 o                         
  17  13   1       7383.27       8043.31       847.78 o                         
  19  13   1      27471.65      31629.96      1538.72 o                         
   1  15   1     100813.16      96520.95      3434.99 o                         
   3  15   1      84027.99      84965.16      1610.29 o                         
   5  15   1      76259.60      75935.77      1523.76 o                         
   7  15   1      88594.16      87810.36      2030.93 o                         
   9  15   1      88773.06      89472.26      2040.75 o                         
  11  15   1      66556.02      66197.80      1632.18 o                         
  13  15   1      52960.93      54836.33      1581.41 o                         
  15  15   1      29473.29      28174.92       989.69 o                         
  17  15   1      19528.17      21697.19      1158.99 o                         
  19  15   1      11320.60      12097.77       991.05 o                         
   1  17   1      72852.88      71264.59      1534.86 o                         
   3  17   1     103595.12     103877.16      1946.44 o                         
   5  17   1      63745.65      61534.21      1479.07 o                         
   7  17   1      96519.58      96742.95      2116.32 o                         
   9  17   1      47769.97      47607.19      1259.42 o                         
  11  17   1      23709.53      22465.18       835.63 o                         
  13  17   1      40585.25      42392.54      1218.26 o                         
  15  17   1      32349.91      32366.37      1191.82 o                         
  17  17   1      32196.96      31867.43      1439.87 o                         
  19  17   1      20269.76      18735.10      1344.92 o                         
   1  19   1      93015.91      88688.65      1971.39 o                         
   3  19   1      92464.55      89732.71      2218.92 o                         
   5  19   1      79367.80      77453.79      1870.63 o                         
   7  19   1      25186.57      23532.97       807.33 o                         
   9  19   1      23295.47      21919.44       809.35 o                         
  11  19   1      51158.58      53298.68      1498.43 o                         
  13  19   1      25270.36      24084.99       951.82 o                         
  15  19   1      39165.88      43850.73      1583.14 o                         
  17  19   1      21623.51      20649.18      1364.20 o                         
   1  21   1      81350.51      77356.88      1859.63 o                         
   3  21   1      76447.46      72398.72      1761.21 o                         
   5  21   1      57928.39      57664.92      1467.36 o                         
   7  21   1      26600.54      25872.87       884.24 o                         
   9  21   1      41074.62      41929.47      1382.38 o                         
  11  21   1      13887.65      13502.86       773.20 o                         
  13  21   1      46709.01      50147.86      1636.48 o                         
  15  21   1      17999.91      18831.85      1147.81 o                         
  17  21   1      37173.09      43311.80      2271.83 o                         
   1  23   1     137296.81     135981.12      3362.33 o                         
   3  23   1      86650.33      85343.84      2456.14 o                         
   5  23   1      49508.73      47701.53      1373.00 o                         
   7  23   1      44255.12      41580.94      1265.86 o                         
   9  23   1      30936.86      31031.12      1222.75 o                         
  11  23   1      39624.36      40434.48      1466.04 o                         
  13  23   1      11039.29       9442.15       713.89 o                         
  15  23   1      49843.95      55407.07      2406.80 o                         
   1  25   1      92836.97      89676.22      2241.29 o                         
   3  25   1      86739.22      87547.70      2601.13 o                         
   5  25   1      48397.09      46519.39      1456.41 o                         
   7  25   1      33310.11      34072.19      1144.45 o                         
   9  25   1      33332.17      32623.02      1184.64 o                         
  11  25   1      23114.89      23047.84       978.70 o                         
  13  25   1      31417.31      31427.90      1309.18 o                         
  15  25   1      20737.10      20374.55      1426.13 o                         
   1  27   1      29225.35      27448.38      1179.86 o                         
   3  27   1      31046.18      29054.32      1144.78 o                         
   5  27   1      48711.59      51530.63      1639.76 o                         
   7  27   1      34427.37      34194.35      1130.55 o                         
   9  27   1      24742.37      24653.14      1016.81 o                         
  11  27   1      15125.08      14991.64       830.57 o                         
  13  27   1      31309.53      33424.67      1265.63 o                         
   1  29   1      36885.23      36875.68      1366.83 o                         
   3  29   1      38170.96      38437.21      1396.53 o                         
   5  29   1      26883.02      26821.82      1055.95 o                         
   7  29   1      35043.34      36563.27      1349.57 o                         
   9  29   1      25426.72      24084.94      1045.28 o                         
  11  29   1      50919.17      51691.56      1675.89 o                         
   1  31   1      19907.44      18692.64      1104.87 o                         
   3  31   1      23287.30      21113.99       994.58 o                         
   5  31   1      26235.20      26556.63      1099.78 o                         
   7  31   1      23782.98      24158.94      1321.24 o                         
   9  31   1      37543.89      39602.53      1489.51 o                         
  11  31   1      13000.85      11656.60       808.82 o                         
   1  33   1      11903.79      12874.94       966.82 o                         
   3  33   1      10537.56       8369.77       747.40 o                         
   5  33   1      23227.06      23515.31      1045.99 o                         
   7  33   1      22990.59      21961.62      1038.12 o                         
   1  35   1      14954.45      13978.88      1011.34 o                         
   3  35   1      18812.28      17977.21      1062.02 o                         
   5  35   1      12249.10      11431.58       840.20 o                         
   2   0   2     456268.41     542924.12     19115.42 o                         
   6   0   2     404421.28     424800.75     12955.67 o                         
  10   0   2     341312.62     351909.53     10706.87 o                         
  14   0   2     126928.81     128968.77      4150.97 o                         
  18   0   2      28777.67      26969.47      2411.45 o                         
   2   2   2      29711.82      37231.31       946.59 o                         
   4   2   2     217379.86     234525.52      4544.49 o                         
   6   2   2      36940.45      39937.38       908.72 o                         
   8   2   2     232731.56     235251.75      4847.01 o                         
  10   2   2       4672.81       4216.38       289.50 o                         
  12   2   2     138745.23     139436.41      3100.50 o                         
  14   2   2      10116.28      10439.59       524.04 o                         
  16   2   2      45127.42      45965.59      1382.48 o                         
  18   2   2       2949.35       2474.79       537.19 o                         
  20   2   2      35715.03      36335.08      2058.44 o                         
   2   4   2     279013.47     301306.22      6163.67 o                         
   4   4   2      22810.99      21423.18       540.41 o                         
   6   4   2     314570.19     339221.50      6554.54 o                         
   8   4   2       6173.72       6104.28       285.69 o                         
  10   4   2     194533.16     193523.84      3746.79 o                         
  12   4   2      23247.77      21660.78       695.38 o                         
  14   4   2     109250.17     113204.73      2794.67 o                         
  16   4   2       2629.15       2563.41       387.75 o                         
  18   4   2      50419.21      54416.83      2417.03 o                         
  20   4   2       3051.42       2582.01       701.58 o                         
   0   6   2     837049.00     965262.81     36096.68 o                         
   2   6   2      35673.66      38457.93       946.55 o                         
   4   6   2     355253.34     377798.91      7239.36 o                         
   6   6   2       9656.21       9320.05       338.68 o                         
   8   6   2     343287.41     369259.22      6803.39 o                         
  10   6   2       5521.56       5127.71       286.72 o                         
  12   6   2     164862.89     163301.73      3478.37 o                         
  14   6   2      22443.77      23139.04      1028.81 o                         
  16   6   2     111177.64     117582.73      3131.08 o                         
  18   6   2       2471.37       2406.67       494.28 o                         
  20   6   2      42996.11      44528.40      2064.35 o                         
   2   8   2     363836.25     388052.00      8639.74 o                         
   4   8   2      37884.44      39151.14       853.88 o                         
   6   8   2     209512.94     212273.36      3782.67 o                         
   8   8   2       5097.67       5581.92       286.40 o                         
  10   8   2     133209.97     133197.19      2751.14 o                         
  12   8   2       3878.20       3376.72       314.63 o                         
  14   8   2      72845.66      76660.55      2118.59 o                         
  16   8   2       1356.81       1164.28       326.15 o                         
  18   8   2      82109.85      85523.23      2644.18 o                         
  20   8   2       1609.01       1569.52       549.03 o                         
   0  10   2     804980.94     832736.75     25650.59 o                         
   2  10   2      12655.41      13064.18       383.47 o                         
   4  10   2     391099.19     408932.31      7190.79 o                         
   6  10   2       4072.53       4139.03       215.45 o                         
   8  10   2     131732.28     128819.95      2586.70 o                         
  10  10   2       1040.12       1003.66       195.98 o                         
  12  10   2     146631.16     143402.03      3221.40 o                         
  14  10   2       4078.05       3598.36       431.12 o                         
  16  10   2      94310.96     103422.53      2844.95 o                         
  18  10   2       2061.44       1448.92       423.58 o                         
  20  10   2      64688.76      70280.18      2663.02 o                         
   2  12   2     332003.62     346774.50      6931.20 o                         
   4  12   2       8916.05       9154.41       294.63 o                         
   6  12   2     157592.52     156879.31      3001.40 o                         
   8  12   2       6379.97       6235.08       318.90 o                         
  10  12   2      73365.70      73954.95      1787.18 o                         
  12  12   2      12099.95      12213.91       594.76 o                         
  14  12   2      94740.34     102531.18      2767.27 o                         
  16  12   2       1763.99       2101.05       405.56 o                         
  18  12   2      80670.26      85374.71      2752.00 o                         
  20  12   2       4453.28       3956.07       660.84 o                         
   0  14   2     150972.09     149835.11      4326.69 o                         
   2  14   2      12151.18      11480.44       381.44 o                         
   4  14   2     133988.30     131335.41      2631.76 o                         
   6  14   2       1698.32       1386.13       191.41 o                         
   8  14   2      51136.65      49403.84      1286.30 o                         
  10  14   2       4717.37       5092.60       374.92 o                         
  12  14   2      42101.09      41162.78      1260.62 o                         
  14  14   2      18082.86      17937.23       922.81 o                         
  16  14   2      70860.61      75236.11      2264.40 o                         
  18  14   2       3087.39       3122.24       539.47 o                         
   2  16   2     166203.39     165325.83      3273.48 o                         
   4  16   2      12470.23      11472.21       388.74 o                         
   6  16   2      91429.78      89336.75      2101.52 o                         
   8  16   2        698.95        454.83       166.63 o                         
  10  16   2      69959.77      67963.84      1884.70 o                         
  12  16   2      12226.93      11814.46       673.64 o                         
  14  16   2      85765.62      91859.34      2816.71 o                         
  16  16   2       3234.71       2705.82       459.77 o                         
  18  16   2      38462.86      42713.69      1705.08 o                         
   2  18   2       7212.79       5738.27       295.16 o                         
   4  18   2      68297.09      64735.57      1694.61 o                         
   6  18   2      10039.24       9190.45       446.49 o                         
   8  18   2      81410.90      78551.33      2217.06 o                         
  10  18   2       1900.35       1493.06       270.52 o                         
  12  18   2      55565.51      57101.58      1761.74 o                         
  14  18   2       1342.99        838.03       360.95 o                         
  16  18   2      33816.00      34778.43      1595.91 o                         
  18  18   2        310.76        411.63       428.86 o                         
   2  20   2      62221.36      55394.00      1411.57 o                         
   4  20   2       7242.14       6697.11       393.23 o                         
   6  20   2      89523.02      89006.09      2515.69 o                         
   8  20   2       1008.99        904.79       252.96 o                         
  10  20   2      90958.81      90688.61      2521.80 o                         
  12  20   2        824.76        681.62       297.45 o                         
  14  20   2      41158.00      42745.21      1941.45 o                         
  16  20   2       1277.38       1097.25       431.07 o                         
   0  22   2      76880.66      70127.47      2584.55 o                         
   2  22   2       7884.02       7437.43       453.22 o                         
   4  22   2     104901.20     100321.21      2524.58 o                         
   6  22   2       3342.66       3080.20       361.16 o                         
   8  22   2     131942.28     133707.94      3466.94 o                         
  10  22   2       4461.09       4861.20       493.02 o                         
  12  22   2      83292.51      82540.88      2468.79 o                         
  14  22   2       1338.16       1131.45       477.75 o                         
  16  22   2      28437.51      27983.42      1665.11 o                         
   2  24   2      71485.06      66560.68      1925.45 o                         
   4  24   2       3510.12       3102.09       350.01 o                         
   6  24   2     113377.35     114240.16      2762.13 o                         
   8  24   2       1597.28       1240.62       357.67 o                         
  10  24   2     104219.52     110918.38      2900.66 o                         
  12  24   2        122.44        215.82       279.81 o                         
  14  24   2      30272.12      31108.62      1628.35 o                         
   0  26   2     110943.41     104903.27      4059.91 o                         
   2  26   2       3634.80       3282.72       392.67 o                         
   4  26   2      79963.30      78602.48      2060.70 o                         
   6  26   2       1300.87        815.77       267.51 o                         
   8  26   2     111063.97     113811.77      2987.21 o                         
  10  26   2       1247.22        730.73       294.18 o                         
  12  26   2      58681.68      60678.00      1915.80 o                         
  14  26   2       1134.90        921.41       495.87 o                         
   2  28   2      77127.45      76807.53      2282.91 o                         
   4  28   2       4119.16       3781.95       432.35 o                         
   6  28   2      76907.07      77296.58      2154.35 o                         
   8  28   2       1828.20       1109.95       352.01 o                         
  10  28   2      52013.66      55715.53      1828.39 o                         
  12  28   2       2363.62       2137.88       425.22 o                         
   0  30   2      37007.97      36483.60      2209.20 o                         
   2  30   2       3853.83       3318.46       506.17 o                         
   4  30   2      55230.05      56859.92      1704.77 o                         
   6  30   2       3867.57       3747.99       473.06 o                         
   8  30   2      25734.98      27885.39      1178.49 o                         
  10  30   2       1797.74       1028.25       390.31 o                         
   2  32   2      44576.03      43644.46      1894.94 o                         
   4  32   2       1764.07       1951.77       399.06 o                         
   6  32   2      24824.18      24569.12      1091.77 o                         
   8  32   2       1863.50       1811.59       442.01 o                         
   0  34   2      38260.21      38139.62      2550.49 o                         
   2  34   2        165.08        128.84       401.43 o                         
   4  34   2      28378.14      30847.12      1467.06 o                         
   6  34   2        748.74        418.84       345.39 o                         
   3   1   3      83829.33      88412.61      2556.12 o                         
   5   1   3     277516.47     293231.62      5692.80 o                         
   7   1   3     269032.28     270812.91      5620.74 o                         
   9   1   3     230849.47     226523.86      4846.23 o                         
  11   1   3     150541.70     142220.00      3632.92 o                         
  13   1   3      95126.54      91309.99      2502.85 o                         
  15   1   3      13755.56      13808.62       675.26 o                         
  17   1   3      11281.65      10212.05       656.33 o                         
  19   1   3       5433.04       4840.97       809.67 o                         
   1   3   3     102545.88     104227.93      2638.54 o                         
   3   3   3     133138.53     137625.34      2751.29 o                         
   5   3   3     105641.35     102059.73      2677.26 o                         
   7   3   3     162432.20     158898.14      3056.86 o                         
   9   3   3     168964.41     162832.58      3676.14 o                         
  11   3   3     128487.48     121064.49      3261.68 o                         
  13   3   3      56389.04      54024.88      1539.84 o                         
  15   3   3      20944.75      19478.19       909.48 o                         
  17   3   3      23536.96      23274.01       989.04 o                         
  19   3   3      17867.04      18330.53      1079.03 o                         
   1   5   3      48558.82      48658.60      1307.98 o                         
   5   5   3     208275.12     216198.16      4422.70 o                         
   7   5   3      94240.75      93239.62      2176.69 o                         
   9   5   3      94201.72      92914.72      2069.71 o                         
  11   5   3      52391.50      49754.87      1357.14 o                         
  13   5   3      31982.81      29575.32      1135.02 o                         
  15   5   3      47476.58      48054.16      1518.63 o                         
  17   5   3      20266.27      22226.83      1005.17 o                         
  19   5   3      17310.89      18032.24      1132.64 o                         
   1   7   3     118320.14     120595.77      3616.36 o                         
   3   7   3     188166.00     198087.67      3991.72 o                         
   5   7   3      80473.55      84220.31      7824.41 o                         
   9   7   3      21518.40      21160.92       627.38 o                         
  11   7   3      24675.13      22554.39       929.62 o                         
  13   7   3      57630.98      57683.51      1689.48 o                         
  15   7   3      35924.30      35452.57      1363.66 o                         
  17   7   3      25572.22      27359.40      1156.09 o                         
  19   7   3      34309.30      36697.56      1522.88 o                         
   1   9   3     180546.41     182913.09      4923.18 o                         
   3   9   3     118132.96     120089.37      2812.44 o                         
   5   9   3      38097.14      36577.25       864.30 o                         
   7   9   3      15816.43      15663.00       502.85 o                         
   9   9   3      16311.12      16142.68       546.98 o                         
  11   9   3      28615.92      22891.06      1727.71 o                         
  15   9   3      76262.28      80413.38      2261.60 o                         
  17   9   3      40335.28      41857.15      1552.81 o                         
  19   9   3      42698.78      45050.41      1766.58 o                         
   1  11   3     148670.23     147515.98      3743.25 o                         
   3  11   3     161378.02     162289.20      3534.65 o                         
   5  11   3      36190.32      34851.12       881.06 o                         
   7  11   3      22630.52      21449.06       621.89 o                         
  11  11   3      11791.83      10818.49       659.78 o                         
  13  11   3      23632.63      24910.02       973.98 o                         
  15  11   3      57786.70      59437.55      1905.63 o                         
  17  11   3      52851.52      58433.08      1892.97 o                         
  19  11   3      41332.45      42654.20      1765.53 o                         
   1  13   3     210598.48     211076.31      5044.35 o                         
   3  13   3     202528.62     207529.08      3852.52 o                         
   5  13   3      62433.27      59436.02      1435.33 o                         
   9  13   3      18041.25      16367.44       597.73 o                         
  11  13   3      39005.42      37954.93      1398.06 o                         
  13  13   3      51648.31      53269.48      1710.38 o                         
  15  13   3      40724.38      43473.55      1514.95 o                         
  17  13   3      44486.14      47070.05      1686.82 o                         
  19  13   3      40484.09      43388.40      1743.31 o                         
   1  15   3     214666.52     214738.92      4647.96 o                         
   3  15   3      92354.45      89156.30      1994.44 o                         
   5  15   3     171819.86     169103.95      3382.80 o                         
   7  15   3      45768.13      44018.94      1277.48 o                         
   9  15   3      61211.43      59648.93      1521.05 o                         
  11  15   3      24489.75      21288.53       956.79 o                         
  13  15   3      45813.43      49048.17      1741.41 o                         
  15  15   3      36604.21      36632.52      1378.53 o                         
  17  15   3      46801.40      46875.14      1662.63 o                         
   1  17   3     156863.92     154776.52      3389.71 o                         
   3  17   3     119002.34     116436.48      2227.23 o                         
   5  17   3      95657.18      95154.01      2249.76 o                         
   7  17   3     121525.73     120799.07      2864.18 o                         
   9  17   3      89048.84      87143.40      2196.50 o                         
  11  17   3      55068.71      55841.73      1962.37 o                         
  13  17   3      67008.51      67477.09      2102.70 o                         
  15  17   3      42798.16      43295.31      1634.13 o                         
  17  17   3      30631.32      28810.93      1343.82 o                         
   1  19   3      59330.89      55114.76      1329.81 o                         
   3  19   3      76307.92      74988.14      2148.42 o                         
   5  19   3     109955.21     109028.74      2400.52 o                         
   7  19   3      96742.23      95936.45      2670.96 o                         
   9  19   3      92116.52      93550.78      2450.34 o                         
  11  19   3     109667.67     111383.05      3435.52 o                         
  13  19   3      43553.47      43927.07      1906.56 o                         
  15  19   3      34443.12      34830.62      1555.32 o                         
  17  19   3      12025.71      12416.82       927.35 o                         
   1  21   3      28405.35      26797.99       770.92 o                         
   3  21   3      24703.52      23166.36       812.92 o                         
   5  21   3      60848.62      63360.47      1856.61 o                         
   7  21   3      99885.68     102089.62      2872.68 o                         
   9  21   3      83476.38      85753.41      2543.45 o                         
  11  21   3      49251.13      52495.95      2624.84 o                         
  13  21   3      44957.77      45045.25      2013.94 o                         
  15  21   3       7962.22       7260.60       920.28 o                         
   1  23   3       8995.55       9130.08       530.45 o                         
   3  23   3      14679.33      15369.05       678.63 o                         
   5  23   3      38058.07      39338.93      1318.26 o                         
   7  23   3      61889.93      63510.61      2021.23 o                         
   9  23   3      57830.54      64428.44      2167.59 o                         
  11  23   3      52703.36      55075.07      2317.69 o                         
  13  23   3      33436.37      35004.79      1821.07 o                         
  15  23   3      11307.01      12774.90      1110.16 o                         
   1  25   3       6722.89       5432.58       468.45 o                         
   3  25   3      15753.66      15297.25       756.19 o                         
   5  25   3      41693.77      41869.69      1286.63 o                         
   7  25   3      32087.63      35162.05      1334.87 o                         
   9  25   3      40099.61      43149.67      1574.42 o                         
  11  25   3      40862.11      43735.69      1955.89 o                         
  13  25   3      14282.07      13814.13      1118.48 o                         
   1  27   3      13185.43      12855.02       758.14 o                         
   3  27   3      35358.91      35016.17      3297.98 o                         
   5  27   3      22140.54      22184.79       961.93 o                         
   7  27   3      34927.64      33481.92      1244.20 o                         
   9  27   3      22798.75      24633.79      1076.82 o                         
  11  27   3      14935.03      15078.42      1204.02 o                         
  13  27   3      19391.07      18596.73      1308.75 o                         
   1  29   3      41821.29      45372.43      1639.98 o                         
   3  29   3      27427.32      27602.15      1099.04 o                         
   5  29   3      28272.53      28637.15      1131.84 o                         
   7  29   3      17888.78      17784.57       926.67 o                         
   9  29   3      16889.21      16573.73       944.94 o                         
  11  29   3      21395.22      22841.94      1277.74 o                         
   1  31   3      43744.87      43395.24      1997.27 o                         
   3  31   3      38502.18      38432.29      1541.70 o                         
   5  31   3      15908.60      16118.64       894.67 o                         
   7  31   3      18208.85      18935.54       982.81 o                         
   9  31   3      14507.93      15749.48       914.34 o                         
   1  33   3      54604.14      56202.16      2663.01 o                         
   3  33   3      44119.64      47491.42      2044.24 o                         
   5  33   3      21990.44      22463.49      1131.63 o                         
   7  33   3      11615.19      10753.89       856.06 o                         
   1  35   3      44612.55      46047.19      2364.57 o                         
   0   0   4      80143.67      75960.52      3054.23 o                         
   4   0   4     129432.40     124900.73      3568.74 o                         
   8   0   4     275143.62     267982.97      9077.67 o                         
  12   0   4     153620.25     141940.80      5134.47 o                         
  16   0   4      62173.17      60616.29      2653.59 o                         
  20   0   4      30034.13      29690.57      2164.45 o                         
   2   2   4     178064.94     178791.42      3567.16 o                         
   4   2   4      10305.83      10489.42       330.96 o                         
   6   2   4     212599.33     205467.42      4110.17 o                         
   8   2   4       1577.30       1600.61       247.55 o                         
  10   2   4     199698.97     190459.78      4544.79 o                         
  12   2   4       5154.33       5404.59       484.92 o                         
  14   2   4      65850.10      61308.49      2026.75 o                         
  16   2   4       2869.87       2629.47       445.66 o                         
  18   2   4      34366.51      35438.52      1340.43 o                         
  20   2   4        982.95        535.35       454.79 o                         
   0   4   4     262520.59     262647.78      8937.53 o                         
   2   4   4      14183.57      13565.29       460.25 o                         
   4   4   4     269953.91     270518.25      5133.91 o                         
   6   4   4       8578.29       8065.06       290.34 o                         
   8   4   4     194071.88     188024.97      4428.46 o                         
  10   4   4       8762.02       8301.94       492.69 o                         
  12   4   4     110127.84     108434.12      2893.00 o                         
  14   4   4      19181.78      18665.83       896.42 o                         
  16   4   4      49099.74      48044.73      1690.22 o                         
  18   4   4       3012.45       3624.24       552.41 o                         
  20   4   4      31221.77      32403.65      1582.90 o                         
   2   6   4     263314.78     261533.73      6504.49 o                         
   4   6   4      18642.69      18326.46       529.69 o                         
   6   6   4     225208.31     223917.56      4499.16 o                         
   8   6   4       1975.14       1433.01       233.09 o                         
  10   6   4     141966.75     135387.45      3639.91 o                         
  12   6   4       5193.87       5492.11       541.13 o                         
  14   6   4     107975.51     107530.27      3017.08 o                         
  16   6   4       3824.76       4004.85       518.48 o                         
  18   6   4      49845.04      47973.88      1722.66 o                         
  20   6   4       1759.59        598.37       458.93 o                         
   0   8   4     293907.41     293366.66     12146.06 o                         
   2   8   4       2545.37       2430.63       258.71 o                         
   4   8   4     198482.48     190996.48      4211.61 o                         
   6   8   4       9417.57       8588.13       352.44 o                         
   8   8   4     100438.55      94161.32      2448.40 o                         
  10   8   4       2256.54       1649.70       317.10 o                         
  12   8   4      72352.59      67769.71      2127.85 o                         
  14   8   4       7142.35       6192.06       592.51 o                         
  16   8   4      78991.91      80933.98      2411.40 o                         
  18   8   4        498.75        290.40       342.28 o                         
   2  10   4     320288.62     317294.47      7678.10 o                         
   4  10   4       1563.77       1435.22       176.77 o                         
   6  10   4     129894.80     124262.13      2881.12 o                         
   8  10   4       2011.71       1904.30       233.97 o                         
  10  10   4      52205.19      46990.37      1490.20 o                         
  12  10   4        765.28        310.65       252.02 o                         
  14  10   4      86489.78      88652.70      2604.91 o                         
  16  10   4       1849.61       1654.98       403.00 o                         
  18  10   4      68781.47      71708.57      2292.96 o                         
   0  12   4     294136.84     288684.06     11514.77 o                         
   2  12   4        584.35        492.75       139.20 o                         
   4  12   4     178365.89     175387.95      3882.41 o                         
   6  12   4        749.62        765.26       155.30 o                         
   8  12   4      79220.70      74327.77      2008.86 o                         
  10  12   4      10358.85      10300.08       560.49 o                         
  12  12   4      84843.16      83275.41      2431.62 o                         
  14  12   4       5662.26       6147.92       588.26 o                         
  16  12   4      67038.11      69689.54      2221.48 o                         
  18  12   4       6244.37       6065.45       674.10 o                         
   2  14   4     155299.70     150294.53      3640.58 o                         
   4  14   4       5172.01       5090.87       304.41 o                         
   6  14   4      98415.59      94790.40      2076.67 o                         
   8  14   4       1649.45       1575.71       251.92 o                         
  10  14   4      73180.73      71439.69      2023.73 o                         
  12  14   4       5372.16       4548.46       512.29 o                         
  14  14   4      48699.92      49358.19      1659.28 o                         
  16  14   4       3276.30       2672.18       485.24 o                         
  18  14   4      55306.87      61055.75      2013.87 o                         
   0  16   4     173114.09     174741.72      4963.17 o                         
   2  16   4       7260.52       6398.45       330.18 o                         
   4  16   4     111893.46     109585.89      2247.12 o                         
   6  16   4       7403.49       6336.63       372.78 o                         
   8  16   4      89311.48      87320.38      2183.57 o                         
  10  16   4       2826.76       2462.46       404.34 o                         
  12  16   4      69384.02      66627.27      2190.81 o                         
  14  16   4      11057.58       9985.73       732.61 o                         
  16  16   4      42962.50      44339.30      1634.49 o                         
   2  18   4      66021.19      63591.74      1366.88 o                         
   4  18   4      10860.53       9570.65       446.90 o                         
   6  18   4      95140.50      93627.69      2061.49 o                         
   8  18   4        755.39        741.18       260.86 o                         
  10  18   4      93901.11      94909.50      3009.80 o                         
  12  18   4       5987.70       4053.65       581.11 o                         
  14  18   4      45120.56      48318.47      1796.54 o                         
  16  18   4        171.99        -49.22       383.11 o                         
   0  20   4      42803.28      41750.86      1454.64 o                         
   2  20   4       6564.60       6452.00       426.76 o                         
   4  20   4      57327.10      56954.53      1639.26 o                         
   6  20   4       1785.44       1991.58       341.37 o                         
   8  20   4     104614.98     105829.90      2965.21 o                         
  10  20   4       4422.81       3694.79       603.03 o                         
  12  20   4      50249.46      51318.58      1996.05 o                         
  14  20   4       2421.21       2220.59       533.83 o                         
  16  20   4      32600.90      33875.99      1506.52 o                         
   2  22   4      78045.69      78224.73      2179.96 o                         
   4  22   4       2179.35       1741.17       309.84 o                         
   6  22   4      95020.85      95628.85      2881.42 o                         
   8  22   4       1458.64       1763.58       372.14 o                         
  10  22   4      86345.03      88185.98      3350.50 o                         
  12  22   4       1007.50        903.67       447.22 o                         
  14  22   4      40417.83      41514.21      2040.39 o                         
   0  24   4      25823.67      25891.00      1714.52 o                         
   2  24   4        253.37        135.16       221.37 o                         
   4  24   4      90814.96      95492.32      2571.86 o                         
   6  24   4       1428.68       1043.88       321.78 o                         
   8  24   4      73145.82      76895.09      2555.71 o                         
  10  24   4        358.79        107.64       366.14 o                         
  12  24   4      46905.70      47713.28      2234.90 o                         
  14  24   4       3009.19       2815.16       661.87 o                         
   2  26   4      52603.71      53315.20      1995.50 o                         
   4  26   4       6835.90       6531.58       589.71 o                         
   6  26   4      53877.12      58603.79      1893.22 o                         
   8  26   4        350.60        235.08       352.08 o                         
  10  26   4      48023.35      50901.03      2348.77 o                         
  12  26   4       1968.28       2256.05       580.84 o                         
   0  28   4      71131.70      74088.41      3769.30 o                         
   2  28   4        535.86        160.30       353.61 o                         
   4  28   4      49670.43      50554.39      1886.85 o                         
   6  28   4       5439.29       4847.60       561.45 o                         
   8  28   4      39871.79      42246.84      1868.73 o                         
  10  28   4       1431.32       1921.50       609.42 o                         
   2  30   4      53156.32      56688.11      2253.95 o                         
   4  30   4       3137.73       2936.34       515.15 o                         
   6  30   4      33872.59      35221.57      1456.88 o                         
   8  30   4       1655.67       1471.56       479.68 o                         
   0  32   4      85021.55      86955.09      4979.33 o                         
   2  32   4       1160.03        783.87       451.55 o                         
   4  32   4      31556.39      33466.90      1680.30 o                         
   6  32   4        746.60        796.65       416.86 o                         
   1   1   5      78456.56      72862.41      1661.36 o                         
   3   1   5     100598.95      98751.30      2320.81 o                         
   5   1   5      51661.68      50862.12      1296.07 o                         
   7   1   5      30044.13      27917.02       998.64 o                         
   9   1   5       7505.18       6729.69       443.46 o                         
  11   1   5      26935.73      27303.46       995.79 o                         
  13   1   5      21293.77      19878.04       934.12 o                         
  15   1   5      33809.73      31697.22      1410.78 o                         
  17   1   5      19679.27      18733.07      1084.43 o                         
  19   1   5      27138.64      28306.02      1263.20 o                         
   1   3   5     145886.73     143019.20      3371.64 o                         
   3   3   5      67241.17      66569.92      1490.36 o                         
   5   3   5      41384.11      37723.83      1103.98 o                         
   7   3   5      38684.32      36396.14      1070.82 o                         
   9   3   5      31196.44      28915.23      1022.06 o                         
  11   3   5      24013.56      23135.14       883.66 o                         
  13   3   5      47464.37      46118.93      1680.54 o                         
  15   3   5      27352.72      24644.58      1189.83 o                         
  17   3   5      45524.46      48017.18      1853.62 o                         
  19   3   5      22371.88      20322.52      1167.16 o                         
   1   5   5      70805.01      69176.91      1584.78 o                         
   3   5   5      47923.83      45376.91      1724.66 o                         
   5   5   5     117384.34     115856.00      2185.33 o                         
   7   5   5      64922.91      62231.65      1745.92 o                         
   9   5   5      39660.45      37512.55      1210.41 o                         
  11   5   5      42544.57      43133.77      1444.10 o                         
  13   5   5      17126.13      15908.45       887.71 o                         
  15   5   5      54026.90      54677.62      1801.40 o                         
  17   5   5      20574.64      19206.69      1004.13 o                         
  19   5   5      28321.93      29564.15      1449.38 o                         
   1   7   5     122602.16     120795.34      2966.47 o                         
   3   7   5     146017.25     142008.05      3133.19 o                         
   5   7   5     106808.40     101390.95      2208.78 o                         
   7   7   5      69146.53      62996.78      1572.57 o                         
   9   7   5     109564.11     108858.77      2843.12 o                         
  11   7   5      61215.61      57465.26      1936.81 o                         
  13   7   5      69122.20      70064.12      2189.68 o                         
  15   7   5      16065.03      14880.47       879.92 o                         
  17   7   5      23762.97      22737.53      1118.21 o                         
  19   7   5       9880.93      10983.96      1045.96 o                         
   1   9   5     112632.81     113692.42      3318.64 o                         
   3   9   5      77417.72      73705.68      1778.52 o                         
   5   9   5     108210.38     104396.45      2180.82 o                         
   7   9   5      90814.33      88549.70      2202.38 o                         
   9   9   5     136456.12     131870.75      3425.35 o                         
  11   9   5      66968.55      65950.25      1869.57 o                         
  13   9   5      38309.33      39135.71      1415.63 o                         
  15   9   5      21211.66      20352.64      1010.61 o                         
  17   9   5      26819.54      25900.02      1209.03 o                         
   1  11   5      36885.84      35299.96      1462.01 o                         
   3  11   5      56529.87      53157.71      1406.52 o                         
   5  11   5      71587.50      68154.19      1589.29 o                         
   7  11   5     124067.03     121133.78      2916.46 o                         
   9  11   5      69874.52      66674.09      1979.59 o                         
  11  11   5      63993.41      62351.54      1791.37 o                         
  13  11   5      33666.84      33073.74      1276.87 o                         
  15  11   5      27866.45      28674.17      1253.88 o                         
  17  11   5       9806.51       9214.64       764.13 o                         
   1  13   5      27016.14      24113.06      1282.02 o                         
   3  13   5      73882.23      72560.76      2033.98 o                         
   5  13   5      63392.70      60905.72      1564.21 o                         
   7  13   5      51756.59      49322.17      1485.03 o                         
   9  13   5      73528.50      73731.63      2058.91 o                         
  11  13   5      50813.16      50531.66      1674.75 o                         
  13  13   5      61279.65      64405.96      2072.16 o                         
  15  13   5       9254.85       8393.04       732.71 o                         
  17  13   5      16524.58      16578.01      1011.51 o                         
   1  15   5      16841.16      16178.44       915.93 o                         
   3  15   5      31155.79      30713.48      1221.93 o                         
   5  15   5      43608.37      43426.27      1244.56 o                         
   7  15   5      52825.00      49895.62      1483.31 o                         
   9  15   5      38082.21      37524.67      1282.19 o                         
  11  15   5      40070.77      42274.66      1512.72 o                         
  13  15   5       5205.18       4682.78       562.25 o                         
  15  15   5      35357.08      35028.08      1429.45 o                         
  17  15   5       8763.16       8158.21       825.61 o                         
   1  17   5      37728.49      36078.18      1339.34 o                         
   3  17   5      27539.25      26565.43       902.87 o                         
   5  17   5      50677.82      49184.78      1574.84 o                         
   7  17   5      38025.45      38402.11      1270.71 o                         
   9  17   5      26034.59      26066.20      1122.20 o                         
  11  17   5      24424.84      23538.58      1097.16 o                         
  13  17   5      26880.67      26825.83      1221.08 o                         
  15  17   5      16753.72      17206.76      1091.66 o                         
   1  19   5      48310.92      48119.28      1506.75 o                         
   3  19   5      41732.96      41345.35      1364.88 o                         
   5  19   5      49640.61      48105.10      1531.92 o                         
   7  19   5      18098.84      17777.69      1001.97 o                         
   9  19   5      20328.26      18684.59      1213.13 o                         
  11  19   5      27049.32      26859.18      1315.48 o                         
  13  19   5      34140.26      34785.40      1601.21 o                         
  15  19   5      18233.86      18734.33      1110.38 o                         
   1  21   5      57719.78      60011.45      1933.00 o                         
   3  21   5      49296.20      50101.70      1621.21 o                         
   5  21   5      30210.81      31359.05      1205.69 o                         
   7  21   5      33163.93      34819.80      1608.70 o                         
   9  21   5      18117.53      17465.30      1295.27 o                         
  11  21   5      16981.27      15725.26      1352.59 o                         
  13  21   5      16527.86      16970.65      1226.57 o                         
   1  23   5      71427.66      74546.30      2272.47 o                         
   3  23   5      53722.78      56966.18      1724.46 o                         
   5  23   5      27473.63      28372.42      1241.76 o                         
   7  23   5      21240.26      21055.89      1263.93 o                         
   9  23   5      24936.41      25529.59      1657.01 o                         
  11  23   5      15539.78      15644.50      1325.88 o                         
  13  23   5      30401.28      30707.62      1943.95 o                         
   1  25   5      62590.84      66496.36      2231.11 o                         
   3  25   5      43478.52      45010.64      1553.67 o                         
   5  25   5      45527.27      50232.42      1670.47 o                         
   7  25   5      24223.73      25726.62      1438.46 o                         
   9  25   5      18404.59      17935.04      1392.86 o                         
  11  25   5      24700.05      27888.84      1774.62 o                         
   1  27   5      63446.90      65408.38      2287.34 o                         
   3  27   5      48514.82      51759.50      1930.33 o                         
   5  27   5      28131.86      28135.04      1248.73 o                         
   7  27   5      36017.32      35382.89      1757.45 o                         
   9  27   5      22681.94      23573.66      1594.89 o                         
   1  29   5      27505.77      28291.42      1477.44 o                         
   3  29   5      25123.24      24072.50      1287.07 o                         
   5  29   5      30339.66      32345.83      1366.23 o                         
   7  29   5      11518.13      13079.09      1010.79 o                         
   1  31   5       5015.82       5126.27       781.41 o                         
   3  31   5      12629.50      13599.65       978.53 o                         
   5  31   5      12902.43      12741.69      1070.92 o                         
   2   0   6     362998.03     351489.53     12071.07 o                         
   6   0   6      93825.62      83947.44      3245.61 o                         
  10   0   6      28610.86      26266.75      1498.38 o                         
  14   0   6     104466.68     107014.72      4365.16 o                         
  18   0   6      91370.76      98754.45      4930.57 o                         
   0   2   6     411841.44     392667.19     13298.84 o                         
   2   2   6       6236.22       5883.41       355.60 o                         
   4   2   6     250898.78     233341.56      5631.92 o                         
   6   2   6       3716.80       2999.93       326.40 o                         
   8   2   6      68070.28      63373.90      1788.16 o                         
  10   2   6       8498.95       8578.21       560.11 o                         
  12   2   6      65912.63      63326.40      1850.87 o                         
  14   2   6      15828.02      15080.09       913.88 o                         
  16   2   6      92725.94      95121.95      3329.37 o                         
  18   2   6       1626.48        988.71       463.24 o                         
   2   4   6     248906.47     234634.14      5810.64 o                         
   4   4   6      18059.90      16709.42       676.59 o                         
   6   4   6     101200.91      94334.03      2428.75 o                         
   8   4   6        836.18        489.53       218.03 o                         
  10   4   6      68638.67      67011.26      1926.19 o                         
  12   4   6      28517.38      27603.28      1189.41 o                         
  14   4   6      60016.27      57383.31      2057.52 o                         
  16   4   6      18448.49      18287.23      1102.39 o                         
  18   4   6      47422.71      45226.71      1862.95 o                         
   0   6   6     104417.75      95695.70      3088.94 o                         
   2   6   6      18004.87      16419.42       654.42 o                         
   4   6   6      68666.03      64148.05      1882.37 o                         
   6   6   6      18145.21      15786.77       715.62 o                         
   8   6   6      80436.64      77599.79      2097.42 o                         
  10   6   6      17194.41      17433.78       798.35 o                         
  12   6   6      65944.19      64789.13      2206.39 o                         
  14   6   6      29140.57      28661.40      1303.96 o                         
  16   6   6      39232.72      36834.01      1516.93 o                         
  18   6   6       3280.13       2236.49       525.21 o                         
   4   8   6      29943.97      27383.05       934.20 o                         
   6   8   6     108486.92     104485.48      2676.83 o                         
   8   8   6       4328.48       3948.80       432.64 o                         
  10   8   6     110340.42     110839.07      2959.67 o                         
  12   8   6       7243.13       7333.21       592.59 o                         
  14   8   6      41080.30      40287.68      1597.84 o                         
  16   8   6       2675.12       2207.05       476.02 o                         
   0  10   6       7843.59       6956.08       821.24 o                         
   2  10   6       3752.30       3401.36       356.17 o                         
   4  10   6      54667.14      53725.14      1428.73 o                         
   6  10   6       3020.41       2177.45       338.21 o                         
   8  10   6     129941.34     129928.66      3653.44 o                         
  10  10   6        176.89        306.72       290.16 o                         
  12  10   6      79028.82      85636.48      2574.76 o                         
  14  10   6       1015.97        286.67       338.95 o                         
  16  10   6      15614.85      13988.74       923.08 o                         
   2  12   6      43983.80      41524.89      1661.97 o                         
   4  12   6        969.20        746.44       216.17 o                         
   6  12   6     136129.30     137469.19      3628.68 o                         
   8  12   6       1489.92       1004.59       312.01 o                         
  10  12   6     148027.61     156201.86      4336.70 o                         
  12  12   6        760.83       1065.69       388.88 o                         
  14  12   6      35797.91      35962.05      1595.68 o                         
  16  12   6       3021.54       2926.38       570.04 o                         
   0  14   6      58171.38      56218.07      3197.70 o                         
   2  14   6       5386.53       5078.00       462.46 o                         
   4  14   6      94231.36      89878.43      2381.37 o                         
   6  14   6       3811.29       2486.60       402.41 o                         
   8  14   6     167695.61     172273.27      4757.84 o                         
  10  14   6       8021.39       7914.58       667.35 o                         
  12  14   6      73483.07      76486.62      2495.55 o                         
  14  14   6      17119.79      16612.25      1079.37 o                         
  16  14   6      23717.31      24293.03      1302.12 o                         
   2  16   6     118475.66     120337.32      3681.85 o                         
   4  16   6      16448.22      15637.49       724.04 o                         
   6  16   6     121202.72     125649.45      3836.24 o                         
   8  16   6       1165.00       1021.45       310.33 o                         
  10  16   6      86105.19      84480.53      2787.23 o                         
  12  16   6      17370.05      18054.19      1054.96 o                         
  14  16   6      47467.63      49782.45      1967.47 o                         
   0  18   6     136838.58     137488.81      5657.15 o                         
   2  18   6      12423.54      11397.73       712.23 o                         
   4  18   6     142563.53     143332.20      3629.47 o                         
   6  18   6      15120.34      13836.86       876.99 o                         
   8  18   6      61760.51      62733.97      2449.92 o                         
  10  18   6         94.14        -27.34       324.01 o                         
  12  18   6      44511.85      44710.75      1953.75 o                         
  14  18   6       5895.21       5638.25       807.91 o                         
   2  20   6     113294.55     118654.40      3345.68 o                         
   4  20   6      17797.42      16772.32       945.42 o                         
   6  20   6      42769.35      42013.32      1527.13 o                         
   8  20   6       4407.70       3935.60       642.35 o                         
  10  20   6      22811.96      22161.93      1243.57 o                         
  12  20   6        208.37        291.58       402.09 o                         
  14  20   6      35834.60      35569.72      1814.36 o                         
   0  22   6     145607.53     152926.83      6504.81 o                         
   2  22   6         58.03         75.41       231.30 o                         
   4  22   6      54150.85      54413.74      2115.72 o                         
   6  22   6       3231.98       2958.82       592.58 o                         
   8  22   6      15084.49      16731.88      1313.06 o                         
  10  22   6        324.25        522.97       532.58 o                         
  12  22   6      23103.40      25051.77      1538.71 o                         
   2  24   6      66877.47      73415.09      2257.56 o                         
   4  24   6       1977.88       1332.75       480.95 o                         
   6  24   6      20748.15      22233.38      1253.51 o                         
   8  24   6        670.24        310.63       483.60 o                         
  10  24   6      12473.20      11993.51      1232.69 o                         
   0  26   6      41989.01      46149.37      2536.94 o                         
   2  26   6       1867.68       1331.14       381.15 o                         
   4  26   6      19136.25      22009.01      1116.24 o                         
   6  26   6       7861.73       7402.45       890.29 o                         
   8  26   6      11825.35      13304.61      1232.17 o                         
   2  28   6      21475.48      23288.12      1219.09 o                         
   4  28   6      12478.09      12859.69      1071.27 o                         
   6  28   6      22915.79      25472.53      1357.83 o                         
   0  30   6      14190.30      15408.30      1701.65 o                         
   2  30   6       2234.31       1916.82       508.04 o                         
   4  30   6      33727.29      35429.08      1847.77 o                         
   1   1   7      86920.14      83639.10      2195.12 o                         
   3   1   7      65043.74      63503.68      1754.61 o                         
   5   1   7      27076.93      23658.28      1003.63 o                         
   7   1   7      39866.13      39137.14      1418.51 o                         
   9   1   7      30081.23      29232.44      1506.09 o                         
  11   1   7      20132.10      20374.43      1112.73 o                         
  13   1   7      17085.65      17079.02       970.99 o                         
  15   1   7      26690.51      25687.08      1480.17 o                         
  17   1   7      20338.73      19687.31      1320.90 o                         
   1   3   7      76266.09      72701.80      1950.78 o                         
   3   3   7      44911.35      42089.15      1308.11 o                         
   5   3   7      72448.92      70974.84      2002.00 o                         
   7   3   7      16857.59      15167.35       821.13 o                         
   9   3   7      55307.27      57595.49      2002.41 o                         
  11   3   7      23461.49      21881.35      1007.15 o                         
  13   3   7      34328.85      33474.93      1534.80 o                         
  15   3   7      20938.19      21967.55      1304.80 o                         
  17   3   7      37150.93      35415.72      2249.33 o                         
   1   5   7      25997.16      23869.18       951.14 o                         
   3   5   7      74578.90      72862.05      2073.30 o                         
   5   5   7      26919.58      26878.93      1129.22 o                         
   7   5   7      61508.76      61844.38      1800.33 o                         
   9   5   7      10395.99       9755.36       655.54 o                         
  11   5   7      39142.56      40264.39      1712.75 o                         
  13   5   7      15885.82      15710.13      1038.49 o                         
  15   5   7      27832.06      29755.41      1536.41 o                         
   1   7   7      40971.54      37738.61      1302.88 o                         
   3   7   7      47781.71      46091.29      1634.94 o                         
   5   7   7      75988.16      75915.16      2177.31 o                         
   7   7   7      43111.75      43499.45      1534.41 o                         
   9   7   7      30997.28      30331.56      1186.67 o                         
  11   7   7      41040.18      41357.09      1578.46 o                         
  13   7   7      34757.05      34255.84      1526.97 o                         
  15   7   7      14716.93      16548.07      1255.08 o                         
   1   9   7      36091.64      34367.29      1451.72 o                         
   3   9   7      30305.57      29783.29      1163.86 o                         
   5   9   7      43680.68      44262.08      1515.75 o                         
   7   9   7      57269.59      57838.41      1858.47 o                         
   9   9   7      55365.58      59498.97      2030.25 o                         
  11   9   7      40341.14      41902.44      1637.42 o                         
  13   9   7      33733.17      34917.58      1521.32 o                         
  15   9   7      12527.27      11774.40      1074.12 o                         
   1  11   7      25903.79      24969.24       938.21 o                         
   3  11   7      19129.38      17677.68       886.88 o                         
   5  11   7      44324.90      43249.37      1503.04 o                         
   7  11   7      55331.07      56163.13      1875.01 o                         
   9  11   7      46315.90      45826.82      1730.50 o                         
  11  11   7      32380.29      33701.29      1491.11 o                         
  13  11   7      16885.35      16755.45      1120.10 o                         
  15  11   7      17109.82      19123.57      1175.87 o                         
   1  13   7      37853.68      39106.86      1316.93 o                         
   3  13   7      30733.62      30696.76      1186.77 o                         
   5  13   7      57408.02      55245.88      1741.79 o                         
   7  13   7      33612.56      35544.34      1412.62 o                         
   9  13   7      45911.77      46614.30      1733.39 o                         
  11  13   7      22137.89      21656.93      1230.00 o                         
  13  13   7      33290.02      32688.17      1506.90 o                         
  15  13   7       9678.62       8478.33       883.37 o                         
   1  15   7      27793.53      27200.32      1111.41 o                         
   3  15   7      49124.66      50583.87      1686.93 o                         
   5  15   7      19014.48      19219.45       942.90 o                         
   7  15   7      53019.60      56508.28      1866.42 o                         
   9  15   7      23018.11      22757.34      1137.28 o                         
  11  15   7      32893.80      35964.51      1534.10 o                         
  13  15   7      16021.78      15023.13      1037.65 o                         
   1  17   7      48422.98      48938.74      1855.29 o                         
   3  17   7      27219.70      27151.84      1162.17 o                         
   5  17   7      39286.96      40396.60      1643.37 o                         
   7  17   7      17678.60      18151.43       989.04 o                         
   9  17   7      26389.68      28740.87      1297.36 o                         
  11  17   7      21585.31      21487.47      1265.36 o                         
  13  17   7      11278.59      11222.36      1037.75 o                         
   1  19   7      43080.93      46599.62      1919.98 o                         
   3  19   7      47856.23      49177.30      1834.85 o                         
   5  19   7      24520.27      23913.95      1221.01 o                         
   7  19   7       8798.74       7923.71       744.79 o                         
   9  19   7      22213.37      22791.32      1246.19 o                         
  11  19   7       9420.14       8147.10       989.87 o                         
   1  21   7      33059.04      34181.23      1489.60 o                         
   3  21   7      33049.84      35704.21      1513.77 o                         
   5  21   7      22373.95      23350.87      1352.93 o                         
   7  21   7      25576.92      24429.06      1612.71 o                         
   9  21   7       6370.98       6237.48       875.64 o                         
  11  21   7      18810.74      20931.38      1433.07 o                         
   1  23   7      33043.97      34656.69      1526.56 o                         
   3  23   7      26478.41      27641.86      1358.11 o                         
   5  23   7      21707.51      19930.12      1457.58 o                         
   7  23   7      14711.23      14004.96      1291.74 o                         
   9  23   7      13467.75      13766.99      1160.93 o                         
   1  25   7      27432.46      27696.74      1430.17 o                         
   3  25   7      25998.46      26612.61      1396.08 o                         
   5  25   7      20400.44      19902.32      1544.19 o                         
   7  25   7      12523.38      11146.34      1231.14 o                         
   1  27   7      18657.15      18837.96      1188.27 o                         
   3  27   7      21692.67      21395.22      1421.87 o                         
   5  27   7      19540.64      20999.13      1554.03 o                         
   0   0   8      29585.24      29771.36      2208.62 o                         
   4   0   8      33493.46      33793.30      2238.87 o                         
   8   0   8      66569.17      70304.32      3663.08 o                         
  12   0   8      41213.54      44382.47      2834.66 o                         
   2   2   8      32570.01      32180.52      1248.79 o                         
   4   2   8        326.79        209.24       292.04 o                         
   6   2   8      87243.16      92737.81      2859.17 o                         
   8   2   8       1534.78       1120.13       367.09 o                         
  10   2   8      67874.79      73302.59      2657.80 o                         
  12   2   8       2035.37       1077.37       448.12 o                         
  14   2   8      30777.08      28596.84      1708.20 o                         
   0   4   8      54553.11      56459.99      2497.92 o                         
   2   4   8       7467.61       6525.46       548.97 o                         
   4   4   8      65810.40      70034.82      2493.10 o                         
   6   4   8       7812.50       7745.49       661.38 o                         
   8   4   8      72120.62      76720.09      2523.65 o                         
  10   4   8       5280.17       4116.63       582.58 o                         
  12   4   8      61689.32      64422.07      2472.24 o                         
  14   4   8       6975.23       6033.73      1110.91 o                         
   2   6   8     103753.27     103204.72      3068.52 o                         
   4   6   8       2455.38       1820.91       453.16 o                         
   6   6   8      67447.59      68372.05      2225.75 o                         
   8   6   8       2549.63       2308.84       456.60 o                         
  10   6   8      59236.18      59575.83      2297.33 o                         
  12   6   8       5740.06       5083.78       722.78 o                         
  14   6   8      36715.68      39362.33      1839.03 o                         
   0   8   8     132798.48     135221.62      4909.37 o                         
   2   8   8        646.21        390.32       283.42 o                         
   4   8   8     152852.06     160112.22      4830.37 o                         
   6   8   8       3496.07       2730.21       472.12 o                         
   8   8   8      84637.64      87889.02      2609.08 o                         
  10   8   8       2157.38       2504.84       546.18 o                         
  12   8   8      49160.67      49101.92      2023.87 o                         
  14   8   8        875.36        461.83       547.98 o                         
   2  10   8     132789.91     141894.78      4280.35 o                         
   4  10   8       4280.01       3604.00       613.33 o                         
   6  10   8      64331.66      64467.13      2067.51 o                         
   8  10   8        191.75         80.97       345.40 o                         
  10  10   8      41290.75      40755.57      1747.74 o                         
  12  10   8          4.81        -91.12       387.17 o                         
  14  10   8      47159.90      48968.09      2352.61 o                         
   0  12   8     127945.83     132558.88      5005.66 o                         
   2  12   8        332.55        -29.20       295.07 o                         
   4  12   8      69524.85      69577.91      2485.94 o                         
   6  12   8        648.39        428.45       348.56 o                         
   8  12   8      38274.66      38759.85      1628.36 o                         
  10  12   8       2750.94       2257.23       547.06 o                         
  12  12   8      25512.22      24418.87      1526.97 o                         
   2  14   8      70345.20      71372.13      2462.70 o                         
   4  14   8        953.42        573.29       332.24 o                         
   6  14   8      29003.93      30430.46      1417.79 o                         
   8  14   8       1288.49       1203.02       449.50 o                         
  10  14   8      27438.80      30189.75      1457.81 o                         
  12  14   8       2120.06       2998.94       655.50 o                         
   0  16   8      36601.33      34394.71      2194.02 o                         
   2  16   8       4108.11       3294.77       556.99 o                         
   4  16   8      31198.60      32214.52      1552.09 o                         
   6  16   8       1615.56       1674.30       482.09 o                         
   8  16   8      14963.86      15929.95      1014.09 o                         
  10  16   8       3384.10       3051.62       639.80 o                         
  12  16   8      24824.74      26263.63      1523.02 o                         
   2  18   8      30321.62      31421.66      1439.37 o                         
   4  18   8       3352.26       2881.32       620.08 o                         
   6  18   8      38761.83      39905.70      1749.83 o                         
   8  18   8       1199.33        523.64       443.63 o                         
  10  18   8      20729.08      22168.25      1359.16 o                         
   0  20   8      31538.57      30451.09      2042.89 o                         
   2  20   8        949.79        500.64       434.79 o                         
   4  20   8      28782.47      27862.81      1357.79 o                         
   6  20   8       4639.77       4145.70       661.15 o                         
   8  20   8      36088.45      36718.04      1806.53 o                         
   2  22   8      25078.11      26811.80      1472.49 o                         
   4  22   8       1937.84       1289.55       482.98 o                         
   6  22   8      41341.17      45324.11      2170.26 o                         
   0  24   8      31050.93      30946.70      2103.71 o                         
   2  24   8        449.97        635.84       470.22 o                         
   4  24   8      45816.05      47822.69      2813.77 o                         
   1   1   9      13512.47      12591.79       865.78 o                         
   3   1   9      30333.92      32141.93      1559.04 o                         
   5   1   9      41900.59      43001.32      1593.41 o                         
   7   1   9      55113.39      58913.17      1961.77 o                         
   9   1   9      51916.91      56205.19      1962.99 o                         
  11   1   9      44173.54      47385.40      1918.55 o                         
  13   1   9      24616.56      26903.84      1633.45 o                         
   1   3   9      28626.71      27990.97      1275.03 o                         
   3   3   9      19119.29      20233.36      1127.86 o                         
   5   3   9      71836.95      75113.24      2187.08 o                         
   7   3   9      39739.29      43339.90      1657.16 o                         
   9   3   9      48722.01      52572.71      1943.84 o                         
  11   3   9      30587.02      31656.93      1517.15 o                         
  13   3   9      16151.71      16093.34      1207.25 o                         
   1   5   9      19121.20      18998.88      1086.40 o                         
   3   5   9      48287.70      50328.56      1873.89 o                         
   5   5   9      16464.55      16442.00       956.00 o                         
   7   5   9      52863.12      54126.07      1857.05 o                         
   9   5   9      22325.04      23053.08      1204.23 o                         
  11   5   9      12174.26      13578.76      1090.32 o                         
   1   7   9      33089.43      33975.11      1399.71 o                         
   3   7   9      11867.19      12468.65       946.15 o                         
   5   7   9      34712.61      35025.08      1369.08 o                         
   7   7   9       5745.01       6099.14       690.07 o                         
   9   7   9      12993.47      14090.92      1025.90 o                         
  11   7   9      15809.77      17674.07      1173.69 o                         
   1   9   9      34774.41      38611.80      1553.09 o                         
   3   9   9      32008.94      33248.61      1478.43 o                         
   5   9   9       4171.13       3634.51       551.55 o                         
   7   9   9       9000.51       9389.20       797.89 o                         
   9   9   9       6540.50       6239.17       790.92 o                         
  11   9   9       6818.51       7422.78       902.17 o                         
   1  11   9      39265.98      43955.68      1691.13 o                         
   3  11   9      27885.73      29399.99      1545.98 o                         
   5  11   9      11303.82      11739.12       840.37 o                         
   7  11   9       9981.60       9460.13       895.96 o                         
   9  11   9       4025.90       4296.77       675.78 o                         
  11  11   9      12616.80      12967.78      1181.65 o                         
   1  13   9      46941.55      52895.32      1893.11 o                         
   3  13   9      30188.52      30259.04      1675.46 o                         
   5  13   9      37581.14      39947.17      1707.04 o                         
   7  13   9       3987.62       4146.73       692.96 o                         
   9  13   9      12685.14      12877.52      1217.13 o                         
   1  15   9      39438.77      41883.90      1687.64 o                         
   3  15   9      50171.79      55967.55      2348.89 o                         
   5  15   9      25342.35      27587.84      1476.70 o                         
   7  15   9      29544.31      32714.89      1531.85 o                         
   9  15   9       9927.31       9232.16       974.30 o                         
   1  17   9      30157.96      31446.36      1516.80 o                         
   3  17   9      19601.27      17762.62      1297.84 o                         
   5  17   9      35170.30      39131.15      1733.00 o                         
   7  17   9      21696.50      21950.72      1482.71 o                         
   1  19   9      13446.08      14516.39      1150.61 o                         
   3  19   9      26479.41      29312.51      1614.26 o                         
   5  19   9      15041.16      14266.62      1247.48 o                         
   1  21   9       6663.17       7057.50       988.21 o                         
   3  21   9      10535.12       9888.13      1209.52 o                         
   2   0  10      40455.77      44318.53      2520.65 o                         
   6   0  10      47983.84      50887.50      2604.10 o                         
  10   0  10      45034.77      49464.58      2614.36 o                         
   0   2  10      31517.24      31629.73      2668.49 o                         
   2   2  10        239.09        166.43       374.06 o                         
   4   2  10      51876.98      56860.28      2147.44 o                         
   6   2  10       1384.40        766.14       392.43 o                         
   8   2  10      49145.92      53607.73      1905.55 o                         
  10   2  10       1997.11       1698.57       504.57 o                         
   2   4  10      34397.93      36294.94      1644.19 o                         
   4   4  10       2694.56       2519.36       561.26 o                         
   6   4  10      33503.36      36842.60      1482.48 o                         
   8   4  10        126.02       -360.76       360.76 o                         
   0   6  10      53394.24      55950.70      4122.66 o                         
   2   6  10        927.69       1002.65       438.24 o                         
   4   6  10      28927.74      30380.24      1574.83 o                         
   6   6  10        994.88        874.23       411.29 o                         
   8   6  10      31321.57      32367.56      1462.01 o                         
   2   8  10      56631.33      59671.08      2388.40 o                         
   4   8  10       1338.35       1259.18       486.91 o                         
   6   8  10      41969.45      42909.67      1670.57 o                         
   8   8  10        750.06        748.61       475.98 o                         
   0  10  10      55322.34      57618.45      4283.31 o                         
   2  10  10        380.94        374.27       418.69 o                         
   4  10  10      49859.19      53612.53      2105.78 o                         
   6  10  10       1059.89        770.00       421.37 o                         
   8  10  10      14147.14      14395.67      1124.35 o                         
   2  12  10      41774.26      42990.75      1973.11 o                         
   4  12  10       1823.94       1675.02       466.96 o                         
   6  12  10      24284.61      26722.25      1432.60 o                         
   0  14  10      47585.67      55290.16      6103.48 o                         
   2  14  10       1315.00       1355.64       554.63 o                         
   4  14  10      37846.32      38301.69      1722.34 o                         
   2  16  10      31814.95      33533.86      1819.85 o                         
   1   1  11      14313.00      15289.81      1488.81 o                         
   3   1  11      10842.36      11763.62      1120.10 o                         
   1   3  11      24542.94      28964.91      1977.95 o                         
   3   3  11      12325.41      12684.58      1148.19 o                         
   1   5  11      18284.55      19559.88      1645.10 o                         
   3   5  11      26554.21      29526.47      1734.68 o                         
   1   7  11      18648.61      19457.88      1589.98 o                         
                                                                                
